# Supplementary material for: Tumour compartment transcriptomics demonstrates the activation of inflammatory and odontogenic programmes in human adamantinomatous craniopharyngioma and identifies the MAPK/ERK pathway as a novel therapeutic target
Source: Acta Neuropathol. 2018 Mar 14;135(5):757–77. doi: 10.1007/s00401-018-1830-2 (PMC5904225; doi:10.1007/s00401-018-1830-2)
Supplement: Supplementary file 3 — Supplementary material 3 (XLSX 11697 kb) [file 401_2018_1830_MOESM3_ESM.xlsx]

## Sheet: legend
Supplementary Table 2: Differential Expression Results
	a) Differential expression results between human ACP tumours and control tissues.
	b) Ontology enrichment analysis of the top 1000 most highly expressed genes in the human ACP tumours versus control tissues.
	c) Differential expression results between laser capture microdissected human ACP tumour tissue compared with neighbouring glial tissue.
	d) Differential expression results between laser capture microdissected epithelial whorls/clusters compared with palisading epithelium.
	e) Differential expression results between laser capture microdissected epithelial whorls/clusters compared with glial tissue.
	f) Differential expression results between Hesx1Cre/+;Ctnnb1lox(ex3)/+ mutant and Ctnnb1lox(ex3)/+ control tumoural pituitaries at postnatal day 1 (P1)
Legend a, c, d, e, f, g):
	baseMean= mean of normalized read count across all samples. log2 fold change= log2 Fold change between tumours and control tissues (fetal pituitary and non functioning pituitary adenoma), positive results indicate upregulated in tumours. lfcSE = standard error of the log2 fold Change. To transform the log2 fold change into standard fold change simply calculate the 2 power of log2 fold change. Sta…
Legend b)
	This table presents all ontologies enriched with an adjusted p-value<0.05. The statistically most enriched ontologies are at the top of the table. Category: Gene Ontology code, Over-represented p value and under-represeneted p value. numDEInCat = number of genes in a category differentially expressed based on the cut of;, numInCat = total number of genes in GO category; term= description of GO te…

## Sheet: a) Tumour vs Control
Entrez ID	SYMBOL	base mean	log2 fold change	lfcSE	stat	p-value	adjusted p-value
9119	KRT75	5643.26	10.8831	0.862823	12.6134	1.78166e-36	6.45048e-34
3852	KRT5	149005	10.8043	0.745	14.5024	1.17072e-47	1.01073e-44
810	CALML3	5327.33	10.4179	0.835034	12.4761	1.00837e-35	3.42953e-33
286887	KRT6C	11254.7	10.3823	0.945691	10.9785	4.84852e-28	7.50584e-26
3868	KRT16	16064.3	10.3681	0.871779	11.893	1.28709e-32	3.28311e-30
5268	SERPINB5	3513.65	10.366	0.797866	12.9922	1.35548e-38	5.63451e-36
3861	KRT14	133845	10.3173	0.782629	13.1829	1.10085e-39	5.14806e-37
3891	KRT85	980.02	10.3137	1.07356	9.60708	7.46385e-22	5.43965e-20
83896	KRTAP3-1	1807.56	10.3012	0.948777	10.8574	1.84008e-27	2.6821e-25
1308	COL17A1	42240.5	10.2852	0.799893	12.8582	7.73461e-38	3.10033e-35
3881	KRT31	1382.2	10.2465	0.963965	10.6296	2.1711e-26	2.75337e-24
3853	KRT6A	23294.8	10.2357	0.955352	10.7141	8.73943e-27	1.15396e-24
260436	FDCSP	17528.1	9.96699	1.02291	9.74377	1.96132e-22	1.55568e-20
4488	MSX2	3082.51	9.95784	0.661731	15.0482	3.54917e-51	4.19306e-48
3866	KRT15	11773.6	9.89642	0.743261	13.3149	1.89708e-40	1.0139e-37
1830	DSG3	3578.08	9.82666	0.838486	11.7195	1.01246e-31	2.29564e-29
54959	ODAM	10583	9.80113	0.840741	11.6577	2.09553e-31	4.61161e-29
2810	SFN	10469.2	9.67404	0.746417	12.9606	2.04542e-38	8.34793e-36
2249	FGF4	264.165	9.56968	1.07291	8.9194	4.68829e-19	2.53465e-17
146802	SLC47A2	1722.96	9.48055	1.00012	9.4794	2.55739e-21	1.76091e-19
51806	CALML5	305.386	9.45426	1.08913	8.6806	3.937e-18	1.86837e-16
400578	KRT16P2	204.336	9.43465	1.06973	8.81964	1.14825e-18	5.91166e-17
9635	CLCA2	1521.99	9.43215	0.941101	10.0225	1.21442e-23	1.10814e-21
1823	DSC1	379.848	9.41041	0.998232	9.42707	4.21697e-21	2.83408e-19
5317	PKP1	14862.7	9.39866	0.758654	12.3886	3.01294e-35	9.94582e-33
118430	MUCL1	194.12	9.34711	1.0744	8.69986	3.32291e-18	1.59379e-16
3860	KRT13	3350.8	9.23108	0.854545	10.8023	3.35594e-27	4.67893e-25
9965	FGF19	761.669	9.11718	0.83446	10.9258	8.67339e-28	1.32443e-25
9407	TMPRSS11D	298.945	9.08843	0.996288	9.12229	7.35505e-20	4.32196e-18
89780	WNT3A	1194.58	9.0282	0.829027	10.8901	1.2848e-27	1.90993e-25
3884	KRT33B	257.614	9.01782	1.11438	8.0922	5.85956e-16	2.09109e-14
401138	AMTN	8992.85	9.01195	1.04065	8.65994	4.72032e-18	2.23067e-16
1670	DEFA5	137.371	8.9911	1.08544	8.28339	1.19717e-16	4.65786e-15
162605	KRT28	497.052	8.94955	1.13704	7.87088	3.52142e-15	1.14725e-13
10913	EDAR	821.802	8.86515	0.753596	11.7638	5.99699e-32	1.37362e-29
3854	KRT6B	3032.29	8.85707	0.915265	9.67706	3.77418e-22	2.8525e-20
284593	FAM41C	269.573	8.84625	0.911594	9.70416	2.89462e-22	2.23283e-20
7476	WNT7A	212.149	8.84337	0.824487	10.7259	7.69315e-27	1.03406e-24
51458	RHCG	1565.64	8.71279	0.891266	9.77575	1.43097e-22	1.1638e-20
4321	MMP12	2714.54	8.70444	0.928835	9.37136	7.16071e-21	4.71368e-19
406988	MIR205	97.7984	8.66743	1.09421	7.92114	2.3534e-15	7.83778e-14
84560	MT4	204.703	8.65341	1.01829	8.498	1.92881e-17	8.26261e-16
1825	DSC3	1821.82	8.64402	0.818544	10.5602	4.55518e-26	5.68056e-24
344167	FOXI3	394.952	8.57265	0.820357	10.4499	1.46681e-25	1.59832e-23
5650	KLK7	272.773	8.51696	1.07415	7.92901	2.20899e-15	7.40079e-14
642587	MIR205HG	2969.54	8.48643	0.736548	11.5219	1.02332e-30	2.10305e-28
6273	S100A2	5599.6	8.46895	0.728488	11.6254	3.06255e-31	6.54714e-29
3713	IVL	910.79	8.46794	1.10453	7.66653	1.76716e-14	5.2194e-13
6274	S100A3	391.266	8.43372	0.756538	11.1478	7.34051e-29	1.27731e-26
1746	DLX2	953.968	8.36132	0.798139	10.476	1.11338e-25	1.24339e-23
1469	CST1	2132.84	8.33726	0.905299	9.2094	3.27938e-20	2.03912e-18
258	AMBN	19056	8.28666	1.08347	7.64823	2.0377e-14	5.95576e-13
8456	FOXN1	205.331	8.13474	0.886978	9.17129	4.6739e-20	2.81274e-18
2877	GPX2	1100.96	8.10183	0.783145	10.3453	4.3975e-25	4.54888e-23
730755	KRTAP2-3	237.144	8.07459	1.00075	8.06851	7.11636e-16	2.49206e-14
644139	PIRT	822.288	8.07067	0.903671	8.93098	4.22247e-19	2.29496e-17
127534	GJB4	109.772	8.04116	0.995549	8.07711	6.63183e-16	2.33697e-14
9622	KLK4	151.351	7.98194	1.06188	7.51677	5.61452e-14	1.50933e-12
339751	MLK7-AS1	197.359	7.96714	0.932451	8.54429	1.29324e-17	5.62584e-16
23650	TRIM29	14108.6	7.89788	0.677559	11.6564	2.12951e-31	4.64088e-29
644945	KRT16P3	94.4141	7.89498	1.00932	7.82208	5.1957e-15	1.64962e-13
100507574	NA	96.9389	7.89234	1.16213	6.79126	1.11156e-11	2.18487e-10
343641	TGM6	77.7544	7.88735	1.15299	6.84077	7.87664e-12	1.57302e-10
5744	PTHLH	8381.87	7.88719	0.592018	13.3225	1.71191e-40	9.60682e-38
3557	IL1RN	1923.06	7.87356	0.664612	11.8469	2.23425e-32	5.3927e-30
647219	ASCL5	455.113	7.85473	0.724227	10.8457	2.09065e-27	3.00826e-25
1749	DLX5	7420.09	7.85027	0.705197	11.132	8.76306e-29	1.49797e-26
244	NA	249.154	7.84233	0.968364	8.09853	5.56279e-16	2.00868e-14
83895	KRTAP1-5	155.332	7.82671	1.18167	6.62342	3.50979e-11	6.33823e-10
3889	KRT83	247.513	7.82527	0.939389	8.33017	8.07284e-17	3.21867e-15
3885	KRT34	315.981	7.82481	1.06423	7.35255	1.94461e-13	4.89356e-12
49860	CRNN	118.116	7.82078	1.17452	6.65871	2.76235e-11	5.05763e-10
284194	LGALS9B	223.799	7.81714	0.871914	8.9655	3.08881e-19	1.71259e-17
337878	KRTAP7-1	104.46	7.74281	1.17637	6.58195	4.64332e-11	8.18764e-10
401109	LINC00885	189.704	7.73339	0.883521	8.75293	2.07886e-18	1.03011e-16
1748	DLX4	1396.53	7.72585	0.735263	10.5076	7.96932e-26	9.41512e-24
1745	DLX1	930.961	7.67573	0.707673	10.8464	2.0735e-27	3.00282e-25
90527	DUOXA1	1761.59	7.66465	0.606995	12.6272	1.49474e-36	5.5004e-34
2304	FOXE1	431.696	7.6636	0.800258	9.57641	1.00473e-21	7.2286e-20
6703	SPRR2D	133.269	7.66312	1.18904	6.44481	1.15745e-10	1.91744e-09
8581	LY6D	263.763	7.64586	1.00327	7.62096	2.51802e-14	7.23713e-13
118611	C10orf90	104.177	7.60299	1.08136	7.03098	2.05086e-12	4.51329e-11
284837	AATBC	557.062	7.60236	0.604318	12.5801	2.71785e-36	9.68373e-34
22802	CLCA4	170.331	7.58978	0.757488	10.0197	1.24918e-23	1.13066e-21
8689	KRT36	129.175	7.58894	1.10922	6.84172	7.82496e-12	1.56409e-10
100506791	LINC01511	55.2987	7.49757	1.17105	6.40246	1.52896e-10	2.47801e-09
54626	HES2	947.107	7.48725	0.698946	10.7122	8.92129e-27	1.17109e-24
654346	LGALS9C	368.526	7.46306	0.89436	8.34458	7.14669e-17	2.86467e-15
1470	CST2	38.7574	7.46076	1.155	6.45955	1.05013e-10	1.75912e-09
28983	TMPRSS11E	232.125	7.43149	1.07685	6.90115	5.15835e-12	1.05841e-10
81850	KRTAP1-3	90.6945	7.42996	1.19527	6.21614	5.09549e-10	7.53978e-09
84651	SPINK7	296.886	7.41358	1.21712	6.09108	1.12152e-09	1.55112e-08
2670	GFAP	732324	7.40678	1.16263	6.37072	1.88147e-10	2.98469e-09
374454	KRT77	96.4422	7.39968	1.0612	6.97296	3.10342e-12	6.6282e-11
2707	GJB3	360.076	7.37221	0.89202	8.26462	1.40141e-16	5.38654e-15
8626	TP63	5421.23	7.36121	0.665177	11.0665	1.82293e-28	3.00878e-26
6700	SPRR2A	95.9511	7.35472	1.2023	6.11721	9.5228e-10	1.33432e-08
728113	ANXA8L1	104.861	7.35388	0.960079	7.65967	1.86418e-14	5.4843e-13
1118	CHIT1	1905.79	7.29259	0.927775	7.8603	3.83228e-15	1.24311e-13
646	BNC1	247.891	7.25307	0.973239	7.45251	9.1584e-14	2.40086e-12
148581	UBE2U	33.3396	7.25073	1.16718	6.21216	5.22608e-10	7.71267e-09
9313	MMP20	67.4446	7.24796	1.19987	6.04064	1.53504e-09	2.06701e-08
6699	SPRR1B	224.971	7.21124	1.07576	6.70338	2.0366e-11	3.81599e-10
285987	DLX6-AS1	1085.02	7.18749	0.805734	8.92042	4.64524e-19	2.51864e-17
728279	KRTAP2-2	52.7767	7.17654	1.19682	5.99635	2.01802e-09	2.67405e-08
222	ALDH3B2	136.447	7.1605	0.827888	8.64912	5.18986e-18	2.43208e-16
83897	KRTAP3-2	97.4646	7.12781	1.14159	6.24374	4.27227e-10	6.40613e-09
154092	LINC01010	22.7605	7.11086	1.15631	6.1496	7.76797e-10	1.09872e-08
3772	KCNJ15	1610.67	7.07699	0.731306	9.67719	3.76935e-22	2.8525e-20
56751	BARHL1	20.9372	7.06123	1.15565	6.11019	9.95102e-10	1.38739e-08
337880	KRTAP11-1	689.99	7.04766	1.19418	5.90168	3.59819e-09	4.5529e-08
100506895	LOC100506895	65.4906	7.04121	0.909677	7.74034	9.91527e-15	3.03226e-13
10804	GJB6	2553.44	7.03423	0.857443	8.20373	2.33041e-16	8.733e-15
154064	RAET1L	63.0465	6.97981	0.957119	7.29252	3.04208e-13	7.46291e-12
126638	RPTN	204.912	6.97161	1.23925	5.62567	1.84792e-08	2.02244e-07
5653	KLK6	101.31	6.95389	0.959534	7.24715	4.25618e-13	1.02509e-11
25818	KLK5	144.52	6.94078	1.02495	6.77183	1.27164e-11	2.47138e-10
121549	ASCL4	93.8922	6.91499	0.808294	8.55504	1.17829e-17	5.18608e-16
404203	SPINK6	320.575	6.8877	1.20637	5.70943	1.13356e-08	1.30621e-07
8687	KRT38	77.9902	6.88232	1.2309	5.59128	2.25395e-08	2.42195e-07
3883	KRT33A	21.0192	6.86435	1.17837	5.82531	5.70064e-09	6.95069e-08
1473	CST5	26.9071	6.85707	1.19463	5.73992	9.47195e-09	1.10796e-07
147111	NOTUM	2237.68	6.83659	0.719994	9.49534	2.19487e-21	1.52062e-19
5055	SERPINB2	133.222	6.80518	1.03321	6.58644	4.50488e-11	7.94977e-10
6706	SPRR2G	256.714	6.7971	1.20807	5.62641	1.84002e-08	2.01675e-07
6362	CCL18	235.987	6.78131	0.917621	7.39009	1.46724e-13	3.74264e-12
100507439	NA	393.121	6.77955	0.661532	10.2482	1.20507e-24	1.20759e-22
64066	MMP27	38.6025	6.77704	1.21866	5.56104	2.68175e-08	2.82086e-07
653145	ANXA8	27.2448	6.76616	1.20419	5.61884	1.92241e-08	2.09885e-07
765	CA6	89.8439	6.75194	0.87105	7.75149	9.08229e-15	2.78892e-13
1750	DLX6	763.101	6.74815	0.671928	10.043	9.86616e-24	9.03941e-22
23601	CLEC5A	601.434	6.72754	0.707985	9.50238	2.05145e-21	1.42566e-19
116211	TM4SF19	131.554	6.71574	1.11245	6.03692	1.57086e-09	2.11144e-08
337879	KRTAP8-1	324.26	6.71333	1.24169	5.4066	6.42318e-08	6.21738e-07
23209	MLC1	9366.08	6.67196	0.895657	7.44924	9.38798e-14	2.45322e-12
3232	HOXD3	15.2869	6.6707	1.17801	5.66266	1.49041e-08	1.66278e-07
27023	FOXB1	29.4551	6.65624	1.21832	5.46345	4.66979e-08	4.6471e-07
440097	DBX2	199.789	6.65211	1.03953	6.39913	1.56262e-10	2.52346e-09
407011	MIR23B	93.7726	6.63689	0.791993	8.37999	5.29329e-17	2.15641e-15
643414	LIPK	15.0267	6.6301	1.18145	5.61182	2.00206e-08	2.17629e-07
3235	HOXD9	77.2335	6.61774	0.855938	7.73157	1.06231e-14	3.22238e-13
83902	KRTAP17-1	21.5453	6.61193	1.20715	5.47729	4.31899e-08	4.34746e-07
643965	TMEM88B	13.8604	6.60559	1.17863	5.60448	2.08876e-08	2.26068e-07
6317	SERPINB3	42.5096	6.59394	1.23701	5.33056	9.79083e-08	9.14965e-07
85285	KRTAP4-1	77.5602	6.58746	1.25119	5.26494	1.40236e-07	1.26624e-06
157869	SBSPON	1350.68	6.58441	0.583184	11.2904	1.46293e-29	2.64826e-27
388555	IGFL3	98.255	6.57755	1.08728	6.04953	1.45272e-09	1.96559e-08
81501	DCSTAMP	97.4268	6.57282	0.987482	6.65614	2.81119e-11	5.13866e-10
53905	DUOX1	4980.01	6.57015	0.525787	12.4959	7.86438e-36	2.71587e-33
4327	MMP19	1331.67	6.56808	0.624278	10.5211	6.90762e-26	8.24476e-24
79861	TUBAL3	79.9208	6.56389	0.809236	8.11121	5.01182e-16	1.82039e-14
113146	AHNAK2	5847.78	6.54795	0.32709	20.0188	3.77497e-89	2.82456e-85
11005	SPINK5	1454.06	6.54475	0.924117	7.08217	1.41916e-12	3.20159e-11
283404	LINC00592	28.1806	6.53953	1.01653	6.4332	1.24947e-10	2.05773e-09
100505633	LINC01133	133.764	6.51882	0.742442	8.78024	1.63126e-18	8.26485e-17
84970	C1orf94	81.259	6.51788	1.11969	5.82114	5.84489e-09	7.12271e-08
728643	HNRNPA1P33	69.8251	6.5032	0.808269	8.04583	8.56594e-16	2.97187e-14
100131372	LOC100131372	26.6194	6.49033	1.01184	6.41438	1.41393e-10	2.30993e-09
100132476	KRTAP4-7	70.6383	6.48588	1.19055	5.44783	5.09889e-08	5.02877e-07
100507420	LOC100507420	293.23	6.48544	0.640946	10.1185	4.57145e-24	4.32976e-22
1577	CYP3A5	186.903	6.48137	0.629758	10.2918	7.66933e-25	7.71989e-23
2706	GJB2	6696.92	6.47956	0.846399	7.65545	1.92641e-14	5.65257e-13
326343	MT1DP	12.2222	6.47656	1.18423	5.46901	4.52552e-08	4.52377e-07
167826	OLIG3	14.4244	6.43925	1.20138	5.35986	8.32859e-08	7.89492e-07
23205	ACSBG1	574.95	6.42234	0.956637	6.71345	1.90079e-11	3.58231e-10
1544	CYP1A2	14.0785	6.41609	1.20256	5.33537	9.53482e-08	8.93326e-07
9283	GPR37L1	3293.23	6.40811	1.0419	6.15039	7.72921e-10	1.09462e-08
1128	CHRM1	44.7976	6.40648	0.817546	7.83623	4.64275e-15	1.4888e-13
100130613	PRR32	18.9957	6.40062	1.22187	5.23838	1.61991e-07	1.44352e-06
284998	LINC01114	155.96	6.39609	1.21729	5.25437	1.48529e-07	1.33201e-06
84985	FAM83A	64.9978	6.38556	0.904604	7.05896	1.67749e-12	3.73929e-11
100505782	LOC100505782	12.4173	6.34634	1.20125	5.28311	1.27008e-07	1.158e-06
6698	SPRR1A	31.9827	6.31712	1.25083	5.05035	4.41e-07	3.59707e-06
121391	KRT74	99.874	6.3169	0.778284	8.11645	4.80034e-16	1.74924e-14
27121	DKK4	3227.13	6.31618	0.688407	9.17507	4.51292e-20	2.72316e-18
3890	KRT84	49.0422	6.31018	1.2622	4.99936	5.75202e-07	4.54473e-06
49861	CLDN20	22.0368	6.30895	0.98644	6.39568	1.59838e-10	2.57566e-09
100505702	LINC01094	1245.06	6.28589	0.879941	7.14354	9.09604e-13	2.11584e-11
265	AMELX	1424.74	6.28138	1.22969	5.10811	3.25401e-07	2.72548e-06
8714	ABCC3	4561.26	6.27495	0.641058	9.78844	1.26232e-22	1.03792e-20
124872	B4GALNT2	40.6566	6.25562	1.16023	5.39171	6.97915e-08	6.70398e-07
6530	SLC6A2	25.9688	6.2525	1.07182	5.83356	5.42581e-09	6.65173e-08
374897	SBSN	264.464	6.23936	1.02176	6.10648	1.01853e-09	1.41917e-08
8710	SERPINB7	88.8618	6.2381	1.07693	5.79248	6.93538e-09	8.3429e-08
6707	SPRR3	253.042	6.2102	1.17763	5.27347	1.33865e-07	1.21704e-06
100507144	LOC100507144	49.6562	6.19694	0.978254	6.33469	2.37823e-10	3.70466e-09
25928	SOSTDC1	13245.3	6.18617	0.811619	7.62201	2.49749e-14	7.2058e-13
5730	PTGDS	9235.95	6.18225	0.918616	6.72996	1.69706e-11	3.23189e-10
337959	KRTAP13-2	61.0073	6.17423	1.27564	4.8401	1.29771e-06	9.49161e-06
285834	HCG22	119.477	6.1689	0.673783	9.15563	5.40419e-20	3.22627e-18
4316	MMP7	779.703	6.15991	0.977749	6.30009	2.97475e-10	4.56107e-09
5753	PTK6	115.256	6.15904	0.737732	8.34862	6.90676e-17	2.77345e-15
23120	ATP10B	430.64	6.14606	0.686743	8.94958	3.56832e-19	1.97286e-17
2196	FAT2	8003.43	6.14312	0.809731	7.58662	3.2836e-14	9.21337e-13
758	MPPED1	4162.39	6.13865	0.882183	6.95848	3.43966e-12	7.2771e-11
4496	MT1H	34.3387	6.12276	0.985506	6.21281	5.20445e-10	7.69087e-09
3892	KRT86	385.751	6.11642	0.869007	7.03839	1.94468e-12	4.28803e-11
57402	S100A14	2980.32	6.11038	0.702221	8.70151	3.27484e-18	1.5741e-16
100505835	LINC01532	130.343	6.10027	1.26313	4.82947	1.36895e-06	9.96392e-06
196374	KRT78	13.2919	6.09643	1.23422	4.93952	7.83165e-07	6.00194e-06
3872	KRT17	56789	6.08625	0.780926	7.79363	6.51112e-15	2.03843e-13
387486	LINC00320	36.1648	6.08422	1.27254	4.78117	1.74275e-06	1.24031e-05
81851	KRTAP1-1	78.8244	6.08363	1.04742	5.80818	6.31556e-09	7.65472e-08
100505650	LOC100505650	111.476	6.0794	0.851691	7.13804	9.46693e-13	2.19529e-11
8688	KRT37	17.2957	6.06372	1.25072	4.84819	1.24595e-06	9.13686e-06
256394	SERPINA11	8.59627	6.06195	1.20894	5.01427	5.32349e-07	4.23596e-06
131578	LRRC15	131.521	6.05794	0.847957	7.14416	9.05504e-13	2.10849e-11
147495	APCDD1	11344.4	6.05475	0.465487	13.0073	1.11147e-38	4.70737e-36
6278	S100A7	31.1133	6.0469	0.987346	6.1244	9.10268e-10	1.27945e-08
85294	KRTAP2-4	54.1657	6.03256	1.28367	4.69947	2.60832e-06	1.77099e-05
79413	ZBED2	3112.26	6.02763	0.935674	6.44202	1.17893e-10	1.95015e-09
81871	KRTAP4-6	104.516	6.01949	1.26226	4.76882	1.85307e-06	1.30928e-05
2019	EN1	9.511	6.01476	1.22234	4.92069	8.62391e-07	6.5554e-06
4014	LOR	14.8656	6.00385	1.2498	4.80384	1.55649e-06	1.11803e-05
4318	MMP9	5948.32	6.00371	0.985622	6.09129	1.12002e-09	1.55001e-08
85280	KRTAP9-4	69.3387	6.00306	1.28883	4.65776	3.19662e-06	2.13175e-05
152816	C4orf26	428.718	5.99975	1.09631	5.4727	4.43237e-08	4.43969e-07
3229	HOXC13	57.0386	5.99885	1.1665	5.1426	2.70961e-07	2.3197e-06
3766	KCNJ10	3043.28	5.99206	1.18963	5.03691	4.731e-07	3.82691e-06
1747	DLX3	2237.53	5.99044	0.838372	7.14532	8.9786e-13	2.09286e-11
6899	TBX1	1803.65	5.97152	0.606766	9.84156	7.45463e-23	6.36251e-21
83900	KRTAP9-3	83.1899	5.96617	1.29308	4.61393	3.95117e-06	2.57302e-05
337966	KRTAP6-1	59.6048	5.96094	1.28987	4.62136	3.81228e-06	2.48907e-05
83901	KRTAP9-8	41.6779	5.95874	1.2847	4.63823	3.51402e-06	2.31879e-05
23566	LPAR3	656.493	5.9476	0.681942	8.72156	2.74388e-18	1.33028e-16
131	ADH7	22.5794	5.93677	1.09159	5.43865	5.36858e-08	5.26929e-07
50506	DUOX2	670.591	5.93368	0.57138	10.3848	2.90694e-25	3.06348e-23
3887	KRT81	444.462	5.92823	0.878647	6.747	1.50936e-11	2.9057e-10
1117	CHI3L2	1675.7	5.92368	1.01352	5.84468	5.07538e-09	6.246e-08
54544	CRCT1	55.1586	5.92133	1.29158	4.58456	4.54938e-06	2.92439e-05
1588	CYP19A1	31.2026	5.91865	1.03784	5.70286	1.17814e-08	1.3479e-07
84659	RNASE7	29.8539	5.91345	1.01878	5.80442	6.45909e-09	7.8076e-08
83733	SLC25A18	1123.83	5.91169	0.915444	6.45773	1.06285e-10	1.77778e-09
389208	TMPRSS11F	8.74604	5.90668	1.2297	4.80336	1.56022e-06	1.1203e-05
247	ALOX15B	732.255	5.89843	0.689427	8.55556	1.17302e-17	5.17304e-16
57152	SLURP1	25.4599	5.89786	1.27866	4.61254	3.97772e-06	2.58806e-05
53836	GPR87	438.202	5.89583	0.829763	7.10544	1.19941e-12	2.73054e-11
338094	FAM151A	7.47746	5.88984	1.22062	4.8253	1.3979e-06	1.01411e-05
1551	CYP3A7	18.0535	5.87885	1.06665	5.51151	3.55774e-08	3.65495e-07
4317	MMP8	21.5998	5.87264	1.11715	5.25679	1.46591e-07	1.31674e-06
285629	LOC285629	62.8826	5.85939	0.8457	6.92845	4.25484e-12	8.868e-11
3234	HOXD8	22.5448	5.85871	0.879137	6.66415	2.66199e-11	4.89784e-10
29943	PADI1	30.2777	5.83424	0.855564	6.81917	9.15681e-12	1.81415e-10
5375	PMP2	10298.4	5.82328	1.27378	4.57167	4.83853e-06	3.09431e-05
653499	LGALS7B	182.138	5.80524	0.909908	6.38003	1.77057e-10	2.82674e-09
3882	KRT32	111.663	5.80188	0.735855	7.88455	3.15678e-15	1.03749e-13
9560	CCL4L2	90.6184	5.79962	1.111	5.22018	1.78751e-07	1.58281e-06
6569	SLC34A1	6.61607	5.79851	1.22272	4.7423	2.11307e-06	1.47167e-05
140258	KRTAP13-1	54.0923	5.79815	1.29975	4.46097	8.15879e-06	4.94573e-05
84648	LCE3D	32.0555	5.79202	1.29219	4.48234	7.383e-06	4.5268e-05
1472	CST4	41.8756	5.78705	1.11769	5.17768	2.24661e-07	1.9486e-06
366	AQP9	225.867	5.78253	0.935877	6.17873	6.46208e-10	9.32226e-09
361	AQP4	12898.3	5.77758	1.09866	5.25875	1.45041e-07	1.30438e-06
56649	TMPRSS4	246.393	5.77049	0.789057	7.31314	2.60968e-13	6.45861e-12
85293	KRTAP3-3	121.562	5.76897	1.25181	4.6085	4.05583e-06	2.63582e-05
79098	C1orf116	903.795	5.75584	0.786352	7.31967	2.48589e-13	6.15903e-12
341208	HEPHL1	81.6219	5.74691	1.0716	5.36291	8.18933e-08	7.77276e-07
84290	CAPNS2	20.4266	5.73338	0.865418	6.62499	3.47283e-11	6.28159e-10
7499	XG	233.111	5.73293	0.685555	8.36246	6.14227e-17	2.48873e-15
100506527	LINC01007	13.7835	5.73263	1.01687	5.63751	1.7253e-08	1.90298e-07
285375	LINC00620	12.5426	5.72246	0.977506	5.85414	4.79487e-09	5.93332e-08
85290	KRTAP4-3	29.4236	5.7194	1.29603	4.41303	1.01935e-05	6.03093e-05
404216	LINC01561	166.231	5.71706	0.6734	8.48985	2.06903e-17	8.8128e-16
100126326	MIR936	8.11023	5.71023	1.2484	4.57404	4.78399e-06	3.06205e-05
7146	TNXA	11.6813	5.69886	1.26921	4.49009	7.11941e-06	4.38074e-05
6563	SLC14A1	1711	5.69764	0.979981	5.81403	6.09849e-09	7.41163e-08
164284	APCDD1L	728.831	5.69614	0.734691	7.75311	8.96685e-15	2.75724e-13
7783	ZP2	27.4634	5.69254	1.01259	5.62177	1.89008e-08	2.06455e-07
4312	MMP1	214.553	5.68961	0.954179	5.96283	2.47901e-09	3.24658e-08
5454	POU3F2	369.217	5.68006	1.13157	5.01964	5.17689e-07	4.13986e-06
606293	KLKP1	10.4754	5.65139	1.26896	4.45355	8.44631e-06	5.10774e-05
3888	KRT82	5.99688	5.64223	1.23593	4.56518	4.99077e-06	3.18442e-05
197021	LCTL	123.742	5.64222	0.992443	5.68518	1.30672e-08	1.47843e-07
3816	KLK1	59.1777	5.63243	0.922951	6.10264	1.04332e-09	1.45192e-08
80704	SLC19A3	161.625	5.62177	0.543302	10.3474	4.29967e-25	4.46828e-23
100132386	KRTAP4-9	57.7926	5.6165	1.228	4.57371	4.79154e-06	3.06601e-05
163351	GBP6	1287.79	5.61231	0.757489	7.4091	1.27162e-13	3.26966e-12
337882	KRTAP19-1	31.9967	5.60642	1.30599	4.29285	1.76394e-05	9.79351e-05
303	ANXA2P1	5.77513	5.60364	1.23732	4.52886	5.93029e-06	3.72252e-05
100506421	LINC01158	155.493	5.60025	1.18426	4.72891	2.25732e-06	1.55906e-05
114771	PGLYRP3	20.1515	5.59454	1.16374	4.80739	1.52912e-06	1.10014e-05
4973	OLR1	1232.63	5.59287	0.807275	6.92809	4.2657e-12	8.88238e-11
5054	SERPINE1	5836.77	5.59254	0.625919	8.93492	4.07482e-19	2.22008e-17
4314	MMP3	21.8919	5.58982	0.986184	5.66814	1.4436e-08	1.61699e-07
196051	PPAPDC1A	879.334	5.58933	0.557752	10.0212	1.23021e-23	1.11799e-21
84107	ZIC4	102.958	5.57783	1.02218	5.45679	4.84813e-08	4.79833e-07
2312	FLG	34.2851	5.5766	1.11103	5.01932	5.18558e-07	4.14461e-06
84616	KRTAP4-4	54.5896	5.57069	1.31522	4.23557	2.27977e-05	0.000123222
84069	PLEKHN1	349.767	5.56642	0.6504	8.55846	1.14382e-17	5.06419e-16
2248	FGF3	155.426	5.56203	0.785749	7.07863	1.45583e-12	3.28103e-11
91156	IGFN1	189.021	5.56052	0.686232	8.10299	5.36266e-16	1.94192e-14
337970	KRTAP19-3	26.4519	5.55844	1.30625	4.25526	2.08809e-05	0.000113766
8000	PSCA	76.0278	5.55271	0.723718	7.67248	1.68707e-14	5.01584e-13
2069	EREG	39.7138	5.55168	0.963942	5.75935	8.44365e-09	9.99129e-08
4495	MT1G	343.247	5.54466	0.533299	10.3969	2.56116e-25	2.73763e-23
6556	SLC11A1	3416.52	5.53529	0.593641	9.32431	1.11713e-20	7.22656e-19
1828	DSG1	26.0125	5.52904	0.922547	5.99324	2.05706e-09	2.72418e-08
90019	SYT8	127.897	5.52224	0.624109	8.84821	8.89371e-19	4.64273e-17
6704	SPRR2E	133.987	5.51037	1.32456	4.16017	3.18015e-05	0.000165664
1045	CDX2	5.56921	5.50941	1.24813	4.41414	1.01411e-05	6.00465e-05
4224	MEP1A	19.7714	5.5058	0.994855	5.53427	3.12527e-08	3.23733e-07
23532	PRAME	166.464	5.50265	0.943306	5.83337	5.43184e-09	6.65186e-08
81872	KRTAP2-1	44.5383	5.502	1.24045	4.43548	9.18663e-06	5.50781e-05
28772	IGLV10-54	17.0903	5.49574	1.12859	4.86956	1.11848e-06	8.27234e-06
6123	RPL3L	5.96215	5.49357	1.25458	4.37881	1.19326e-05	6.93738e-05
342865	VSTM2B	245.673	5.48695	0.769268	7.1327	9.84217e-13	2.27995e-11
6285	S100B	8620	5.48354	0.978929	5.60157	2.12423e-08	2.29631e-07
100505875	LINC01088	1321.44	5.47169	0.857597	6.38025	1.76794e-10	2.82455e-09
407012	MIR24-1	215.436	5.47081	0.60334	9.06755	1.21722e-19	7.042e-18
145270	PRIMA1	613.158	5.46431	0.633378	8.62725	6.28425e-18	2.91452e-16
960	CD44	10580.2	5.45684	0.456416	11.9559	6.05009e-33	1.61674e-30
85291	KRTAP4-2	25.0133	5.45509	1.31312	4.15431	3.26269e-05	0.000169296
347	APOD	11480.1	5.45483	0.723724	7.53718	4.80255e-14	1.31627e-12
5322	PLA2G5	234.341	5.43593	0.923013	5.88933	3.87755e-09	4.89361e-08
145264	SERPINA12	16.5676	5.43279	1.30593	4.16008	3.18139e-05	0.000165688
3963	LGALS7	91.9329	5.42548	1.0433	5.20029	1.98973e-07	1.74467e-06
114	ADCY8	897.464	5.42109	1.28155	4.23009	2.33597e-05	0.000125987
374918	IGFL1	195.198	5.42014	0.957566	5.66033	1.51079e-08	1.68218e-07
4070	TACSTD2	9279.25	5.41932	0.77394	7.00224	2.51898e-12	5.50034e-11
284254	DYNAP	5.34146	5.41887	1.25668	4.31205	1.61749e-05	9.07014e-05
117248	GALNT15	8603.49	5.4177	0.89565	6.0489	1.45835e-09	1.97083e-08
6382	SDC1	10065.4	5.40592	0.651132	8.30234	1.02077e-16	4.01987e-15
11202	KLK8	33.3698	5.40507	0.975268	5.54214	2.98798e-08	3.10589e-07
85289	KRTAP4-5	27.7202	5.40325	1.31873	4.09732	4.17954e-05	0.000211159
100131373	LOC100131373	10.657	5.399	1.03057	5.23887	1.61565e-07	1.44029e-06
80320	SP6	4963	5.39431	0.822327	6.55981	5.38748e-11	9.40379e-10
10993	SDS	329.592	5.3938	0.771271	6.9934	2.68305e-12	5.8246e-11
3236	HOXD10	12.7711	5.39363	1.07366	5.02357	5.07207e-07	4.06472e-06
120939	TMEM52B	72.8098	5.39287	0.762205	7.07535	1.49075e-12	3.353e-11
128876	FAM83C	20.2626	5.39104	1.05111	5.12892	2.91408e-07	2.46653e-06
26223	FBXL21	188.485	5.39058	0.876001	6.15363	7.57289e-10	1.0752e-08
26525	IL36RN	25.739	5.37851	1.08377	4.9628	6.94836e-07	5.39875e-06
1482	NKX2-5	47.9181	5.37662	0.844104	6.36962	1.89496e-10	3.00397e-09
50805	IRX4	48.6001	5.36732	0.879249	6.10444	1.03161e-09	1.43651e-08
763	CA5A	10.6378	5.36426	1.02453	5.2358	1.64269e-07	1.46092e-06
79315	OR7E91P	25.7347	5.35113	0.806658	6.6337	3.27379e-11	5.95035e-10
643650	LINC00842	108.967	5.34406	0.501954	10.6465	1.81014e-26	2.30865e-24
126637	TCHHL1	51.2286	5.34304	1.27093	4.20402	2.6221e-05	0.000139574
100506115	LINC01272	209.793	5.32213	0.805944	6.60361	4.01278e-11	7.14879e-10
255349	TMEM211	23.5622	5.31785	0.948724	5.60526	2.07939e-08	2.25162e-07
222584	FAM83B	219.258	5.31769	0.754596	7.04707	1.82729e-12	4.05308e-11
3233	HOXD4	14.7827	5.31604	0.878836	6.04896	1.45786e-09	1.97083e-08
1824	DSC2	2318.69	5.31473	0.53441	9.94505	2.65035e-23	2.37022e-21
3691	ITGB4	17500.7	5.31392	0.405203	13.1142	2.72979e-39	1.25052e-36
401134	LOC401134	40.2893	5.31304	0.828217	6.41503	1.40792e-10	2.3046e-09
4499	MT1M	763.542	5.31204	0.716363	7.41529	1.21356e-13	3.13833e-12
8740	TNFSF14	260.518	5.31177	0.8953	5.93296	2.97529e-09	3.81854e-08
89872	AQP10	31.1572	5.29828	0.784128	6.7569	1.40973e-11	2.72325e-10
3250	HPR	43.5645	5.29139	1.2295	4.30368	1.67987e-05	9.37311e-05
220296	HEPACAM	3237.25	5.29014	1.14259	4.62997	3.65713e-06	2.39753e-05
1591	CYP24A1	256.284	5.28381	1.00917	5.23582	1.64257e-07	1.46092e-06
53832	IL20RA	561.411	5.28251	0.482415	10.9501	6.63384e-28	1.01993e-25
170679	PSORS1C1	122.073	5.28203	0.444337	11.8874	1.37561e-32	3.46948e-30
149563	C1orf64	44.9207	5.28144	0.831902	6.34862	2.17248e-10	3.40305e-09
112802	KRT71	4.56546	5.27831	1.26406	4.17568	2.97096e-05	0.00015567
149708	WFDC5	5.3168	5.27572	1.27409	4.14078	3.46127e-05	0.000178651
80117	ARL14	9.60132	5.26567	1.0374	5.07584	3.85798e-07	3.18851e-06
6690	SPINK1	31.5164	5.26543	1.20038	4.38647	1.15204e-05	6.73259e-05
100128385	FAM225B	4.69078	5.25586	1.26769	4.14602	3.38303e-05	0.000175015
406991	MIR21	97.5486	5.25465	0.589848	8.90849	5.17301e-19	2.77796e-17
8538	BARX2	1079.37	5.25439	0.80394	6.5358	6.32689e-11	1.09583e-09
10218	ANGPTL7	1998.55	5.25157	0.765407	6.86115	6.83103e-12	1.37398e-10
407019	MIR27B	164.066	5.24899	0.750819	6.99102	2.7289e-12	5.91842e-11
54209	TREM2	1838.32	5.24548	0.792342	6.62022	3.58671e-11	6.45118e-10
54210	TREM1	208.403	5.24514	0.829795	6.32101	2.59855e-10	4.03108e-09
89886	SLAMF9	79.596	5.24451	0.845837	6.20038	5.63275e-10	8.2424e-09
117245	HRASLS5	229.308	5.23497	0.861377	6.07745	1.22112e-09	1.67966e-08
83755	KRTAP4-12	23.7971	5.23324	1.32905	3.93758	8.23086e-05	0.000385394
7062	TCHH	226.189	5.22274	0.692268	7.54438	4.54429e-14	1.2516e-12
147409	DSG4	32.8463	5.22053	1.2695	4.11228	3.91766e-05	0.000199184
5455	POU3F3	337.728	5.21763	1.19656	4.36052	1.29754e-05	7.46124e-05
9723	SEMA3E	716.048	5.20298	0.674315	7.71595	1.20082e-14	3.61325e-13
1041	CDSN	51.5361	5.1994	0.899772	5.77857	7.53369e-09	8.99515e-08
93650	ACPT	92.7226	5.19783	1.1154	4.66008	3.16091e-06	2.11044e-05
6036	RNASE2	104.055	5.19657	0.838011	6.20107	5.60798e-10	8.21687e-09
23620	NTSR2	99.7641	5.18576	1.25472	4.133	3.58053e-05	0.000184256
23553	HYAL4	14.6864	5.18173	0.950987	5.44879	5.07135e-08	5.0038e-07
89870	TRIM15	9.34636	5.18002	1.05799	4.89611	9.77511e-07	7.32139e-06
1310	COL19A1	322.742	5.17923	0.924777	5.60052	2.13711e-08	2.30634e-07
3053	SERPIND1	126.065	5.17402	0.77853	6.64589	3.014e-11	5.49596e-10
5368	PNOC	335.117	5.17146	0.652936	7.92031	2.36917e-15	7.86698e-14
245972	ATP6V0D2	267.911	5.16769	0.643973	8.0247	1.01773e-15	3.50468e-14
83899	KRTAP9-2	29.1152	5.16258	1.33692	3.86155	0.000112672	0.000508779
79574	EPS8L3	4.61051	5.15959	1.27932	4.03307	5.50534e-05	0.00026941
255324	EPGN	27.2561	5.15504	0.951636	5.41703	6.05988e-08	5.89368e-07
51350	KRT76	5.09384	5.15468	1.286	4.0083	6.11569e-05	0.000296289
655	BMP7	4452.83	5.1521	0.538495	9.56759	1.0943e-21	7.77332e-20
54578	UGT1A6	3.98429	5.13381	1.27331	4.03186	5.53374e-05	0.000270623
2204	FCAR	34.0597	5.13244	0.99809	5.14226	2.71447e-07	2.32209e-06
6696	SPP1	28927.6	5.12924	0.879102	5.83464	5.39065e-09	6.61224e-08
353145	LCE3E	13.169	5.12876	1.32588	3.8682	0.000109643	0.000497503
3886	KRT35	18.1912	5.12501	1.2352	4.14912	3.33752e-05	0.000172899
218	ALDH3A1	355.034	5.12088	0.530404	9.65468	4.69625e-22	3.51389e-20
389336	C5orf46	28.392	5.1205	0.941785	5.43701	5.41807e-08	5.31554e-07
5013	OTX1	66.7134	5.1149	0.848306	6.02954	1.64425e-09	2.19956e-08
6469	SHH	1241.42	5.11271	0.895824	5.70727	1.148e-08	1.31946e-07
26	AOC1	38.3727	5.10855	1.00787	5.06868	4.00581e-07	3.29492e-06
7850	IL1R2	318.573	5.10576	0.63415	8.05135	8.18854e-16	2.84533e-14
10485	C1orf61	3867.39	5.10521	1.1997	4.25542	2.0866e-05	0.000113712
7020	TFAP2A	1336.84	5.10502	0.691228	7.38543	1.51957e-13	3.86731e-12
57471	ERMN	180.094	5.10426	0.788067	6.47693	9.3609e-11	1.58226e-09
132724	TMPRSS11B	58.547	5.09946	1.19919	4.25244	2.11457e-05	0.000114974
9051	PSTPIP1	1095.39	5.09845	0.459476	11.0962	1.30841e-28	2.17555e-26
57864	SLC46A2	21.5473	5.09724	0.970319	5.25316	1.49511e-07	1.33975e-06
2984	GUCY2C	57.3623	5.09694	0.872592	5.84115	5.18412e-09	6.36586e-08
11341	SCRG1	2252.86	5.09406	1.14835	4.436	9.1646e-06	5.49607e-05
337978	KRTAP21-2	6.6981	5.09392	1.30676	3.89812	9.69437e-05	0.000445374
92745	SLC38A5	2084.12	5.09275	0.584882	8.7073	3.11194e-18	1.499e-16
6372	CXCL6	79.585	5.07734	0.696814	7.2865	3.18118e-13	7.76173e-12
100128378	LINC00696	4.22843	5.07567	1.28384	3.95352	7.701e-05	0.000362703
7130	TNFAIP6	87.6938	5.07187	0.58714	8.63826	5.70775e-18	2.66921e-16
79192	IRX1	2331.05	5.06538	0.603404	8.39469	4.67139e-17	1.91698e-15
254240	BPIFC	43.1049	5.06045	0.710248	7.1249	1.04155e-12	2.39546e-11
120824	TRIM51GP	6.06555	5.05485	1.30647	3.8691	0.000109238	0.000495868
416	ARSF	35.2859	5.04703	0.958518	5.26545	1.39844e-07	1.26372e-06
256158	HMCN2	1722.29	5.04353	0.638846	7.89475	2.909e-15	9.58858e-14
4915	NTRK2	15474.9	5.04147	0.787583	6.4012	1.54165e-10	2.49499e-09
137797	LYPD2	9.06208	5.03037	1.32434	3.7984	0.000145635	0.000638365
337975	KRTAP20-1	65.3463	5.03034	1.35204	3.72055	0.000198792	0.000835474
467	ATF3	12466	5.0203	0.759042	6.61399	3.74097e-11	6.69646e-10
5365	PLXNB3	3606.76	5.01741	0.4986	10.063	8.05112e-24	7.4067e-22
341	APOC1	3850.48	5.01016	0.747054	6.70656	1.99267e-11	3.7368e-10
90226	UCN2	225.558	5.00749	0.659487	7.59301	3.12562e-14	8.80312e-13
283571	PROX2	3.55128	5.00633	1.28118	3.90759	9.32202e-05	0.000430293
124599	CD300LB	72.3954	4.99777	0.823164	6.07141	1.26789e-09	1.73645e-08
150538	SATB2-AS1	4.24563	4.99771	1.29396	3.86233	0.000112311	0.000507354
353135	LCE1E	3.47816	4.98789	1.281	3.89375	9.8707e-05	0.000452733
80157	CWH43	106.511	4.98703	0.925163	5.39044	7.02857e-08	6.73945e-07
3880	KRT19	28865.3	4.96601	0.732243	6.78192	1.1859e-11	2.31478e-10
4825	NKX6-1	12.9272	4.96242	1.01313	4.89809	9.67711e-07	7.25525e-06
26499	PLEK2	663.897	4.95117	0.507828	9.74969	1.85034e-22	1.4781e-20
401562	LCNL1	129.297	4.94371	0.94323	5.24126	1.59484e-07	1.42344e-06
28785	IGLV4-60	17.5887	4.93581	1.24474	3.96535	7.32895e-05	0.000346562
205860	TRIML2	5.0278	4.92185	1.31212	3.75108	0.000176078	0.000750555
100507330	LOC100507330	3.89418	4.92076	1.29859	3.7893	0.000151073	0.000658856
100507403	LOC100507403	57.9296	4.91823	0.752465	6.53616	6.31185e-11	1.09407e-09
6702	SPRR2C	5.65702	4.91059	1.31869	3.72385	0.000196206	0.00082569
9052	GPRC5A	601.207	4.90346	0.613133	7.99739	1.27085e-15	4.35524e-14
3849	KRT2	6.78789	4.90267	1.00218	4.89201	9.98123e-07	7.45834e-06
6086	RNY4	3.35918	4.89211	1.29167	3.78744	0.000152207	0.000663028
3857	KRT9	23.7207	4.89028	0.864118	5.65927	1.52016e-08	1.69093e-07
400550	FENDRR	16.3995	4.88821	0.964225	5.06958	3.98704e-07	3.28189e-06
7545	ZIC1	282.982	4.88563	0.970032	5.03656	4.73964e-07	3.83114e-06
100132987	LINC00856	36.1691	4.86807	1.08866	4.47163	7.76239e-06	4.73871e-05
100505929	LINC01549	39.3282	4.86255	0.551209	8.82161	1.12828e-18	5.82218e-17
124842	TMEM132E	846.019	4.85619	0.987343	4.91844	8.72345e-07	6.62209e-06
2890	GRIA1	4860.82	4.85554	0.772586	6.28479	3.28294e-10	5.00626e-09
337974	KRTAP19-7	11.3586	4.85516	1.34555	3.60829	0.000308219	0.00122997
344	APOC2	1095.33	4.84314	0.826577	5.85927	4.649e-09	5.77191e-08
100507101	NA	3.11249	4.83688	1.29423	3.73727	0.000186032	0.000788643
100505550	NA	4.47309	4.83616	1.31585	3.6753	0.000237569	0.000979199
345651	ACTBL2	4.12275	4.8286	1.3129	3.6778	0.000235254	0.000971262
126868	MAB21L3	9.73822	4.8275	0.863557	5.59025	2.26744e-08	2.43295e-07
283299	LOC283299	8.06855	4.82328	1.12532	4.28615	1.81798e-05	0.000100711
6588	SLN	93.4693	4.82202	0.583152	8.26889	1.35216e-16	5.20616e-15
440854	CAPN14	493.701	4.81746	0.527812	9.12723	7.02753e-20	4.15124e-18
6281	S100A10	10772.1	4.81554	0.391365	12.3045	8.56911e-35	2.63494e-32
1410	CRYAB	13849.9	4.81152	0.539519	8.91817	4.74063e-19	2.55187e-17
494197	SPANXN5	8.22227	4.80378	1.34225	3.57891	0.000345027	0.0013547
645434	LOC645434	11.9341	4.80356	1.0364	4.63485	3.57205e-06	2.35137e-05
6279	S100A8	1307.2	4.80327	0.804368	5.97148	2.35109e-09	3.08445e-08
26353	HSPB8	8519.91	4.80242	0.630538	7.61638	2.60881e-14	7.47892e-13
149647	FAM71A	46.13	4.80066	0.959943	5.00098	5.70397e-07	4.51311e-06
6374	CXCL5	77.415	4.79918	0.894919	5.36269	8.19896e-08	7.77861e-07
5008	OSM	415.961	4.79726	0.73284	6.54611	5.90542e-11	1.02759e-09
1960	EGR3	3055.11	4.79355	0.737523	6.49953	8.05729e-11	1.37433e-09
100130894	VAC14-AS1	216.728	4.79282	0.920918	5.2044	1.94629e-07	1.70991e-06
100131390	SP9	2.82172	4.79122	1.29361	3.70377	0.000212417	0.000886761
221191	PRSS54	5.37227	4.78964	1.32919	3.60343	0.000314049	0.00124945
348	APOE	39832.1	4.77917	0.701946	6.80846	9.86495e-12	1.951e-10
81607	PVRL4	3659.82	4.7689	0.785925	6.06788	1.2961e-09	1.77076e-08
283547	LINC00639	298.824	4.76819	0.510452	9.34111	9.53332e-21	6.22077e-19
645687	LINC00520	3.08999	4.76367	1.30358	3.65431	0.000257875	0.00105265
142683	ITLN2	28.8716	4.76307	0.763681	6.23699	4.46063e-10	6.67964e-09
6354	CCL7	3.93044	4.76235	1.31782	3.6138	0.000301737	0.00120604
3577	CXCR1	37.3676	4.76126	1.01304	4.69999	2.60169e-06	1.76863e-05
139135	PASD1	2.78672	4.76112	1.29617	3.67321	0.000239527	0.000986542
414062	CCL3L3	26.726	4.7578	1.09037	4.36347	1.28014e-05	7.37561e-05
64711	HS3ST6	14.7497	4.75643	0.967704	4.91518	8.87026e-07	6.7199e-06
55504	TNFRSF19	17295.2	4.75621	0.558395	8.51763	1.62847e-17	7.02968e-16
100289255	LINC00675	16.2567	4.75387	0.786133	6.04716	1.47417e-09	1.99102e-08
909	CD1A	54.7348	4.75295	1.17613	4.04119	5.31808e-05	0.00026113
4500	MT1L	305.281	4.74849	0.328519	14.4542	2.35818e-47	1.8905e-44
170680	PSORS1C2	274.347	4.73569	1.18354	4.00131	6.29937e-05	0.000304025
9340	GLP2R	10.6948	4.72878	0.977813	4.83608	1.32422e-06	9.67602e-06
129025	ZNF280A	3.00532	4.72402	1.30707	3.61419	0.000301286	0.00120488
55554	KLK15	5.10681	4.72353	1.3342	3.54034	0.00039961	0.0015447
391123	VSIG8	171.99	4.71666	0.788577	5.98123	2.21458e-09	2.92416e-08
2697	GJA1	21077	4.71455	0.48281	9.76481	1.59409e-22	1.28714e-20
9982	FGFBP1	28.6515	4.71443	0.862092	5.46859	4.53629e-08	4.52762e-07
387695	C10orf99	5.3894	4.70694	1.33788	3.5182	0.000434478	0.00166372
100288092	NA	91.7399	4.70355	0.758313	6.20265	5.55198e-10	8.14012e-09
125704	FAM69C	461.97	4.70146	0.394464	11.9186	9.46623e-33	2.4708e-30
5266	PI3	160.379	4.70111	1.13328	4.14824	3.35042e-05	0.000173448
301	ANXA1	21610.1	4.70035	0.320577	14.6622	1.12613e-48	1.01113e-45
731424	LOC731424	7.63089	4.69292	1.12346	4.1772	2.95123e-05	0.000154817
3673	ITGA2	8103	4.68802	0.53702	8.72969	2.55367e-18	1.24343e-16
9333	TGM5	187.526	4.68769	0.762926	6.14435	8.02898e-10	1.13208e-08
7475	WNT6	849.994	4.68719	0.591386	7.92578	2.26719e-15	7.58445e-14
171482	FAM9A	11.2681	4.6866	1.24401	3.76734	0.000164994	0.000710048
83844	USP26	3.49798	4.68459	1.32125	3.54559	0.000391735	0.00151713
3624	INHBA	238.616	4.6834	0.805702	5.81282	6.1429e-09	7.46156e-08
134285	TMEM171	43.2837	4.68267	0.684237	6.84363	7.72089e-12	1.54604e-10
1089	CEACAM4	37.1279	4.68194	0.697039	6.7169	1.8563e-11	3.50155e-10
100507008	LINC00844	422.93	4.67834	1.19835	3.90398	9.46247e-05	0.000435969
204801	NLRP11	25.0621	4.67765	0.854947	5.47128	4.468e-08	4.47059e-07
3579	CXCR2	62.3001	4.67622	0.681285	6.86382	6.70433e-12	1.35335e-10
84735	CNDP1	71.5602	4.67588	0.905719	5.16262	2.43521e-07	2.10485e-06
79148	MMP28	660.578	4.67514	0.635895	7.35206	1.95172e-13	4.90597e-12
27076	LYPD3	975.805	4.66794	0.699619	6.67212	2.52126e-11	4.66568e-10
100505664	LOC100505664	9.46859	4.65835	0.964316	4.83073	1.36034e-06	9.91095e-06
51700	CYB5R2	716.024	4.65452	0.531058	8.76461	1.87418e-18	9.39058e-17
338785	KRT79	7.31976	4.6535	1.08737	4.2796	1.87226e-05	0.000103412
5275	SERPINB13	150.254	4.64376	1.00382	4.62607	3.72669e-06	2.43886e-05
5017	OVOL1	306.405	4.64028	0.649676	7.14245	9.16836e-13	2.13046e-11
6318	SERPINB4	17.5595	4.63168	1.18993	3.8924	9.92587e-05	0.000454892
693199	MIR614	18.4306	4.63042	0.779178	5.94271	2.80355e-09	3.61674e-08
58530	LY6G6D	99.6566	4.62697	0.667408	6.93275	4.12731e-12	8.61822e-11
4648	MYO7B	255.768	4.62603	0.977022	4.73482	2.19245e-06	1.52036e-05
100129271	C1orf68	3.48014	4.62436	1.32793	3.48238	0.00049698	0.00187145
7367	UGT2B17	4.60577	4.62221	1.34082	3.4473	0.000566216	0.00210847
23316	CUX2	839.146	4.62074	0.795773	5.80661	6.37501e-09	7.71844e-08
126402	CCDC105	2.80896	4.61993	1.31678	3.5085	0.000450637	0.00171798
3311	HSPA7	854.55	4.61493	0.633949	7.27965	3.34678e-13	8.13044e-12
25984	KRT23	1395.77	4.61194	0.88414	5.2163	1.82528e-07	1.61371e-06
127795	C1orf87	380.608	4.61168	1.16879	3.94569	7.95694e-05	0.000373347
80131	LRRC8E	728.819	4.61022	0.725502	6.35452	2.09079e-10	3.29116e-09
10117	ENAM	2301.13	4.60758	1.13957	4.04327	5.27117e-05	0.000258967
241	ALOX5AP	1141.2	4.60707	0.660594	6.97413	3.07768e-12	6.59205e-11
4069	LYZ	2973.16	4.60706	0.739459	6.23031	4.65522e-10	6.94003e-09
7161	TP73	1095.73	4.60355	0.636809	7.2291	4.86212e-13	1.16478e-11
85438	CABS1	114.455	4.60283	0.851075	5.40826	6.36405e-08	6.16812e-07
11006	LILRB4	1391.15	4.6028	0.736795	6.24706	4.18258e-10	6.28003e-09
1545	CYP1B1	2092.54	4.60204	0.56078	8.2065	2.2773e-16	8.54827e-15
4153	MBL2	4.10875	4.59662	1.33861	3.43387	0.00059503	0.00220189
284111	SLC13A5	775.871	4.59397	0.909492	5.05114	4.39178e-07	3.58481e-06
81870	KRTAP9-9	30.4565	4.59227	1.37723	3.33443	0.000854731	0.00302573
149428	BNIPL	853.938	4.58066	0.527243	8.68795	3.69048e-18	1.75892e-16
2246	FGF1	5157.56	4.58045	0.850119	5.38801	7.12428e-08	6.81666e-07
337972	KRTAP19-5	7.63769	4.57784	1.36044	3.36496	0.000765535	0.00274812
2642	GCGR	257.521	4.57152	0.886555	5.15649	2.51615e-07	2.16814e-06
90853	SPOCD1	593.099	4.57098	0.371177	12.3148	7.53712e-35	2.3498e-32
8735	MYH13	2.49834	4.56924	1.3153	3.47391	0.000512941	0.00192542
26998	FETUB	8.25349	4.56268	0.91974	4.96084	7.01886e-07	5.44598e-06
2919	CXCL1	160.891	4.55313	0.655313	6.94803	3.70435e-12	7.78572e-11
9951	HS3ST4	962.813	4.5518	0.664696	6.84794	7.49217e-12	1.50292e-10
56246	MRAP	18.1108	4.55111	1.18608	3.8371	0.000124495	0.000555021
5648	MASP1	1979.22	4.54688	0.838225	5.42441	5.81459e-08	5.67232e-07
147920	IGFL2	256.931	4.54649	0.907123	5.01199	5.38698e-07	4.28344e-06
1573	CYP2J2	774.083	4.54393	0.548639	8.28219	1.2093e-16	4.69641e-15
400804	C1orf140	8.27699	4.53963	1.21575	3.73402	0.000188444	0.000797662
26281	FGF20	256.781	4.5381	0.520875	8.71245	2.97371e-18	1.4355e-16
79883	PODNL1	846.536	4.5351	0.591241	7.67047	1.71361e-14	5.07459e-13
100505753	KRTAP16-1	9.75621	4.52898	1.24987	3.62356	0.000290581	0.00116852
2709	GJB5	375.115	4.51995	0.8625	5.24052	1.60128e-07	1.42861e-06
100289673	LOC100289673	2.22516	4.5161	1.31081	3.44527	0.000570498	0.00212213
5625	PRODH	2317.09	4.51386	0.687032	6.57009	5.02846e-11	8.81139e-10
55507	GPRC5D	56.5121	4.51004	1.07105	4.21085	2.54415e-05	0.000135746
5328	PLAU	2693.63	4.49747	0.426143	10.5539	4.87319e-26	6.04356e-24
497048	KU-MEL-3	2.45131	4.49497	1.32355	3.39613	0.000683453	0.00248888
4148	MATN3	352.231	4.4934	0.564994	7.953	1.82046e-15	6.15421e-14
401282	DKFZp451B082	38.8192	4.49054	1.06973	4.19783	2.69486e-05	0.000142938
728449	NA	7.21439	4.48631	1.19607	3.75088	0.000176218	0.000750866
100506305	LINC00958	60.7179	4.4857	0.732638	6.12267	9.20206e-10	1.2918e-08
100506684	NA	3.17577	4.4853	1.33954	3.34839	0.000812824	0.00289243
93273	LEMD1	223.625	4.4749	0.673719	6.64209	3.09272e-11	5.63492e-10
2253	FGF8	60.9097	4.46879	0.82313	5.42902	5.66641e-08	5.53981e-07
28414	IGHV3-64	12.3823	4.4638	1.15939	3.85013	0.000118056	0.000530318
5803	PTPRZ1	10044.9	4.46133	0.663589	6.72303	1.77983e-11	3.37716e-10
127294	MYOM3	49.8141	4.46093	0.588968	7.57414	3.61507e-14	1.00804e-12
728192	LINC00460	14.069	4.46018	0.869935	5.12702	2.94366e-07	2.48969e-06
390792	KRT39	46.2796	4.45853	0.953115	4.67785	2.89902e-06	1.95242e-05
3225	HOXC9	2.16857	4.45598	1.31893	3.37848	0.000728889	0.00263002
55612	FERMT1	1459.46	4.45483	0.568687	7.83354	4.74326e-15	1.51886e-13
100128131	NA	9.10739	4.4503	1.25494	3.54622	0.000390797	0.00151428
3914	LAMB3	3808.9	4.4449	0.716418	6.20434	5.49271e-10	8.06376e-09
3162	HMOX1	3231.01	4.44375	0.787996	5.63931	1.70735e-08	1.88514e-07
284110	GSDMA	51.2628	4.44259	0.749026	5.93116	3.00806e-09	3.854e-08
100287284	MANSC4	447.6	4.44111	0.608791	7.29497	2.98731e-13	7.33656e-12
414236	C10orf55	22.3891	4.44075	0.683739	6.4948	8.31449e-11	1.41498e-09
9227	LRAT	256.802	4.44017	0.776632	5.71721	1.08287e-08	1.25166e-07
401136	TMPRSS11BNL	4.142	4.43959	1.35575	3.27464	0.00105797	0.00364404
401554	LOC401554	2.194	4.42859	1.32397	3.34494	0.000823013	0.00292452
6363	CCL19	36.0052	4.42652	0.741127	5.97269	2.33369e-09	3.0652e-08
1294	COL7A1	18846.9	4.42383	0.593611	7.45239	9.16621e-14	2.40086e-12
4880	NPPC	253.258	4.42185	0.763402	5.7923	6.9428e-09	8.34735e-08
5345	SERPINF2	530.665	4.42033	0.480624	9.19707	3.67838e-20	2.2468e-18
84066	TEX35	2.25047	4.42007	1.32713	3.33055	0.000866743	0.00306439
378825	LINC00162	2.08379	4.41685	1.31942	3.34756	0.000815261	0.00289973
346	APOC4	11.8259	4.41637	0.954042	4.62912	3.67226e-06	2.40675e-05
8870	IER3	4456.27	4.41587	0.446115	9.8985	4.2258e-23	3.71986e-21
100506158	NA	13.8665	4.41419	0.860758	5.12826	2.92431e-07	2.47426e-06
11166	SOX21	423.691	4.4096	1.04356	4.22554	2.38369e-05	0.000128246
59352	LGR6	5970.94	4.40844	0.592718	7.43767	1.02476e-13	2.66544e-12
10752	CHL1	3977.19	4.4079	0.620769	7.10071	1.24114e-12	2.81984e-11
338596	ST8SIA6	192.436	4.40572	0.653979	6.73679	1.61922e-11	3.09596e-10
116448	OLIG1	1491.79	4.40511	1.10981	3.96925	7.20984e-05	0.000341611
4909	NTF4	648.894	4.40306	0.702078	6.27146	3.57676e-10	5.42484e-09
7103	TSPAN8	186.17	4.40175	0.698328	6.30328	2.9142e-10	4.47435e-09
6656	SOX1	263.529	4.39982	1.07383	4.09733	4.1794e-05	0.000211159
84951	TNS4	3940.23	4.39718	0.869884	5.05491	4.30604e-07	3.51994e-06
9350	CER1	13.9658	4.39708	0.940762	4.67396	2.95453e-06	1.98742e-05
4340	MOG	225.021	4.39593	1.17837	3.73052	0.000191086	0.000807356
10326	SIRPB1	137.592	4.39582	0.765766	5.74042	9.44413e-09	1.10541e-07
54742	LY6K	47.1699	4.39447	0.573255	7.66582	1.77688e-14	5.24122e-13
2213	FCGR2B	471.981	4.39288	0.723189	6.07433	1.24507e-09	1.70832e-08
26285	CLDN17	4.59949	4.38846	1.3642	3.21688	0.00129595	0.00435835
64600	PLA2G2F	4.98452	4.38662	1.36687	3.20925	0.00133082	0.00445997
11027	LILRA2	198.54	4.37777	0.707547	6.18725	6.12213e-10	8.87173e-09
83879	CDCA7	2385.98	4.37311	0.707763	6.17877	6.46019e-10	9.32226e-09
6550	SLC9A3	980.351	4.3721	0.897459	4.87165	1.10672e-06	8.20696e-06
7022	TFAP2C	489.402	4.36962	0.732321	5.96681	2.4193e-09	3.17022e-08
28517	TRDV2	1.9606	4.36241	1.32294	3.29751	0.000975448	0.00339731
28316	CDH20	714.439	4.36117	0.796978	5.47213	4.44654e-08	4.4519e-07
164781	DAW1	241.219	4.35949	1.1055	3.94346	8.0316e-05	0.000376693
1448	CSN3	8.70231	4.35746	1.24306	3.50544	0.000455853	0.00173535
26280	IL1RAPL2	34.2192	4.34955	0.785357	5.53831	3.05411e-08	3.16654e-07
83894	TTC29	94.5886	4.34574	0.772858	5.62295	1.87723e-08	2.05151e-07
3101	HK3	541.258	4.34311	0.786955	5.51888	3.41174e-08	3.51139e-07
10610	ST6GALNAC2	1694.64	4.34028	0.524886	8.26899	1.35096e-16	5.20616e-15
54854	FAM83E	115.351	4.33823	0.635857	6.82265	8.93732e-12	1.77536e-10
148145	LINC00906	21.8176	4.33538	1.39289	3.1125	0.00185513	0.00594208
6440	SFTPC	3.58424	4.33476	1.36112	3.1847	0.00144904	0.00480523
117144	CATSPER1	21.2314	4.334	0.892088	4.85827	1.18417e-06	8.72365e-06
100289200	NA	124.016	4.33129	0.823155	5.26182	1.42634e-07	1.28531e-06
913	CD1E	26.391	4.32982	0.857441	5.0497	4.42511e-07	3.60416e-06
642891	CHL1-AS2	67.3853	4.32893	0.639689	6.76724	1.31266e-11	2.5445e-10
100287366	OSTM1-AS1	11.3787	4.32856	1.19545	3.62085	0.000293636	0.00117911
85416	ZIC5	37.1516	4.32216	0.928157	4.65672	3.21292e-06	2.14198e-05
26579	MYEOV	42.8643	4.31947	0.757646	5.70117	1.18989e-08	1.35857e-07
387885	CCDC42B	436.27	4.31681	0.907572	4.75644	1.97037e-06	1.38388e-05
171022	ABHD11-AS1	4.92391	4.31263	1.11556	3.86588	0.000110689	0.000501441
149685	ADIG	2.64587	4.31186	1.35072	3.19226	0.00141166	0.00469516
79919	C2orf54	348.464	4.31131	0.696294	6.19179	5.94837e-10	8.63668e-09
100506494	NA	15.1868	4.31122	0.806656	5.34456	9.0638e-08	8.54494e-07
284266	SIGLEC15	20.7361	4.31059	0.961616	4.48265	7.37202e-06	4.5213e-05
100506663	NA	1.95451	4.30458	1.32972	3.23721	0.00120703	0.00409524
100129890	NA	12.5878	4.30198	0.813761	5.28654	1.24654e-07	1.13929e-06
100506188	LOC100506188	1.94353	4.30061	1.33204	3.22859	0.00124403	0.00420807
3754	KCNF1	347.784	4.29517	0.676096	6.3529	2.11293e-10	3.32136e-09
55287	TMEM40	201.696	4.29362	0.68566	6.26203	3.80005e-10	5.75183e-09
399949	C11orf88	104.131	4.2926	0.980496	4.37799	1.19777e-05	6.95636e-05
779	CACNA1S	41.0558	4.29221	0.580012	7.40021	1.35974e-13	3.47632e-12
388121	TNFAIP8L3	246.7	4.29166	0.561418	7.64431	2.10065e-14	6.11641e-13
51200	CPA4	310.898	4.29025	0.757458	5.66402	1.4787e-08	1.65137e-07
2769	GNA15	584.716	4.28926	0.473013	9.06794	1.21284e-19	7.03478e-18
79136	LY6G6E	28.6387	4.28858	0.733109	5.84985	4.92002e-09	6.08148e-08
10407	SPAG11B	2.23594	4.28579	1.34594	3.18425	0.0014513	0.00481203
81035	COLEC12	5533.24	4.28215	0.567927	7.53996	4.70118e-14	1.29165e-12
144501	KRT80	2087.89	4.28014	0.731778	5.84896	4.94652e-09	6.11087e-08
84620	ST6GAL2	2533.53	4.27571	0.849199	5.03499	4.77869e-07	3.85992e-06
375295	LINC01116	6.83145	4.26949	0.932063	4.58069	4.63446e-06	2.97568e-05
4046	LSP1	2919.27	4.26908	0.48856	8.73809	2.37089e-18	1.15946e-16
55065	SLC52A1	108.258	4.26804	0.566463	7.53454	4.90043e-14	1.3382e-12
126206	NLRP5	8.23793	4.26605	1.09629	3.89136	9.96831e-05	0.000456711
63948	DMRTB1	2.68024	4.26086	1.35697	3.13997	0.00168963	0.00548636
1950	EGF	134.663	4.25674	0.541221	7.86507	3.68898e-15	1.20009e-13
118932	ANKRD22	316.561	4.25552	0.433905	9.80749	1.04541e-22	8.65917e-21
80852	GRIP2	6452.77	4.25461	0.597433	7.12149	1.06768e-12	2.45305e-11
285370	LINC00606	2.85649	4.25358	1.36122	3.12483	0.00177906	0.00573525
645027	EVPLL	44.8077	4.24644	0.697778	6.08566	1.1601e-09	1.60054e-08
64816	CYP3A43	6.22389	4.24346	0.87624	4.84281	1.28019e-06	9.37258e-06
6369	CCL24	35.4446	4.2415	0.734891	5.7716	7.8523e-09	9.33583e-08
100505592	GAPLINC	18.5305	4.23937	0.868938	4.8788	1.06734e-06	7.94117e-06
5456	POU3F4	13.0809	4.23455	1.25466	3.37506	0.000737983	0.00265899
7101	NR2E1	202.072	4.23249	1.1488	3.68426	0.000229364	0.000949302
654780	SFPQ	392.99	4.23037	0.83961	5.03849	4.69221e-07	3.80376e-06
79983	POF1B	140.269	4.2251	0.765282	5.52097	3.3713e-08	3.47614e-07
10267	RAMP1	4503.18	4.22187	0.51895	8.13542	4.10515e-16	1.51063e-14
6367	CCL22	89.6864	4.22002	0.905442	4.66072	3.15098e-06	2.10506e-05
3171	FOXA3	8.52914	4.21339	0.844053	4.99186	5.98018e-07	4.71173e-06
400931	MIRLET7BHG	676.587	4.21334	0.392886	10.7241	7.84501e-27	1.0482e-24
727699	LINC00163	1.55736	4.21142	1.32647	3.17491	0.00149881	0.00495053
57829	ZP4	2.27953	4.21036	1.35619	3.10456	0.00190561	0.00608466
4621	MYH3	3229.17	4.20713	0.738969	5.69325	1.24646e-08	1.41955e-07
402569	KPNA7	1.73176	4.20196	1.33488	3.14782	0.00164495	0.00536456
30820	KCNIP1	1238.45	4.19851	0.621544	6.75498	1.42858e-11	2.75729e-10
254778	C8orf46	829.388	4.19776	0.823877	5.09512	3.48515e-07	2.90606e-06
166863	RBM46	4.69118	4.19569	1.14531	3.66337	0.000248915	0.00102109
2261	FGFR3	5593.64	4.1954	0.503014	8.34053	7.39584e-17	2.95926e-15
283422	LINC01559	2.40378	4.19336	1.36017	3.08297	0.00204947	0.00649229
387748	OR56B1	1.56054	4.19284	1.33035	3.15167	0.00162337	0.00530728
150350	ENTHD1	4.91134	4.18798	1.16681	3.58926	0.000331617	0.00130869
6361	CCL17	16.8652	4.18565	0.912737	4.58583	4.52191e-06	2.9084e-05
9332	CD163	6066.01	4.18517	0.702946	5.95375	2.62065e-09	3.40822e-08
6275	S100A4	1455.56	4.18346	0.617832	6.7712	1.27716e-11	2.47996e-10
3552	IL1A	61.6812	4.18046	0.589469	7.09191	1.32276e-12	2.99315e-11
7053	TGM3	153.564	4.17603	0.813328	5.1345	2.82895e-07	2.40445e-06
2634	GBP2	2585.72	4.17551	0.445608	9.37039	7.22672e-21	4.74322e-19
653240	KRTAP4-11	8.4532	4.17413	1.39573	2.99064	0.0027839	0.00849743
84830	ADTRP	32.4234	4.17255	0.736059	5.66878	1.43819e-08	1.61254e-07
27181	SIGLEC8	553.881	4.16771	0.883599	4.71674	2.39651e-06	1.64559e-05
100505765	NA	249.083	4.16432	1.31691	3.16219	0.0015659	0.00514261
54827	NXPE4	1.49016	4.15951	1.32686	3.13485	0.00171942	0.00556937
342897	NCCRP1	96.7619	4.15756	0.818697	5.07827	3.80896e-07	3.15264e-06
312	ANXA13	10.0758	4.15227	0.982789	4.22499	2.38955e-05	0.000128475
56664	VTRNA1-1	1.77622	4.15035	1.34594	3.0836	0.0020451	0.00647978
337976	KRTAP20-2	9.53678	4.14645	1.31732	3.14765	0.00164589	0.00536604
93190	C1orf158	208.817	4.14355	1.11987	3.70003	0.000215575	0.000898445
3755	KCNG1	490.005	4.14165	0.631328	6.56022	5.37275e-11	9.38538e-10
257629	ANKS4B	37.7881	4.13823	0.867046	4.77279	1.8169e-06	1.28616e-05
5276	SERPINI2	75.9584	4.13693	0.962872	4.29645	1.73554e-05	9.65257e-05
25890	ABI3BP	1976.61	4.13577	0.78467	5.27071	1.35893e-07	1.23298e-06
9103	FCGR2C	148.614	4.1355	0.655101	6.31276	2.74099e-10	4.23156e-09
285154	CYP1B1-AS1	119.198	4.1353	0.551648	7.49626	6.56621e-14	1.756e-12
645323	LINC00461	491.345	4.13064	1.26521	3.26478	0.0010955	0.0037543
54757	FAM20A	2318.86	4.12607	0.60374	6.83419	8.24699e-12	1.64551e-10
400576	LOC400576	6.04685	4.1238	0.963543	4.27983	1.87036e-05	0.000103332
27177	IL36B	2.35119	4.12192	1.36741	3.01441	0.00257478	0.0079412
100505998	NA	1.84662	4.12039	1.35304	3.04527	0.00232471	0.00725062
5354	PLP1	4075	4.11156	1.16281	3.53588	0.000406427	0.00156835
162461	TMEM92	38.0758	4.10785	0.733844	5.59771	2.17204e-08	2.33841e-07
5453	POU3F1	138.671	4.10589	0.454982	9.02429	1.8087e-19	1.02267e-17
8537	BCAS1	2334.35	4.10137	1.0816	3.79194	0.000149476	0.000652905
860	RUNX2	1197.47	4.09527	0.449788	9.10487	8.63671e-20	5.03554e-18
8876	VNN1	77.8779	4.0942	0.715439	5.72264	1.04882e-08	1.21669e-07
8406	SRPX	2271.37	4.09122	0.388704	10.5253	6.60629e-26	8.01576e-24
345611	IRGM	1.56997	4.07937	1.34761	3.02711	0.00246902	0.00765393
11326	VSIG4	2546.29	4.07917	0.685711	5.94882	2.70077e-09	3.50429e-08
283116	TRIM49B	2.96737	4.07895	1.38112	2.95337	0.00314326	0.00944283
337973	KRTAP19-6	5.49585	4.0789	1.39668	2.92042	0.00349563	0.0103641
375612	LHFPL3	637.087	4.07537	1.18823	3.42979	0.000604058	0.00223198
2492	FSHR	4.9426	4.07187	1.1796	3.4519	0.000556651	0.00207492
195814	SDR16C5	376.487	4.07158	0.878303	4.63574	3.55669e-06	2.34333e-05
54988	ACSM5	189.218	4.07141	0.785321	5.18439	2.16727e-07	1.88415e-06
3586	IL10	64.0709	4.07139	0.707913	5.75125	8.85839e-09	1.04325e-07
203100	HTRA4	73.4801	4.07087	0.762605	5.33811	9.3923e-08	8.82499e-07
646486	FABP12	4.28435	4.06952	1.15253	3.53096	0.000414057	0.00159368
387895	LINC00944	1.47744	4.06226	1.34405	3.02242	0.00250766	0.00775765
26085	KLK13	81.1898	4.06223	0.804937	5.04664	4.4964e-07	3.65824e-06
6286	S100P	77.5345	4.0607	0.857967	4.73294	2.21296e-06	1.53221e-05
846	CASR	220.405	4.05813	0.881597	4.60315	4.16143e-06	2.6943e-05
9023	CH25H	508.663	4.05454	0.747675	5.42287	5.8651e-08	5.71662e-07
2357	FPR1	742.134	4.05346	0.666969	6.07744	1.22119e-09	1.67966e-08
147429	AQP4-AS1	158.518	4.05244	1.03891	3.90066	9.59316e-05	0.000441085
100287526	NA	59.6157	4.05152	0.707018	5.73043	1.00175e-08	1.16812e-07
4838	NODAL	28.6799	4.05128	0.844633	4.7965	1.61464e-06	1.1539e-05
731	C8A	1.73044	4.04614	1.35981	2.97552	0.00292491	0.00887811
6347	CCL2	2476.65	4.04386	0.582999	6.9363	4.02511e-12	8.42047e-11
192666	KRT24	2.49538	4.04169	1.37939	2.93005	0.00338905	0.0100884
129807	NEU4	450.583	4.03827	0.784116	5.15009	2.6036e-07	2.23406e-06
54947	LPCAT2	1012.4	4.03645	0.252191	16.0055	1.16908e-57	2.38567e-54
29774	POM121L9P	389.978	4.02976	0.650597	6.19394	5.86781e-10	8.53128e-09
3689	ITGB2	5384.56	4.02721	0.704786	5.71409	1.10289e-08	1.27284e-07
647309	GMNC	143.089	4.02246	1.30949	3.07179	0.0021278	0.00670448
6489	ST8SIA1	887.298	4.02167	0.664697	6.05038	1.44502e-09	1.95753e-08
399881	HNRNPKP3	7.79986	4.02084	0.859374	4.6788	2.8856e-06	1.94397e-05
353324	SPATA12	12.6237	4.02069	0.754595	5.32827	9.91535e-08	9.24846e-07
3221	HOXC4	11.6024	4.01837	0.9537	4.21346	2.51492e-05	0.000134379
11240	PADI2	2739.24	4.01144	0.782519	5.12631	2.95469e-07	2.49808e-06
401561	LINC01451	11.8048	4.01141	0.839814	4.77655	1.78329e-06	1.26476e-05
7490	WT1	1.56951	4.01122	1.35602	2.95808	0.00309566	0.00931853
222663	SCUBE3	7847.67	4.00937	0.691096	5.80146	6.5739e-09	7.92505e-08
153769	SH3RF2	1158.37	4.00745	0.719547	5.56941	2.55603e-08	2.70638e-07
285386	TPRG1	56.2556	4.00687	0.471285	8.502	1.86351e-17	7.99813e-16
84767	TRIM51	2.61119	4.00575	1.38422	2.89386	0.00380537	0.0111542
448834	KPRP	3.96021	4.00555	1.14556	3.49658	0.000471267	0.0017848
1116	CHI3L1	9764.26	3.99735	0.904602	4.41891	9.92017e-06	5.89407e-05
51311	TLR8	84.234	3.99553	0.761399	5.24761	1.54087e-07	1.37746e-06
135228	CD109	2246.47	3.99197	0.461264	8.65441	4.95453e-18	2.33154e-16
100507177	NA	220.165	3.98475	0.532947	7.47682	7.61425e-14	2.02269e-12
406934	MIR142	37.0234	3.97834	0.81627	4.8738	1.09473e-06	8.13417e-06
3118	HLA-DQA2	784.651	3.97777	0.862991	4.60928	4.04064e-06	2.62671e-05
6037	RNASE3	17.7086	3.97487	1.0183	3.90345	9.48318e-05	0.00043663
414194	CCNYL2	9.88307	3.97399	0.968447	4.10347	4.06995e-05	0.000206133
100506456	NA	9.51994	3.9734	1.2476	3.18484	0.00144834	0.00480456
3898	LAD1	1383.58	3.97303	0.783246	5.07252	3.92573e-07	3.23617e-06
100507590	NA	21.999	3.97261	0.7159	5.54911	2.87123e-08	2.9963e-07
80740	LY6G6C	86.7553	3.96961	0.609518	6.5127	7.38122e-11	1.26672e-09
80032	ZNF556	30.1308	3.96809	0.749308	5.29567	1.18584e-07	1.08914e-06
389058	SP5	416.026	3.96528	0.618976	6.40619	1.49197e-10	2.42683e-09
51384	WNT16	124.687	3.9639	0.843436	4.6997	2.60543e-06	1.7701e-05
1441	CSF3R	1405.83	3.95743	0.609243	6.49566	8.26722e-11	1.408e-09
353132	LCE1B	1.34038	3.95578	1.35204	2.92578	0.00343594	0.01021
353133	LCE1C	1.82605	3.95555	1.37552	2.87567	0.00403166	0.0117272
5320	PLA2G2A	329.289	3.95443	0.802519	4.92752	8.32793e-07	6.34114e-06
64919	BCL11B	1323.25	3.95268	0.626949	6.30464	2.88873e-10	4.43828e-09
3773	KCNJ16	1166.71	3.94993	1.15195	3.4289	0.000606042	0.00223821
151835	CPNE9	1766.13	3.94974	0.928517	4.25382	2.10156e-05	0.000114444
645432	ARRDC5	22.8471	3.94921	0.843222	4.68347	2.82056e-06	1.90472e-05
6271	S100A1	785.236	3.94807	1.00806	3.91649	8.98463e-05	0.000417207
3574	IL7	42.6112	3.948	0.696242	5.67044	1.42434e-08	1.59941e-07
100506505	NA	5.65079	3.941	0.993819	3.96551	7.32397e-05	0.000346399
126410	CYP4F22	8.4742	3.93792	1.17778	3.34352	0.000827231	0.00293857
116984	ARAP2	1240.1	3.93159	0.357475	10.9982	3.89705e-28	6.16036e-26
100507307	NA	3.45714	3.93119	1.0649	3.6916	0.000222852	0.000926018
338442	HCAR2	59.3282	3.93099	0.566405	6.94025	3.91411e-12	8.20356e-11
132112	RTP1	80.2213	3.93091	1.241	3.16752	0.00153745	0.00506249
27287	VENTX	240.019	3.93077	0.545648	7.20385	5.85364e-13	1.39191e-11
5265	SERPINA1	1497.41	3.93044	0.667882	5.88493	3.9822e-09	5.01057e-08
100127910	LOC100127910	48.5563	3.92969	0.852743	4.60829	4.05994e-06	2.63773e-05
100192386	FLJ16779	671.282	3.92487	0.788787	4.97583	6.49703e-07	5.08858e-06
84000	TMPRSS13	640.166	3.92435	0.551782	7.11214	1.14259e-12	2.61178e-11
5820	PVT1	117.902	3.92356	0.403779	9.71711	2.54923e-22	1.9869e-20
8685	MARCO	184.401	3.92347	0.887666	4.41998	9.87091e-06	5.87258e-05
196996	GRAMD2	494.439	3.92328	0.712692	5.50488	3.69425e-08	3.78479e-07
28778	IGLV6-57	85.1247	3.922	1.0216	3.83906	0.000123505	0.000550937
100294720	NHEG1	1.24516	3.92181	1.34547	2.91481	0.003559	0.0105255
643904	RNF222	4.74884	3.91901	1.21207	3.23332	0.00122363	0.00414655
3038	HAS3	3533.37	3.91844	0.510803	7.67115	1.70465e-14	5.05472e-13
715	C1R	10050.7	3.91563	0.471835	8.29873	1.0523e-16	4.12954e-15
10871	CD300C	109.421	3.91353	0.698797	5.60038	2.1388e-08	2.30705e-07
2205	FCER1A	83.4203	3.91161	0.666241	5.87116	4.32745e-09	5.40859e-08
100129831	EPWW6493	68.5346	3.90991	0.706873	5.53127	3.17921e-08	3.29017e-07
347527	ARSH	3.38309	3.90966	1.09859	3.55879	0.000372567	0.00145015
6866	TAC3	191.406	3.90655	0.770394	5.07085	3.96048e-07	3.26122e-06
157693	FAM87A	6.91894	3.90067	0.887567	4.39478	1.10883e-05	6.50549e-05
100505984	LOC100505984	16.887	3.90065	0.907365	4.29888	1.71663e-05	9.55921e-05
5047	PAEP	2.01279	3.89768	1.38642	2.81133	0.00493378	0.0139869
100130889	PSORS1C3	9.86264	3.89609	0.824159	4.72736	2.27461e-06	1.56861e-05
3606	IL18	394.165	3.8939	0.682908	5.70194	1.18453e-08	1.35314e-07
254439	C11orf86	1.72244	3.89209	1.38042	2.8195	0.00480991	0.013672
168002	DACT2	2251.69	3.89078	0.809326	4.80743	1.52881e-06	1.10014e-05
8832	CD84	765.988	3.89004	0.681762	5.70586	1.15757e-08	1.3291e-07
284759	SIRPB2	252.485	3.88858	0.642781	6.04962	1.45184e-09	1.96559e-08
219527	LRRC55	762.025	3.88781	0.928946	4.18518	2.84942e-05	0.000149967
84868	HAVCR2	904.791	3.88657	0.632529	6.14449	8.02209e-10	1.13182e-08
643418	LIPN	3.7687	3.8854	1.14482	3.3939	0.000689057	0.00250685
10580	SORBS1	10234.4	3.88165	0.779907	4.97707	6.45535e-07	5.06124e-06
642968	FAM163B	12.0094	3.88058	0.735744	5.27436	1.33218e-07	1.21164e-06
114780	PKD1L2	111.074	3.88049	0.634696	6.11394	9.71981e-10	1.356e-08
642569	TRIM53AP	2.00119	3.87964	1.38851	2.7941	0.00520438	0.0146358
8857	FCGBP	6113.45	3.87827	0.684474	5.66606	1.46122e-08	1.63428e-07
648570	LOC648570	1.33036	3.87486	1.36303	2.84284	0.00447136	0.0128332
8061	FOSL1	295.443	3.87346	0.597532	6.48244	9.02529e-11	1.5313e-09
3346	HTN1	11.292	3.87336	1.09811	3.5273	0.000419821	0.0016131
84632	AFAP1L2	3414.16	3.87174	0.379851	10.1928	2.13578e-24	2.09353e-22
100506374	LOC100506374	30.0032	3.8714	0.772985	5.00838	5.48915e-07	4.35696e-06
6532	SLC6A4	206.938	3.86943	0.863095	4.4832	7.35325e-06	4.51102e-05
284561	LOC284561	13.0215	3.86814	0.742198	5.21174	1.87082e-07	1.65267e-06
874	CBR3	262.88	3.86697	0.467077	8.27909	1.24121e-16	4.812e-15
11031	RAB31	6689.38	3.86456	0.574236	6.72992	1.69751e-11	3.23189e-10
3783	KCNN4	591.975	3.86261	0.566223	6.82171	8.99648e-12	1.78553e-10
729648	ZNF812	164.721	3.85569	0.591375	6.51987	7.03683e-11	1.20946e-09
2335	FN1	58819.1	3.85547	0.732177	5.26577	1.39603e-07	1.26211e-06
653423	SPAG11A	1.30541	3.85532	1.36524	2.82392	0.00474399	0.0135052
80201	HKDC1	225.56	3.85531	0.712545	5.41062	6.28062e-08	6.0978e-07
100287415	NA	34.8765	3.85518	0.770718	5.00206	5.67198e-07	4.48938e-06
4257	MGST1	1913.23	3.8516	0.87782	4.38769	1.14563e-05	6.70034e-05
3293	HSD17B3	235.819	3.84792	0.420247	9.15633	5.3692e-20	3.21393e-18
50863	NTM	1888.37	3.84786	0.669527	5.74714	9.07679e-09	1.06626e-07
90523	MLIP	85.7367	3.84625	0.934683	4.11503	3.87132e-05	0.00019723
342	APOC1P1	13.8487	3.84623	0.881235	4.36459	1.2736e-05	7.34546e-05
9935	MAFB	2426.16	3.84386	0.38884	9.88546	4.81368e-23	4.18808e-21
100271832	LOC100271832	1.27234	3.84307	1.36424	2.817	0.00484741	0.0137682
79100	LINC00626	459.764	3.84254	0.734068	5.23458	1.65363e-07	1.46948e-06
3037	HAS2	333.987	3.83944	0.569177	6.7456	1.52392e-11	2.92871e-10
100505946	NA	233.888	3.83733	0.855001	4.4881	7.18619e-06	4.41941e-05
401551	WDR38	176.076	3.83566	1.06466	3.60271	0.000314922	0.00125205
401022	HAGLR	15.6907	3.83423	0.740213	5.1799	2.22002e-07	1.92851e-06
84790	TUBA1C	8185.13	3.83409	0.437553	8.76258	1.90836e-18	9.54051e-17
219654	ZCCHC24	4795.8	3.83405	0.683056	5.61309	1.98745e-08	2.164e-07
400619	LINC00511	34.0176	3.83269	0.613239	6.24991	4.10701e-10	6.17895e-09
1959	EGR2	2707.23	3.83261	0.641567	5.97382	2.31756e-09	3.04758e-08
554202	MIR31HG	336.219	3.83152	0.651013	5.88547	3.96915e-09	4.99694e-08
719	C3AR1	1071.01	3.82626	0.509247	7.51357	5.75365e-14	1.54488e-12
6507	SLC1A3	8290.74	3.82526	0.750802	5.0949	3.48933e-07	2.90846e-06
9142	TMEM257	45.2482	3.82315	1.05211	3.63381	0.000279266	0.00112969
3955	LFNG	2321.01	3.82196	0.563269	6.78533	1.15823e-11	2.27262e-10
645367	GGT8P	8.64774	3.82014	0.894441	4.27099	1.94611e-05	0.000107096
3212	HOXB2	67.3262	3.8183	0.672478	5.67796	1.36312e-08	1.53758e-07
83656	FAM167A-AS1	83.1515	3.81811	0.831126	4.5939	4.35041e-06	2.80614e-05
24147	FJX1	1734.36	3.81799	0.341511	11.1797	5.12729e-29	8.99159e-27
1030	CDKN2B	1402.16	3.81636	0.498156	7.66098	1.84518e-14	5.43552e-13
26762	HAVCR1	6.8552	3.81596	0.91857	4.15424	3.26369e-05	0.000169309
116173	CMTM5	381.94	3.81276	1.00355	3.79928	0.000145118	0.000636721
29991	OBP2A	3.83987	3.81166	1.20385	3.16623	0.00154427	0.00508274
27180	SIGLEC9	239.452	3.81012	0.671178	5.67676	1.37266e-08	1.54602e-07
100128064	NA	5.72111	3.809	1.035	3.6802	0.000233049	0.000962868
54346	UNC93A	2.34056	3.8088	1.40107	2.71849	0.00655804	0.017926
2268	FGR	879.531	3.80706	0.616175	6.17855	6.4694e-10	9.32682e-09
84689	MS4A14	307.637	3.80651	0.682136	5.58029	2.40122e-08	2.55936e-07
89778	SERPINB11	5.54937	3.80599	1.30432	2.91798	0.00352306	0.0104344
64922	LRRC19	1.18752	3.80498	1.36373	2.79013	0.00526871	0.0147944
304	ANXA2P2	220.485	3.80303	0.492431	7.72297	1.13646e-14	3.43802e-13
64065	PERP	13581.7	3.80044	0.645869	5.88422	3.99925e-09	5.02919e-08
284366	KLK9	2.12742	3.79869	1.39919	2.71491	0.00662933	0.018101
79083	MLPH	342.648	3.79852	0.645597	5.88373	4.01115e-09	5.0403e-08
149773	APCDD1L-AS1	226.007	3.7985	0.643537	5.90253	3.57965e-09	4.53455e-08
56918	C2orf83	1.34928	3.79793	1.3766	2.75893	0.00579916	0.0160927
3503	IGHG4	241.66	3.79577	1.0319	3.67842	0.000234681	0.000969073
170825	GSX2	10.433	3.7957	1.15617	3.28299	0.00102711	0.0035563
401124	DTHD1	44.3717	3.7956	0.922254	4.11557	3.86228e-05	0.000196814
284486	THEM5	9.12272	3.79484	0.909099	4.17428	2.9893e-05	0.000156521
2633	GBP1	2586.11	3.79479	0.470928	8.05811	7.74836e-16	2.70494e-14
66002	CYP4F12	260.753	3.79478	0.915059	4.14703	3.36813e-05	0.000174284
3952	LEP	9.5509	3.79289	0.93946	4.03731	5.40676e-05	0.000265106
8796	SCEL	135	3.79163	0.879611	4.31057	1.62832e-05	9.12406e-05
57115	PGLYRP4	14.7973	3.78993	1.0799	3.50951	0.000448929	0.00171205
100505612	NA	14.8813	3.78706	0.76193	4.97035	6.68334e-07	5.21994e-06
284215	DLGAP1-AS5	3.89331	3.78647	1.22323	3.09547	0.00196503	0.00625038
114897	C1QTNF1	2362.13	3.78498	0.394962	9.58316	9.41175e-22	6.79311e-20
2124	EVI2B	576.662	3.78349	0.668576	5.65903	1.52228e-08	1.69245e-07
6280	S100A9	2798.78	3.78071	0.802563	4.7108	2.46752e-06	1.68661e-05
56833	SLAMF8	686.289	3.77797	0.806329	4.6854	2.79418e-06	1.88862e-05
133060	OTOP1	7.4354	3.77779	1.05041	3.59651	0.000322519	0.0012775
30814	PLA2G2E	2.4508	3.7761	1.40572	2.68624	0.00722615	0.0195029
440900	LINC01191	4.97258	3.77526	1.00202	3.76767	0.000164781	0.000709363
23657	SLC7A11	1159.59	3.77433	0.698757	5.40149	6.60893e-08	6.38342e-07
720	C4A	1790.79	3.77289	0.786163	4.79912	1.59363e-06	1.14067e-05
4481	MSR1	1106.29	3.771	0.68865	5.47593	4.35228e-08	4.37704e-07
23349	KIAA1045	451.558	3.77015	0.475993	7.9206	2.36362e-15	7.86016e-14
9314	KLF4	5099.99	3.76967	0.595543	6.3298	2.45483e-10	3.81868e-09
643714	CASC16	3.68971	3.76953	1.21214	3.10982	0.001872	0.00598673
10631	POSTN	8210.63	3.76351	0.651718	5.77476	7.70648e-09	9.18679e-08
100506798	NA	2.72981	3.76307	1.04432	3.60338	0.000314101	0.00124945
6518	SLC2A5	1252.64	3.76234	0.711119	5.29074	1.21823e-07	1.1166e-06
100131395	LOC100131395	1.27373	3.76118	1.37577	2.73387	0.00625943	0.0172297
6504	SLAMF1	21.8291	3.75544	0.654298	5.73965	9.48733e-09	1.10918e-07
10457	GPNMB	8655.46	3.75268	0.689629	5.44159	5.28069e-08	5.1921e-07
1953	MEGF6	6095.3	3.7519	0.60536	6.1978	5.72567e-10	8.35114e-09
5673	PSG5	7.15118	3.7507	1.22623	3.05873	0.00222276	0.00697529
60506	NYX	9.8912	3.74966	0.881673	4.25288	2.11034e-05	0.000114838
344887	LOC344887	20.4038	3.74803	0.510513	7.34169	2.1092e-13	5.28407e-12
140	ADORA3	907.781	3.74649	0.68096	5.50178	3.75975e-08	3.84663e-07
5396	PRRX1	1729.28	3.7458	0.616841	6.07256	1.25888e-09	1.72622e-08
126014	OSCAR	336.564	3.7435	0.629195	5.94967	2.6869e-09	3.48831e-08
6121	RPE65	96.5845	3.743	0.791989	4.72608	2.28895e-06	1.57705e-05
6514	SLC2A2	1.61042	3.74283	1.39409	2.68479	0.00725764	0.0195761
7805	LAPTM5	8718.83	3.74074	0.669052	5.5911	2.25641e-08	2.42342e-07
12	SERPINA3	30019.8	3.73996	0.995685	3.75617	0.000172536	0.000738122
157381	LINC00964	58.3549	3.73808	0.576495	6.48415	8.92311e-11	1.51511e-09
415117	STX19	60.4918	3.73356	0.557257	6.69988	2.08595e-11	3.9052e-10
10417	SPON2	1270.92	3.73305	0.486825	7.66816	1.74484e-14	5.16025e-13
80215	RUNX1-IT1	3.02104	3.73221	1.11427	3.34947	0.000809655	0.00288253
728299	KRTAP19-8	1.05525	3.73024	1.36082	2.74116	0.00612223	0.0169077
207107	SFTA1P	18.9675	3.72956	0.634003	5.88256	4.03961e-09	5.07001e-08
407003	MIR219A2	1.55253	3.72923	1.39544	2.67245	0.00753003	0.0202185
26253	CLEC4E	208.862	3.72715	0.771124	4.8334	1.34223e-06	9.78851e-06
29785	CYP2S1	906.435	3.72675	0.416828	8.94074	3.86572e-19	2.12161e-17
389692	MAFA	15.1192	3.7255	0.876951	4.24825	2.1545e-05	0.000116958
644997	PIK3CD-AS1	3.03248	3.72472	1.11298	3.3466	0.000818082	0.00290884
3687	ITGAX	2639.34	3.7228	0.716707	5.19432	2.05473e-07	1.79326e-06
4336	MOBP	236.492	3.72098	1.0508	3.54109	0.000398472	0.00154093
23624	CBLC	397.163	3.72029	0.758157	4.90701	9.24734e-07	6.97497e-06
83942	TSSK1B	2.58278	3.71915	1.0457	3.55662	0.000375653	0.00145988
80380	PDCD1LG2	86.0118	3.7182	0.584123	6.36545	1.94721e-10	3.08243e-09
100507533	SOX21-AS1	190.592	3.71777	0.976967	3.80542	0.000141562	0.000622459
100288413	ERVMER34-1	175.017	3.71759	0.601358	6.182	6.32958e-10	9.14874e-09
27202	C5AR2	136.52	3.71496	0.697345	5.3273	9.9686e-08	9.28871e-07
1893	ECM1	4238.18	3.71329	0.694366	5.34774	8.90596e-08	8.41027e-07
8529	CYP4F2	6.11817	3.70955	0.895397	4.14291	3.4293e-05	0.000177204
10568	SLC34A2	525.94	3.70754	1.04324	3.55388	0.000379593	0.00147366
340811	AKR1C8P	7.79247	3.70188	0.863298	4.28806	1.80236e-05	9.99201e-05
390010	NKX1-2	2.96806	3.69408	1.11953	3.29967	0.000967991	0.00337556
55911	APOBR	544.148	3.69127	0.664333	5.55636	2.75452e-08	2.88929e-07
388512	CLEC17A	53.988	3.69094	0.920084	4.01152	6.03281e-05	0.000292703
2123	EVI2A	403.992	3.69065	0.629241	5.86525	4.48468e-09	5.58335e-08
4094	MAF	5068.27	3.69005	0.333766	11.0558	2.05461e-28	3.34669e-26
9423	NTN1	4085.19	3.68999	0.777404	4.74655	2.06914e-06	1.44601e-05
2737	GLI3	3451.45	3.68663	0.66433	5.54939	2.86671e-08	2.99298e-07
286333	FAM225A	15.3579	3.68457	0.774427	4.7578	1.95712e-06	1.37543e-05
5260	PHKG1	957.491	3.68238	0.795617	4.62834	3.68616e-06	2.41445e-05
728224	KRTAP4-8	25.6092	3.68124	1.42127	2.5901	0.00959468	0.0248496
89777	SERPINB12	1.61303	3.68073	1.40199	2.62537	0.00865555	0.0227507
302	ANXA2	31478.8	3.67705	0.464727	7.91227	2.52742e-15	8.34308e-14
406933	MIR141	2.7924	3.67704	1.12377	3.27206	0.00106768	0.00367391
721	C4B	1724.01	3.67689	0.843226	4.3605	1.29766e-05	7.46124e-05
84631	SLITRK2	1161.24	3.67544	0.907167	4.05156	5.08774e-05	0.000250779
100507531	NA	34.0677	3.67482	1.17368	3.13102	0.001742	0.00563359
100505565	NA	130.029	3.67432	1.31517	2.7938	0.00520927	0.0146422
29933	GPR132	201.976	3.6714	0.455843	8.0541	8.00626e-16	2.7863e-14
1475	CSTA	191.096	3.66992	0.620883	5.91082	3.40415e-09	4.3367e-08
220107	DLEU7	14.287	3.66902	0.860723	4.26272	2.01952e-05	0.00011062
11025	LILRB3	274.981	3.66881	0.678639	5.40612	6.44037e-08	6.23133e-07
6364	CCL20	24.0739	3.66574	0.815143	4.49705	6.8903e-06	4.2561e-05
27199	OXGR1	72.3953	3.66562	0.575225	6.3725	1.8597e-10	2.95224e-09
910	CD1B	6.48427	3.66001	1.1778	3.10748	0.00188688	0.0060283
716	C1S	8982.87	3.65753	0.524481	6.97362	3.08899e-12	6.60366e-11
4188	MDFI	3436.9	3.65682	0.594941	6.14652	7.92011e-10	1.11813e-08
3684	ITGAM	921.847	3.65581	0.642571	5.68935	1.27521e-08	1.44935e-07
200010	SLC5A9	51.4179	3.65578	0.552271	6.61954	3.60318e-11	6.47563e-10
113278	SLC52A3	149.32	3.65511	0.49369	7.40366	1.32479e-13	3.39469e-12
5540	NPY4R	32.2819	3.65363	0.667538	5.4733	4.41743e-08	4.43065e-07
117283	IP6K3	27.1676	3.65295	0.958815	3.80985	0.000139049	0.000612367
4608	MYBPH	23.6368	3.65241	0.834967	4.37432	1.21814e-05	7.05274e-05
8909	ENDOU	97.6788	3.65142	0.631298	5.784	7.29452e-09	8.73281e-08
403150	FLJ31356	18.2473	3.65137	0.653407	5.58819	2.29445e-08	2.45957e-07
951	CD37	897.963	3.64902	0.661573	5.51567	3.47459e-08	3.5728e-07
128209	KLF17	9.69827	3.64794	0.926756	3.93625	8.2765e-05	0.000387451
11010	GLIPR1	1136.29	3.64566	0.37464	9.7311	2.22187e-22	1.74998e-20
9902	MRC2	14140.3	3.64271	0.478792	7.60813	2.78093e-14	7.88176e-13
9450	LY86	455.395	3.64226	0.677511	5.37594	7.61825e-08	7.26144e-07
2831	NPBWR1	6.44674	3.63829	1.18225	3.07742	0.00208801	0.00659485
3174	HNF4G	69.9576	3.63687	0.49274	7.38091	1.57212e-13	3.99201e-12
10663	CXCR6	54.4168	3.63531	0.687375	5.28868	1.23203e-07	1.12741e-06
27286	SRPX2	1066.54	3.63514	0.710228	5.11828	3.08331e-07	2.59315e-06
117195	MRGPRX3	2.90709	3.6298	1.17042	3.10127	0.00192692	0.0061466
7350	UCP1	6.71841	3.62962	0.981043	3.69976	0.000215807	0.000899244
7305	TYROBP	3313.15	3.62812	0.689	5.26578	1.39595e-07	1.26211e-06
199675	MCEMP1	14.1557	3.62786	0.965311	3.75823	0.00017112	0.000733936
255187	LOC255187	2.45214	3.62718	1.07667	3.36889	0.00075472	0.00271407
4501	MT1X	3630.09	3.62698	0.409659	8.85366	8.46952e-19	4.44195e-17
407007	MIR222	1.03566	3.62286	1.37676	2.63143	0.00850266	0.0224166
401934	RNF223	9.6242	3.6215	0.877537	4.12689	3.67708e-05	0.000188619
642446	TRIM64B	2.42542	3.61575	1.42087	2.54474	0.0109358	0.0277751
4759	NEU2	2.5986	3.61033	1.42285	2.5374	0.0111678	0.0282399
943	TNFRSF8	46.5641	3.6098	0.615484	5.86498	4.49199e-09	5.58625e-08
138009	DCAF4L2	1.31463	3.60961	1.40069	2.57703	0.00996542	0.0256471
374890	LOC374890	1.43564	3.6094	1.40535	2.56833	0.010219	0.0261947
100287275	LOC100287275	2.87024	3.60907	1.10439	3.26792	0.00108342	0.00372084
6910	TBX5	5.45472	3.60901	0.853314	4.2294	2.34313e-05	0.000126261
1553	CYP2A13	2.65319	3.60769	1.13814	3.1698	0.00152542	0.00502879
4111	MAGEA12	1.26088	3.60686	1.39822	2.5796	0.00989147	0.0254935
53637	S1PR5	164.532	3.60644	0.538548	6.6966	2.13325e-11	3.98709e-10
727738	NA	1.18765	3.60541	1.39325	2.58778	0.00965967	0.0249891
399939	TRIM49D1	1.75728	3.60509	1.413	2.55138	0.0107298	0.0273198
79156	PLEKHF1	411.478	3.60455	0.373588	9.64846	4.99016e-22	3.70908e-20
50509	COL5A3	4016.23	3.60422	0.691628	5.21121	1.87614e-07	1.65672e-06
91703	ACY3	73.3912	3.60384	0.967959	3.72314	0.000196763	0.000827726
6282	S100A11	15169.5	3.60363	0.373563	9.64664	5.07905e-22	3.76269e-20
100131138	LINC01405	3.54636	3.60279	1.22056	2.95177	0.00315962	0.00948453
256236	NAPSB	756.578	3.602	0.797146	4.51862	6.22438e-06	3.88431e-05
79755	ZNF750	1551.85	3.59825	0.785858	4.57875	4.67764e-06	2.99997e-05
1549	CYP2A7	2.45357	3.59793	1.42279	2.52879	0.0114456	0.0288641
4166	CHST6	1274.59	3.59431	0.828199	4.33991	1.4254e-05	8.12083e-05
1969	EPHA2	4344.54	3.59348	0.554499	6.48058	9.13682e-11	1.54788e-09
3556	IL1RAP	811.24	3.59332	0.390397	9.20427	3.43985e-20	2.11546e-18
374872	C19orf35	44.4418	3.59115	0.730983	4.91277	8.97972e-07	6.80054e-06
57121	LPAR5	449.679	3.58928	0.419915	8.54764	1.25629e-17	5.48635e-16
1048	CEACAM5	26.8	3.58904	1.12129	3.20082	0.00137039	0.00457484
8911	CACNA1I	368.918	3.58884	0.643561	5.57653	2.4536e-08	2.609e-07
100133308	RSU1P2	1.65355	3.58757	1.41285	2.53925	0.0111089	0.028113
65266	WNK4	603.12	3.58597	0.768258	4.66767	3.04642e-06	2.04189e-05
6662	SOX9	4269.55	3.58505	0.534467	6.70771	1.97709e-11	3.71068e-10
100506680	SACS-AS1	33.3292	3.58493	0.869677	4.12214	3.75369e-05	0.000191897
100505716	LOC100505716	1.2359	3.58451	1.40011	2.56016	0.0104625	0.0267273
440822	PIWIL3	1.48638	3.58415	1.40992	2.5421	0.0110189	0.0279386
342035	GLDN	417.777	3.5807	0.779239	4.59512	4.32495e-06	2.79052e-05
503618	DEFB104B	1.36751	3.57977	1.40749	2.54336	0.0109792	0.0278601
389602	LOC389602	3.37421	3.57891	1.24717	2.86962	0.00410966	0.011917
84856	LINC00839	195.464	3.57755	0.812733	4.40187	1.0732e-05	6.32373e-05
388714	FMO6P	42.9093	3.57658	0.671623	5.32528	1.00795e-07	9.38104e-07
4640	MYO1A	17.9247	3.57552	0.42964	8.32215	8.63848e-17	3.42836e-15
9603	NFE2L3	622.767	3.57288	0.349912	10.2108	1.77411e-24	1.74664e-22
100506717	NA	1.29637	3.56998	1.40554	2.53994	0.0110873	0.0280695
8564	KMO	49.5708	3.56892	0.728191	4.90108	9.5312e-07	7.15781e-06
79168	LILRA6	136.092	3.56879	0.705484	5.05864	4.22264e-07	3.45554e-06
978	CDA	212.935	3.56857	0.678557	5.25905	1.44799e-07	1.30273e-06
1437	CSF2	1.64304	3.56803	1.41498	2.52161	0.011682	0.0293613
83481	EPPK1	758.733	3.56773	0.474399	7.52053	5.45553e-14	1.47542e-12
968	CD68	4718.08	3.56681	0.62759	5.68335	1.32081e-08	1.49286e-07
6404	SELPLG	1592.44	3.56636	0.691739	5.15564	2.52762e-07	2.17635e-06
100506432	NA	1.13483	3.56527	1.39555	2.55474	0.0106267	0.0270818
25790	CFAP45	394.441	3.564	0.827704	4.30589	1.66318e-05	9.28921e-05
28614	TRBV5-1	4.01969	3.56293	0.966831	3.68516	0.000228556	0.000946567
595135	PGM5P2	4.11312	3.56289	0.985988	3.61352	0.000302064	0.00120691
283403	C12orf80	1.10506	3.56244	1.3936	2.55629	0.0105796	0.0269832
1493	CTLA4	75.648	3.56235	0.634618	5.61337	1.98428e-08	2.16219e-07
165679	SPTSSB	173.979	3.5616	0.575716	6.18638	6.15599e-10	8.90931e-09
786	CACNG1	6.12072	3.55998	1.03123	3.45216	0.000556117	0.00207327
85407	NKD1	945.886	3.55694	0.519325	6.84917	7.4279e-12	1.49136e-10
170393	C10orf91	15.6417	3.55376	0.646412	5.49767	3.8485e-08	3.92848e-07
4065	LY75	655.238	3.55337	0.683545	5.19844	2.00964e-07	1.75937e-06
254910	LCE5A	5.22371	3.55331	0.809702	4.38841	1.14181e-05	6.67973e-05
597	BCL2A1	221.766	3.55297	0.76856	4.62289	3.78434e-06	2.47371e-05
146	ADRA1D	16.312	3.55232	0.842967	4.21407	2.50815e-05	0.000134171
54905	CYP2W1	732.131	3.54988	0.789082	4.49875	6.83556e-06	4.22694e-05
9132	KCNQ4	544.592	3.54644	0.32598	10.8793	1.4463e-27	2.13587e-25
3903	LAIR1	1584.02	3.54441	0.659147	5.37727	7.56241e-08	7.21434e-07
2169	FABP2	1.05227	3.53995	1.39326	2.54077	0.011061	0.0280264
100287569	LINC00173	257.16	3.53939	0.385676	9.17709	4.42901e-20	2.67973e-18
170691	ADAMTS17	3889.54	3.53791	0.731118	4.83904	1.30468e-06	9.53947e-06
6779	STATH	20.8731	3.53549	0.967284	3.65507	0.000257112	0.00104992
26471	NUPR1	2601.13	3.53536	0.448064	7.8903	3.01468e-15	9.92238e-14
150372	NFAM1	526.815	3.53519	0.459082	7.70058	1.35449e-14	4.0593e-13
441897	PGCP1	0.939527	3.53311	1.37759	2.56471	0.0103263	0.0264154
121355	GTSF1	10.9091	3.53003	0.828161	4.26249	2.02158e-05	0.000110652
79160	LOC79160	59.7168	3.52928	0.486547	7.25373	4.05443e-13	9.79652e-12
728228	LINC01433	6.88469	3.5284	0.743554	4.74532	2.0818e-06	1.45249e-05
10437	IFI30	4655.65	3.52765	0.703181	5.0167	5.25675e-07	4.19028e-06
100507319	NA	302.692	3.52732	0.361712	9.75174	1.8134e-22	1.45377e-20
341277	OVCH2	15.3386	3.52452	0.911141	3.86825	0.000109621	0.000497503
80162	ATHL1	15641.4	3.52248	0.545095	6.46213	1.03239e-10	1.7333e-09
151790	WDR49	191.808	3.52014	0.990489	3.55394	0.000379507	0.00147359
25802	LMOD1	1237.81	3.5199	0.68354	5.14951	2.61164e-07	2.2401e-06
54	ACP5	896.088	3.51668	0.52527	6.69499	2.15683e-11	4.02447e-10
23533	PIK3R5	770.357	3.51578	0.588745	5.97166	2.34853e-09	3.08289e-08
89790	SIGLEC10	905.621	3.51558	0.688103	5.10909	3.2371e-07	2.71233e-06
100505556	NA	2.9936	3.51527	1.22934	2.85947	0.00424351	0.0122639
6357	CCL13	9.44583	3.51435	1.00561	3.49473	0.000474541	0.00179508
28804	IGLV3-9	12.8778	3.51334	1.13704	3.08989	0.00200228	0.00636078
100507182	NA	15.0919	3.51137	0.910027	3.85854	0.000114066	0.000514456
2838	GPR15	1.19991	3.51063	1.4073	2.49458	0.0126106	0.0313268
132014	IL17RE	1263.67	3.5096	0.44916	7.8137	5.55333e-15	1.75571e-13
3851	KRT4	44.5178	3.50874	0.969143	3.62046	0.00029408	0.00118026
5996	RGS1	4987.63	3.50811	0.746214	4.70121	2.58621e-06	1.75917e-05
5836	PYGL	2704.75	3.50678	0.358986	9.76859	1.53569e-22	1.24446e-20
135152	B3GAT2	259.639	3.50626	0.831553	4.21652	2.48106e-05	0.000132949
644662	NA	41.7647	3.50371	0.843336	4.15458	3.25882e-05	0.000169135
100506585	LOC100506585	81.6544	3.50343	0.788391	4.44378	8.83927e-06	5.31944e-05
857	CAV1	2489.25	3.50278	0.261212	13.4097	5.30601e-41	3.13432e-38
27036	SIGLEC7	152.282	3.50241	0.700468	5.0001	5.7301e-07	4.53059e-06
3176	HNMT	1206.06	3.50204	0.502874	6.96406	3.30603e-12	7.01422e-11
10215	OLIG2	714.923	3.49921	1.2183	2.8722	0.00407619	0.0118339
338376	IFNE	88.4089	3.49918	0.629606	5.55772	2.73322e-08	2.86828e-07
57834	CYP4F11	298.32	3.49617	0.954057	3.66452	0.000247799	0.00101688
28445	IGHV3-20	12.2861	3.49596	1.11935	3.12321	0.00178888	0.00576196
542767	C1QTNF9B-AS1	437.002	3.49302	0.464494	7.52007	5.47488e-14	1.47888e-12
100288207	NA	2.41075	3.49231	1.43182	2.43908	0.0147249	0.0357136
84419	C15orf48	111.275	3.49184	0.846871	4.12323	3.73596e-05	0.000191202
7136	TNNI2	61.8624	3.49024	0.405013	8.6176	6.83706e-18	3.13848e-16
171177	RHOV	440.567	3.48928	0.648209	5.38295	7.32757e-08	6.99923e-07
9033	PKD2L1	58.353	3.48886	0.696289	5.01066	5.42442e-07	4.31016e-06
51435	SCARA3	6808.08	3.48367	0.498332	6.99066	2.73587e-12	5.92639e-11
84249	PSD2	2244.85	3.48268	0.916765	3.79888	0.000145351	0.000637614
51252	FAM178B	33.1667	3.4824	0.436368	7.98041	1.45845e-15	4.96028e-14
64805	P2RY12	240.526	3.47284	0.866653	4.00718	6.14474e-05	0.000297521
326342	ADGRE4P	150.337	3.47035	0.63429	5.47123	4.46919e-08	4.47059e-07
4633	MYL2	1.3245	3.46455	1.41842	2.44254	0.0145843	0.0354417
389118	CDHR4	146.937	3.46334	1.13651	3.04735	0.00230868	0.00720865
650669	GAS6-AS1	118.615	3.4625	0.605849	5.71512	1.09624e-08	1.26581e-07
145497	LRRC74A	0.84698	3.46102	1.37986	2.50825	0.0121332	0.0303087
2318	FLNC	1856.84	3.46008	0.690707	5.00948	5.45765e-07	4.3335e-06
56300	IL36G	30.8839	3.45949	0.952948	3.63031	0.000283086	0.00114247
717	C2	934.923	3.45236	0.600556	5.74861	8.99798e-09	1.05803e-07
29760	BLNK	615.64	3.45228	0.38119	9.05658	1.34607e-19	7.72767e-18
1803	DPP4	165.109	3.45012	0.781071	4.41716	1.00005e-05	5.93863e-05
339456	TMEM52	132.494	3.44972	0.652972	5.28311	1.2701e-07	1.158e-06
4837	NNMT	920.414	3.44901	0.691653	4.98661	6.14473e-07	4.83798e-06
6446	SGK1	10363.4	3.44893	0.333701	10.3354	4.87388e-25	4.99561e-23
100507344	NA	21.3088	3.44836	0.756709	4.55704	5.18787e-06	3.29333e-05
54796	BNC2	3194.35	3.44623	0.621936	5.54113	3.00519e-08	3.12015e-07
340205	TREML1	113.119	3.44578	0.744163	4.63041	3.6494e-06	2.39387e-05
401335	C7orf65	2.17574	3.44494	1.06922	3.22193	0.00127332	0.00429486
390072	OR52N4	20.9623	3.44448	0.668202	5.15485	2.53832e-07	2.18473e-06
574029	DUSP5P1	19.7429	3.4442	0.5155	6.68128	2.36867e-11	4.39417e-10
652995	UCA1	11.1214	3.44401	0.923287	3.73016	0.000191358	0.000808167
56832	IFNK	1.28978	3.44326	1.41982	2.42514	0.0153023	0.0368758
100506446	LOC100506446	0.818731	3.43807	1.38532	2.48179	0.0130723	0.0322988
2903	GRIN2A	497.051	3.43736	1.04256	3.29704	0.000977101	0.00340205
6932	TCF7	1843.75	3.43665	0.349244	9.84025	7.55199e-23	6.42119e-21
132625	ZFP42	40.9114	3.43593	0.947129	3.62773	0.00028592	0.00115205
100287119	NA	5.17359	3.43336	0.96832	3.54569	0.000391591	0.00151683
23034	SAMD4A	6798.2	3.4315	0.784233	4.37562	1.21088e-05	7.01981e-05
346171	ZFP57	17.8107	3.43112	1.07395	3.19486	0.001399	0.00465719
3855	KRT7	3699.01	3.43088	0.863684	3.97237	7.116e-05	0.000338404
339788	LINC00298	7.24658	3.42946	1.04524	3.28102	0.00103434	0.00357362
59277	NTN4	1147.63	3.42791	0.455543	7.5249	5.27625e-14	1.43385e-12
64106	NPFFR1	16.6446	3.42646	0.845442	4.05287	5.05939e-05	0.00024971
223075	CCDC129	172.432	3.42197	1.21673	2.81242	0.00491696	0.0139463
6090	RNY5	4.77804	3.42061	0.861887	3.96875	7.22518e-05	0.000342232
283553	LINC00640	9.62672	3.42054	0.549952	6.21971	4.98082e-10	7.38958e-09
2209	FCGR1A	390.43	3.42024	0.712311	4.80161	1.57399e-06	1.1288e-05
26184	OR1F2P	0.938407	3.41848	1.40185	2.43855	0.0147465	0.0357506
80231	CXorf21	102.907	3.41827	0.64028	5.33871	9.36114e-08	8.7994e-07
963	CD53	1672.09	3.4179	0.640612	5.33536	9.53539e-08	8.93326e-07
134	ADORA1	842.499	3.41772	0.848088	4.02991	5.57994e-05	0.000272644
100129307	LOC100129307	0.890881	3.41747	1.3994	2.4421	0.014602	0.0354654
159371	SLC35G1	513.37	3.41465	0.488465	6.99056	2.73786e-12	5.92639e-11
163175	LGI4	1100.54	3.41423	0.796445	4.28684	1.81233e-05	0.000100448
392255	GDF6	72.0596	3.4141	0.698782	4.88578	1.03019e-06	7.67753e-06
64102	TNMD	31.0761	3.4124	0.931904	3.66175	0.000250496	0.00102514
406900	MIR106B	11.7245	3.41094	0.785812	4.34065	1.42062e-05	8.09562e-05
136288	C7orf57	310.962	3.40854	0.962167	3.54256	0.000396264	0.00153335
157739	TDH	107.864	3.40369	0.63784	5.33628	9.48727e-08	8.90676e-07
2014	EMP3	2828.39	3.40302	0.446379	7.6236	2.46695e-14	7.13605e-13
9076	CLDN1	4024.91	3.40238	0.660172	5.15378	2.55284e-07	2.19554e-06
53342	IL17D	1825.75	3.40143	0.728274	4.67054	3.00414e-06	2.01838e-05
100506697	LINC00327	255.398	3.4005	0.452353	7.51736	5.58919e-14	1.50564e-12
942	CD86	574.132	3.39923	0.631352	5.38405	7.28287e-08	6.9595e-07
641372	ACOT6	2.26494	3.39628	1.15019	2.9528	0.00314909	0.00945906
440119	FZD10-AS1	705.638	3.39453	0.592592	5.72828	1.01454e-08	1.18058e-07
401317	LOC401317	100.401	3.39229	0.515826	6.57644	4.81861e-11	8.47011e-10
2294	FOXF1	69.906	3.39188	0.60438	5.61215	1.99825e-08	2.17319e-07
643332	ECRP	6.6896	3.39099	0.925272	3.66486	0.000247478	0.00101575
140576	S100A16	5571.6	3.38893	0.419424	8.07995	6.47928e-16	2.2904e-14
5724	PTAFR	694.608	3.38794	0.556164	6.09161	1.11782e-09	1.54791e-08
718	C3	25867.1	3.38563	0.889804	3.80491	0.000141853	0.000623616
100506183	NA	6.09862	3.38519	0.836515	4.04677	5.19283e-05	0.000255454
4025	LPO	55.6617	3.38292	0.745877	4.53549	5.7469e-06	3.6165e-05
7124	TNF	200.48	3.38052	0.717602	4.71086	2.46677e-06	1.68661e-05
100506384	LOC100506384	2.73556	3.38026	1.24592	2.71307	0.00666629	0.0181906
3120	HLA-DQB2	365.404	3.37978	0.717555	4.71014	2.47549e-06	1.69154e-05
645321	LOC645321	226.178	3.37951	1.08136	3.12526	0.0017765	0.00572781
284021	MILR1	96.8097	3.3783	0.680353	4.96551	6.85195e-07	5.32752e-06
643161	FAM25A	2.83984	3.37805	1.176	2.87249	0.0040725	0.011826
4815	NINJ2	93.9072	3.37769	0.538548	6.27184	3.56805e-10	5.41527e-09
3363	HTR7	52.6053	3.37762	0.586765	5.75635	8.59513e-09	1.01598e-07
191585	PLAC4	0.735961	3.37626	1.37634	2.45307	0.0141644	0.0345933
861	RUNX1	5413.01	3.37204	0.541049	6.23241	4.59315e-10	6.86434e-09
100507351	LOC100507351	334.212	3.37193	0.624044	5.40335	6.54093e-08	6.32319e-07
6368	CCL23	7.23347	3.37009	1.00914	3.33956	0.000839105	0.00297793
389084	C2orf82	220.214	3.36773	0.676603	4.9774	6.44426e-07	5.05431e-06
100506918	NA	364.777	3.36136	0.532575	6.31153	2.76299e-10	4.25967e-09
6688	SPI1	1428.43	3.36077	0.629318	5.34034	9.27723e-08	8.72783e-07
148	ADRA1A	95.3394	3.35871	0.962882	3.48818	0.000486318	0.00183592
30817	ADGRE2	419.095	3.357	0.537593	6.24449	4.25177e-10	6.37965e-09
6663	SOX10	1641.73	3.3546	1.25621	2.67042	0.00757556	0.0203191
100507164	NA	0.780367	3.35202	1.3915	2.40892	0.0159998	0.0382926
23314	SATB2	616.984	3.35167	0.618525	5.41881	5.99963e-08	5.83761e-07
5733	PTGER3	168.214	3.35108	0.613824	5.45935	4.77878e-08	4.73804e-07
11322	TMC6	2024.58	3.35105	0.27821	12.045	2.06008e-33	5.63935e-31
430	ASCL2	59.1288	3.34736	0.350601	9.5475	1.32867e-21	9.37884e-20
339366	ADAMTSL5	271.489	3.34617	0.636446	5.25758	1.45967e-07	1.31166e-06
1438	CSF2RA	626	3.34601	0.61283	5.45994	4.76302e-08	4.7245e-07
3059	HCLS1	2947.58	3.34444	0.617848	5.41305	6.1961e-08	6.01834e-07
5003	SLC22A18AS	12.9447	3.34272	0.680025	4.91559	8.85155e-07	6.70799e-06
55357	TBC1D2	2285.71	3.33948	0.392578	8.50654	1.792e-17	7.70596e-16
8293	SERF1A	4.34826	3.33915	1.19282	2.79938	0.00512014	0.0144278
79669	C3orf52	203.688	3.33882	0.545289	6.12304	9.1806e-10	1.28959e-08
100130876	LOC100130876	0.849527	3.33827	1.4017	2.3816	0.0172378	0.0407559
257407	C2orf72	1212.41	3.33819	0.859415	3.88426	0.000102642	0.000469245
94027	CGB7	114.273	3.33722	0.700884	4.76144	1.92213e-06	1.35424e-05
146722	CD300LF	123.802	3.33716	0.679466	4.91145	9.04043e-07	6.83627e-06
157855	KCNU1	2.00481	3.33556	1.09741	3.03947	0.00236992	0.00737627
80352	RNF39	394.954	3.33453	0.746712	4.46561	7.984e-06	4.85814e-05
83882	TSPAN10	183.831	3.33275	0.532302	6.26101	3.82499e-10	5.78569e-09
2528	FUT6	6.66395	3.33261	1.0464	3.18483	0.00144841	0.00480456
1945	EFNA4	690.462	3.33074	0.505268	6.59202	4.33885e-11	7.69306e-10
129446	XIRP2	4.21162	3.33009	1.1412	2.91807	0.00352208	0.0104331
100506433	LINC00648	94.0814	3.32949	0.657606	5.06305	4.126e-07	3.38263e-06
4057	LTF	10475.9	3.32879	1.12773	2.95176	0.00315968	0.00948453
9022	CLIC3	183.542	3.32725	0.607129	5.4803	4.24601e-08	4.28553e-07
8671	SLC4A4	2011.85	3.32271	0.653595	5.08374	3.7007e-07	3.07324e-06
55765	C1orf106	610.885	3.32224	0.555688	5.9786	2.25068e-09	2.97008e-08
353345	GPR141	14.5136	3.32081	0.828192	4.00971	6.07934e-05	0.000294673
100505861	NA	27.5082	3.31959	0.517476	6.41496	1.40861e-10	2.3046e-09
93377	OPALIN	16.6231	3.31443	1.22691	2.70144	0.00690389	0.0187458
27350	APOBEC3C	1036.16	3.31378	0.290857	11.3931	4.52361e-30	8.39186e-28
100506882	NA	3.55386	3.31366	0.98627	3.35979	0.000780018	0.00279403
100507386	NA	2.32982	3.31326	1.19739	2.76707	0.0056562	0.015731
100499467	LINC00673	812.654	3.31313	0.539309	6.14329	8.08314e-10	1.13828e-08
28791	IGLV3-27	9.04992	3.31198	1.163	2.84779	0.00440234	0.0126675
100287927	NA	4.2015	3.31141	1.11821	2.96136	0.00306288	0.00923348
257106	ARHGAP30	1131	3.31036	0.408537	8.10296	5.36371e-16	1.94192e-14
94234	FOXQ1	606.028	3.30977	0.692965	4.77625	1.78596e-06	1.26587e-05
3732	CD82	1755.07	3.30939	0.265498	12.4648	1.1611e-35	3.89003e-33
646243	CXADRP2	0.778126	3.30784	1.40035	2.36214	0.0181696	0.0425555
375686	SPATC1	11.2099	3.30568	0.751743	4.39736	1.09578e-05	6.43899e-05
5791	PTPRE	1689.82	3.3052	0.36508	9.05334	1.38661e-19	7.9199e-18
4542	MYO1F	1487.14	3.30488	0.6008	5.50081	3.78053e-08	3.86437e-07
6277	S100A6	13383.2	3.30126	0.429783	7.68123	1.57572e-14	4.69723e-13
1361	CPB2	0.937439	3.30126	1.41729	2.32928	0.0198445	0.0458941
563	AZGP1	275.517	3.30111	0.998997	3.30442	0.000951726	0.00332659
710	SERPING1	10874.7	3.30079	0.477812	6.90813	4.91077e-12	1.0113e-10
84639	IL1F10	2.38876	3.30019	1.44796	2.2792	0.0226552	0.0513212
407040	MIR34A	9.52873	3.2987	0.592679	5.56575	2.61034e-08	2.75219e-07
327657	SERPINA9	4.93768	3.29779	1.33154	2.47667	0.0132615	0.0327197
159963	SLC5A12	23.8995	3.29457	0.588399	5.59921	2.15335e-08	2.32051e-07
117531	TMC1	19.7758	3.29383	0.748363	4.40139	1.07561e-05	6.33373e-05
5329	PLAUR	1719.45	3.29347	0.522109	6.308	2.82657e-10	4.35171e-09
623	BDKRB1	62.1876	3.29268	0.572483	5.75157	8.84166e-09	1.04183e-07
341567	H1FNT	0.929281	3.29103	1.41928	2.31881	0.0204055	0.0469547
283953	TMEM114	4.7867	3.29014	0.986541	3.33503	0.000852917	0.00302074
2207	FCER1G	1762.14	3.28773	0.641972	5.12129	3.03446e-07	2.5607e-06
400759	GBP1P1	117.065	3.28728	0.475412	6.91458	4.69255e-12	9.70818e-11
9244	CRLF1	1927.19	3.28724	0.946029	3.47477	0.000511284	0.00192048
6876	TAGLN	9513.78	3.28539	0.633244	5.18819	2.12349e-07	1.8479e-06
340706	VWA2	1652.27	3.28504	0.841062	3.90582	9.39072e-05	0.000433197
10170	DHRS9	68.4763	3.28444	0.755421	4.34783	1.37493e-05	7.8552e-05
3077	HFE	243.828	3.28397	0.277461	11.8358	2.54904e-32	6.08706e-30
4504	MT3	6119.53	3.28354	1.02358	3.20791	0.00133703	0.00447811
407018	MIR27A	18.716	3.2833	0.819726	4.00536	6.19231e-05	0.000299373
90865	IL33	1176.5	3.28329	0.504688	6.50559	7.73897e-11	1.32204e-09
790952	ESRG	1.08136	3.28108	1.43076	2.29325	0.0218338	0.0497113
7018	TF	2139.19	3.28091	0.812149	4.03979	5.34996e-05	0.000262379
100128840	LOC100128840	2.2256	3.27994	1.17129	2.80029	0.00510567	0.0143943
135656	DPCR1	3.45897	3.27976	1.00146	3.27499	0.00105665	0.00364062
1084	CEACAM3	6.62121	3.27923	0.964755	3.39903	0.000676258	0.00246708
407009	MIR224	8.68891	3.2768	0.969235	3.38081	0.000722727	0.00261199
249	ALPL	2694.82	3.27665	0.527019	6.21734	5.05649e-10	7.487e-09
388372	CCL4L1	150.893	3.2747	0.868103	3.77225	0.000161784	0.000698513
5366	PMAIP1	586.175	3.27388	0.646991	5.06017	4.18894e-07	3.42922e-06
28412	IGHV3-66	6.17966	3.27227	1.12976	2.89644	0.00377421	0.0110774
100507139	NA	3.01841	3.27072	0.914629	3.57601	0.000348881	0.00136744
2212	FCGR2A	1687.04	3.26954	0.495933	6.5927	4.31911e-11	7.66411e-10
7047	TGM4	2.28271	3.26928	1.17626	2.77938	0.00544624	0.0152187
26298	EHF	1715.29	3.26873	0.802899	4.07116	4.67797e-05	0.00023314
58504	ARHGAP22	612.075	3.26846	0.346511	9.4325	4.00433e-21	2.70739e-19
649179	PRAMENP	1.26314	3.26654	1.43814	2.27136	0.023125	0.0522325
1370	CPN2	2.17788	3.2665	1.19076	2.74321	0.0060841	0.0168169
9288	TAAR3	4.76823	3.2663	1.04716	3.1192	0.00181341	0.00583175
100423062	IGLL5	504.752	3.26592	1.01973	3.20274	0.00136126	0.00454841
79026	AHNAK	49332.9	3.26508	0.303251	10.7669	4.93217e-27	6.75076e-25
10848	PPP1R13L	3053	3.26316	0.454688	7.17671	7.14097e-13	1.67671e-11
10537	UBD	114.039	3.26202	0.750699	4.34531	1.39076e-05	7.93354e-05
407010	MIR23A	28.8895	3.26195	0.837124	3.89662	9.75452e-05	0.000447862
693197	MIR612	19.0391	3.26071	0.627373	5.1974	2.02091e-07	1.76717e-06
6536	SLC6A9	1201.07	3.26003	0.538276	6.05642	1.39181e-09	1.88659e-08
56169	GSDMC	130.387	3.25879	0.79786	4.08442	4.41876e-05	0.00022155
51702	PADI3	369.375	3.25782	0.862865	3.77559	0.000159632	0.000690816
157983	C9orf66	64.1691	3.25758	0.558767	5.82995	5.54435e-09	6.77486e-08
100133224	NA	0.741516	3.25714	1.40262	2.32219	0.0202229	0.0466157
204219	CERS3	232.978	3.25673	0.665422	4.89423	9.8692e-07	7.38201e-06
201516	ZSCAN4	19.7961	3.25664	0.723225	4.50294	6.70185e-06	4.15226e-05
100499183	BAALC-AS1	184.313	3.25649	0.724512	4.49473	6.96574e-06	4.29678e-05
84894	LINGO1	1533.98	3.25619	0.436566	7.45865	8.74118e-14	2.30297e-12
390999	PRAMEF12	3.843	3.25356	1.16448	2.79401	0.00520585	0.0146381
169693	TMEM252	2.70767	3.25285	1.28281	2.53572	0.0112217	0.0283503
7097	TLR2	877.865	3.25126	0.526245	6.17823	6.48231e-10	9.33943e-09
196410	METTL7B	326.225	3.24936	0.897848	3.61905	0.00029569	0.00118566
7074	TIAM1	4317.2	3.2473	0.430231	7.5478	4.42669e-14	1.22071e-12
9496	TBX4	3.16777	3.24717	0.987603	3.28794	0.00100925	0.00350095
64098	PARVG	1362.59	3.24586	0.540219	6.00841	1.87353e-09	2.49289e-08
100507012	BMPR1B-AS1	2.26144	3.24511	1.22242	2.65467	0.00793858	0.0211184
727721	LOC727721	3.06644	3.24226	0.917578	3.5335	0.000410099	0.00158088
28814	IGLV2-18	15.5833	3.2408	1.18855	2.72669	0.00639739	0.0175467
150696	PROM2	1944.59	3.24004	0.506552	6.39627	1.59221e-10	2.56756e-09
100505572	NA	2.27774	3.23978	1.23074	2.63239	0.00847858	0.0223668
100507374	NA	0.814745	3.23954	1.41853	2.28373	0.0223874	0.0507759
695	BTK	372.734	3.23792	0.622572	5.20088	1.9835e-07	1.73988e-06
730198	MEIS1-AS3	4.0239	3.23758	1.34606	2.40522	0.0161628	0.0386127
658	BMPR1B	299.819	3.23731	0.962927	3.36195	0.000773942	0.00277342
23547	LILRA4	25.1356	3.2364	0.842012	3.84365	0.000121216	0.000542019
100507039	NA	20.0374	3.23436	0.908761	3.55909	0.000372149	0.00144919
407046	MIR9-1	0.786762	3.2336	1.4148	2.28555	0.0222806	0.0505541
255426	RASGEF1C	81.2735	3.23192	0.837284	3.86	0.000113386	0.000511697
28891	IGKV1D-43	1.12132	3.23128	1.4381	2.24691	0.0246455	0.0550794
28449	IGHV3-13	11.1475	3.23123	1.01705	3.17704	0.00148784	0.00491864
5360	PLTP	8464.81	3.2283	0.480462	6.71917	1.82763e-11	3.45327e-10
11211	FZD10	515.583	3.22364	0.611888	5.26835	1.37652e-07	1.24692e-06
3502	IGHG3	2320.48	3.22307	1.0749	2.99848	0.00271326	0.00831348
10451	VAV3	2025.64	3.22168	0.541345	5.95125	2.66108e-09	3.45879e-08
25937	WWTR1	5941.67	3.22069	0.482992	6.6682	2.5896e-11	4.77641e-10
79890	RIN3	1288.07	3.2197	0.333524	9.65359	4.74624e-22	3.5395e-20
8744	TNFSF9	53.1711	3.21949	0.561773	5.73095	9.9868e-09	1.16514e-07
6348	CCL3	2154.38	3.21844	0.795681	4.04489	5.23471e-05	0.000257288
100302185	MIR1204	0.807069	3.21807	1.42002	2.26622	0.023438	0.0528332
822	CAPG	5265.55	3.21794	0.411491	7.8202	5.2741e-15	1.67214e-13
945	CD33	214.142	3.21674	0.656923	4.89668	9.74707e-07	7.30526e-06
219595	FOLH1B	0.746741	3.21674	1.41163	2.27874	0.0226826	0.051362
100130298	LOC100130298	5.06722	3.21598	0.962661	3.34072	0.000835621	0.0029665
50489	CD207	63.8105	3.21591	0.817953	3.93165	8.43647e-05	0.000394528
79651	RHBDF2	1987.97	3.21489	0.326297	9.85265	6.6761e-23	5.71978e-21
100131117	ZBTB20-AS1	1.8666	3.21469	1.13908	2.82218	0.00476986	0.0135702
28834	IGLC7	82.349	3.2143	1.10451	2.91015	0.00361251	0.0106697
118663	BTBD16	37.1971	3.21374	0.575899	5.58039	2.39983e-08	2.5591e-07
406929	MIR138-1	1.86937	3.21303	1.12868	2.84672	0.00441717	0.0126972
9247	GCM2	0.913036	3.21215	1.42862	2.24843	0.0245487	0.054885
3355	HTR1F	6.91847	3.21073	0.820621	3.91256	9.13217e-05	0.000422659
2215	FCGR3B	73.6602	3.21024	0.854718	3.75591	0.000172716	0.000738608
6474	SHOX2	41.6884	3.20867	0.957959	3.34948	0.000809622	0.00288253
100288336	LOC100288336	6.64174	3.20373	0.806897	3.97043	7.1742e-05	0.000340455
255488	RNF144B	1846.98	3.20156	0.373805	8.56478	1.08286e-17	4.80377e-16
6349	CCL3L1	101.789	3.20151	0.914786	3.49973	0.000465721	0.00176798
8601	RGS20	84.9132	3.20135	0.846208	3.78318	0.00015484	0.000672671
400643	LINC00668	10.3664	3.20094	1.10132	2.90646	0.00365541	0.0107766
89822	KCNK17	28.1149	3.2007	0.717601	4.46028	8.18535e-06	4.95781e-05
388698	FLG2	2.69119	3.19876	1.29941	2.46171	0.0138278	0.033919
4071	TM4SF1	4250.22	3.19852	0.395134	8.09478	5.73665e-16	2.05376e-14
4693	NDP	219.891	3.19498	0.839922	3.8039	0.000142435	0.00062605
338879	RNASE10	1.94283	3.19347	1.12647	2.83493	0.0045836	0.0131051
9071	CLDN10	240.551	3.19131	0.74722	4.27092	1.9467e-05	0.000107102
119548	PNLIPRP3	9.03651	3.19041	0.991916	3.21641	0.00129806	0.00436451
5988	RFPL1	2.9876	3.18965	1.01393	3.14583	0.00165619	0.00539571
284827	KRTAP13-4	1.98049	3.18761	1.45424	2.19193	0.0283843	0.0619799
259239	WFDC11	0.664307	3.18702	1.40292	2.2717	0.0231049	0.052202
28481	IGHJ2	3.35752	3.18625	1.11299	2.86278	0.0041994	0.0121521
10261	IGSF6	124.853	3.18543	0.622316	5.11867	3.07701e-07	2.59005e-06
9473	THEMIS2	1097.33	3.18412	0.613728	5.18815	2.12392e-07	1.8479e-06
126917	IFFO2	5574.16	3.17941	0.454074	7.00195	2.52421e-12	5.50624e-11
4948	OCA2	640.459	3.17934	0.621767	5.11339	3.16427e-07	2.65526e-06
94115	CGB8	5.61829	3.17924	1.20972	2.62808	0.00858676	0.0226043
54852	PAQR5	201.606	3.17792	0.523753	6.06759	1.29843e-09	1.77151e-08
28409	IGHV3-73	23.1097	3.17605	1.02477	3.09927	0.00193996	0.00617941
91353	IGLL3P	3.44217	3.17482	1.46157	2.1722	0.0298409	0.0646563
8644	AKR1C3	589.22	3.17202	0.444174	7.14139	9.23939e-13	2.14474e-11
64581	CLEC7A	648.752	3.17157	0.634382	4.99946	5.74912e-07	4.54403e-06
100507513	LOC100507513	1.65572	3.17138	1.06775	2.97014	0.0029766	0.00900968
54456	MOV10L1	151.203	3.17056	0.410646	7.72089	1.1552e-14	3.49002e-13
80834	TAS1R2	0.737371	3.16923	1.4156	2.2388	0.025169	0.056054
100506915	CHRM3-AS2	1.72726	3.16912	1.09991	2.88125	0.003961	0.0115531
3128	HLA-DRB6	1099.84	3.16847	0.861781	3.67666	0.00023631	0.000974726
1524	CX3CR1	889.198	3.16817	0.824637	3.8419	0.000122088	0.000545156
29763	PACSIN3	1331.49	3.16713	0.358439	8.83591	9.92856e-19	5.15894e-17
729230	CCR2	54.2662	3.1671	0.564889	5.60658	2.06365e-08	2.23673e-07
203569	PAGE2	1.75389	3.16542	1.09398	2.89351	0.00380967	0.0111616
116535	MRGPRF	307.403	3.16481	0.399356	7.92478	2.28559e-15	7.63461e-14
81493	SYNC	766.588	3.1637	0.423753	7.4659	8.27294e-14	2.18474e-12
100131107	LOC100131107	1.75198	3.16334	1.45424	2.17526	0.0296109	0.0642447
100506005	NA	10.2726	3.16319	0.636583	4.96901	6.72941e-07	5.24497e-06
944	TNFSF8	62.5831	3.16213	0.664199	4.76082	1.92803e-06	1.35797e-05
1956	EGFR	2634.11	3.15834	0.571415	5.52723	3.25331e-08	3.3653e-07
286297	LOC286297	2.22668	3.1576	1.20287	2.62506	0.00866344	0.0227688
26138	LINC00588	1.93575	3.15714	1.45639	2.16779	0.0301748	0.0652915
54935	DUSP23	922.818	3.15695	0.291438	10.8323	2.4198e-27	3.4378e-25
11024	LILRA1	52.7928	3.15676	0.770719	4.09587	4.2059e-05	0.000212253
100302118	MIR1286	0.675727	3.15509	1.40603	2.24396	0.0248347	0.0554582
79899	PRR5L	929.165	3.15368	0.38495	8.19245	2.55971e-16	9.5763e-15
4099	MAG	294.331	3.1533	1.21454	2.59629	0.00942357	0.0244856
858	CAV2	1502.16	3.15266	0.312284	10.0955	5.78354e-24	5.43193e-22
7546	ZIC2	51.604	3.14971	0.944488	3.33483	0.000853514	0.00302215
100507263	NA	27.3994	3.14673	0.584443	5.38415	7.27864e-08	6.95842e-07
768	CA9	450.774	3.14569	0.666175	4.72202	2.33519e-06	1.60643e-05
2214	FCGR3A	2662.37	3.14531	0.717987	4.38074	1.18279e-05	6.88898e-05
100507033	NA	3.05347	3.14455	1.00489	3.12926	0.00175245	0.00566168
201651	AADACP1	9.67322	3.143	0.832861	3.77374	0.000160817	0.000694871
3222	HOXC5	0.774713	3.13977	1.42953	2.19637	0.0280658	0.0614208
441869	ANKRD65	598.48	3.13797	0.336779	9.31759	1.19009e-20	7.67643e-19
55350	VNN3	16.6021	3.13797	0.794885	3.9477	7.89046e-05	0.000370616
26279	PLA2G2D	15.0896	3.13379	0.952228	3.29101	0.000998295	0.0034667
25806	VAX2	65.5726	3.13329	0.740383	4.23198	2.31642e-05	0.000125052
100505584	NA	2.86415	3.13178	0.90972	3.44258	0.000576202	0.00214033
22797	TFEC	168.335	3.13171	0.692757	4.52065	6.16494e-06	3.85364e-05
64127	NOD2	145.628	3.1316	0.583023	5.37132	7.81636e-08	7.43133e-07
4804	NGFR	2792.93	3.13062	0.504618	6.20394	5.50675e-10	8.07909e-09
406956	MIR181B2	1.82134	3.13032	1.11914	2.79708	0.00515661	0.0145196
116379	IL22RA2	2.28363	3.1301	1.4607	2.14288	0.032123	0.0688302
100506857	NA	0.739555	3.12855	1.42564	2.19448	0.0282009	0.0616623
28682	TRAV8-4	0.730711	3.12847	1.4229	2.19866	0.0279022	0.0611402
3909	LAMA3	5013.83	3.12789	0.608464	5.14063	2.73814e-07	2.33788e-06
154872	LOC154872	0.67845	3.12536	1.41705	2.20553	0.0274166	0.0602763
83893	SPATA16	3.29504	3.12361	1.13686	2.74758	0.00600365	0.016615
4332	MNDA	301.882	3.123	0.610122	5.11865	3.07732e-07	2.59005e-06
84658	ADGRE3	14.0337	3.12276	0.82345	3.7923	0.000149261	0.000652094
1325	CORT	109.685	3.12166	0.479569	6.50931	7.54973e-11	1.29168e-09
64405	CDH22	748.701	3.1211	0.773595	4.03454	5.47103e-05	0.000267965
2824	GPM6B	7544.74	3.12077	0.92987	3.35614	0.000790391	0.00282649
3127	HLA-DRB5	4514.16	3.12075	0.808826	3.85837	0.000114147	0.000514717
7940	LST1	533.829	3.11479	0.63943	4.8712	1.10922e-06	8.22012e-06
100128130	LOC100128130	44.9689	3.1146	0.503911	6.18086	6.37519e-10	9.20874e-09
5919	RARRES2	2700	3.11413	0.48273	6.45109	1.11048e-10	1.84644e-09
391114	OR6K3	0.800005	3.11291	1.43407	2.17068	0.0299557	0.0648736
3428	IFI16	2989.67	3.11168	0.20454	15.2131	2.89531e-52	3.82301e-49
2487	FRZB	6314.47	3.11151	0.424021	7.33811	2.16631e-13	5.42109e-12
406954	MIR181A2	0.643355	3.10853	1.4108	2.20339	0.0275676	0.0605278
2650	GCNT1	1028.28	3.10675	0.318269	9.7614	1.64855e-22	1.32635e-20
100302652	GPR75-ASB3	0.573919	3.10592	1.3972	2.22295	0.0262188	0.0580695
4808	NHLH2	36.2559	3.10531	0.677351	4.58448	4.55107e-06	2.92465e-05
160365	CLECL1	19.147	3.10436	0.75018	4.13816	3.5011e-05	0.000180499
60484	HAPLN2	147.665	3.10436	0.779321	3.98341	6.79328e-05	0.000325552
100302149	MIR1249	7.74274	3.10357	0.56361	5.50659	3.65842e-08	3.75151e-07
10840	ALDH1L1	1286.57	3.10157	0.830744	3.73348	0.00018885	0.000799232
4604	MYBPC1	278.181	3.09908	0.973873	3.18222	0.00146153	0.00484306
3779	KCNMB1	193.685	3.09821	0.658209	4.70703	2.51354e-06	1.71494e-05
642373	NA	45.6319	3.09754	0.622534	4.97569	6.50148e-07	5.09029e-06
58985	IL22RA1	104.269	3.09616	0.573697	5.39685	6.78224e-08	6.53956e-07
28426	IGHV3-43	29.5276	3.09568	1.26163	2.45371	0.0141392	0.0345545
972	CD74	70425.8	3.09527	0.671793	4.60748	4.07577e-06	2.64724e-05
7538	ZFP36	23915	3.09379	0.487282	6.34908	2.16611e-10	3.39782e-09
5880	RAC2	800.865	3.0932	0.462987	6.68097	2.37365e-11	4.39978e-10
220082	SPERT	2.78765	3.09172	1.02819	3.00695	0.0026388	0.00811635
100233209	PCED1B-AS1	129.685	3.09155	0.636769	4.85507	1.20346e-06	8.85706e-06
100506373	NA	0.829986	3.09106	1.43928	2.14764	0.0317421	0.0681962
63827	BCAN	4666.16	3.09067	1.15534	2.67511	0.0074704	0.0200704
4607	MYBPC3	27.4047	3.09018	0.668869	4.62001	3.83725e-06	2.50253e-05
54440	SASH3	657.647	3.08934	0.622597	4.96203	6.97607e-07	5.4184e-06
174	AFP	15.0662	3.08906	0.934748	3.3047	0.000950778	0.00332432
646023	ADORA2A-AS1	20.2058	3.08906	0.698823	4.42038	9.85288e-06	5.86651e-05
55365	TMEM176A	2281.65	3.08817	0.451899	6.83376	8.27153e-12	1.64748e-10
100506725	LOC100506725	55.7247	3.08702	0.831897	3.71082	0.00020659	0.000864043
728577	CNTNAP3B	304.322	3.08484	0.536521	5.7497	8.9402e-09	1.05179e-07
11309	SLCO2B1	3698.68	3.08111	0.624926	4.93035	8.20808e-07	6.25838e-06
43847	KLK14	134.482	3.08	0.508487	6.05718	1.38533e-09	1.87894e-08
400043	LOC400043	92.5369	3.07854	0.679141	4.53299	5.81539e-06	3.65448e-05
3175	ONECUT1	2.08844	3.07619	1.2634	2.43484	0.0148984	0.0360402
80129	CCDC170	476.546	3.07575	0.589606	5.21662	1.82214e-07	1.61156e-06
3936	LCP1	2468.99	3.07554	0.651233	4.72264	2.32798e-06	1.60246e-05
100507429	NA	30.0394	3.07414	0.769931	3.99275	6.53105e-05	0.000313924
8701	DNAH11	268.446	3.07399	0.818145	3.75726	0.000171783	0.000736162
100507591	NA	2.17694	3.07341	1.23519	2.48822	0.0128386	0.0318333
89857	KLHL6	441.061	3.07233	0.574881	5.34428	9.0776e-08	8.55436e-07
84959	UBASH3B	758.717	3.07146	0.446335	6.88151	5.92221e-12	1.20086e-10
57091	CASS4	103.677	3.07008	0.51514	5.95969	2.52723e-09	3.3078e-08
284688	LINC01142	0.694054	3.06923	1.42675	2.15121	0.0314595	0.0676669
389161	ANKUB1	9.87715	3.06804	1.09553	2.80051	0.00510226	0.0143864
57817	HAMP	201.913	3.06752	0.965511	3.1771	0.00148757	0.00491846
3000	GUCY2D	81.9118	3.06742	0.558255	5.49465	3.91479e-08	3.98527e-07
1029	CDKN2A	1026.01	3.0652	0.568552	5.39124	6.99734e-08	6.71523e-07
4502	MT2A	7500.98	3.06508	0.533385	5.74647	9.1128e-09	1.06929e-07
3206	HOXA10	3.00915	3.06323	1.02036	3.00211	0.00268115	0.00822633
79626	TNFAIP8L2	181.62	3.05922	0.654505	4.67409	2.95259e-06	1.98671e-05
4688	NCF2	844.777	3.05903	0.676637	4.52094	6.15662e-06	3.84951e-05
100507417	NA	100.772	3.05849	0.66827	4.57673	4.72308e-06	3.02479e-05
2355	FOSL2	7371.36	3.05602	0.5511	5.54531	2.93433e-08	3.05647e-07
57705	WDFY4	592.423	3.05293	0.619326	4.92944	8.24657e-07	6.28559e-06
159296	NKX2-3	1.21803	3.05159	1.45715	2.09423	0.0362398	0.0762681
51411	BIN2	587.499	3.05122	0.528796	5.77013	7.92088e-09	9.4074e-08
284114	TMEM102	261.353	3.04985	0.290978	10.4814	1.05194e-25	1.19257e-23
406968	MIR193A	1.54484	3.04807	1.10189	2.76622	0.0056711	0.0157666
6503	SLA	1219.88	3.04801	0.605157	5.03673	4.73552e-07	3.82919e-06
266	AMELY	6.05463	3.04764	1.37328	2.21925	0.02647	0.0585218
151278	CCDC140	1.31615	3.04306	1.45961	2.08485	0.0370832	0.0777731
10911	UTS2	4.29163	3.04252	1.11528	2.72804	0.00637117	0.0174855
4211	MEIS1	830.211	3.04035	0.474776	6.40375	1.51608e-10	2.46248e-09
8200	GDF5	193.484	3.03898	0.662944	4.58406	4.56039e-06	2.9298e-05
5460	POU5F1	40.1397	3.03868	0.434063	7.00055	2.54951e-12	5.54543e-11
64174	DPEP2	337.613	3.03788	0.617904	4.91643	8.81376e-07	6.68161e-06
4004	LMO1	352.566	3.03646	0.483435	6.28101	3.36372e-10	5.11902e-09
153571	C5orf38	348.071	3.03474	0.366619	8.27763	1.25648e-16	4.86278e-15
160364	CLEC12A	52.5414	3.03431	0.628976	4.8242	1.40563e-06	1.01913e-05
2705	GJB1	9.91855	3.03324	1.1759	2.5795	0.00989425	0.0254961
116328	C8orf34	443.036	3.03278	0.927792	3.26882	0.00107998	0.00371244
440131	LINC00544	0.763532	3.03196	1.44079	2.10437	0.0353458	0.074716
390226	GUCY2EP	3.96361	3.03136	1.04956	2.88821	0.00387441	0.01133
433	ASGR2	33.1765	3.03125	0.618087	4.90425	9.37855e-07	7.06207e-06
100505746	ITGB2-AS1	253.542	3.03077	0.605305	5.00702	5.52791e-07	4.38463e-06
28	ABO	54.6072	3.02901	0.542131	5.58724	2.30713e-08	2.47199e-07
8082	SSPN	1185.94	3.0283	0.514305	5.88815	3.90538e-09	4.92218e-08
137075	CLDN23	136.417	3.02791	0.454018	6.66915	2.57289e-11	4.75339e-10
100505518	EDNRB-AS1	30.878	3.02716	0.5704	5.30709	1.11388e-07	1.02725e-06
100507450	NA	0.662505	3.02662	1.43247	2.11287	0.0346115	0.0733778
85449	KIAA1755	837.605	3.02494	0.758838	3.98628	6.71167e-05	0.000321916
100506573	NA	1.64401	3.02308	1.16591	2.59289	0.0095174	0.0246922
728724	LINC00977	0.955069	3.02297	1.45437	2.07855	0.0376588	0.0787523
164714	TTLL8	2.52934	3.0228	0.975011	3.10027	0.00193345	0.00616131
10538	BATF	45.2318	3.02137	0.675776	4.47096	7.78679e-06	4.74973e-05
100130100	LOC100130100	1.7169	3.02127	1.18112	2.55796	0.0105288	0.026869
51176	LEF1	1080.54	3.02089	0.473337	6.38211	1.7466e-10	2.79642e-09
200879	LIPH	59.9281	3.01991	0.744094	4.0585	4.93887e-05	0.000244622
574431	C1orf147	0.589569	3.01958	1.4168	2.13127	0.0330669	0.0705801
284233	CYP4F35P	81.7683	3.01897	0.669209	4.51125	6.44461e-06	4.00391e-05
55808	ST6GALNAC1	79.3663	3.01721	0.632681	4.76892	1.85213e-06	1.30903e-05
389799	C9orf171	137.621	3.01715	1.0321	2.92331	0.00346335	0.0102806
28737	TRAJ18	0.59878	3.01674	1.40797	2.14262	0.0321436	0.0688678
151556	GPR155	2963.57	3.01585	0.533362	5.65441	1.56381e-08	1.73776e-07
100288271	NA	62.1352	3.01483	0.306519	9.83569	7.90214e-23	6.69356e-21
79092	CARD14	100.719	3.01413	0.365196	8.25345	1.53889e-16	5.86475e-15
51314	NME8	28.4224	3.01401	0.727019	4.1457	3.38771e-05	0.000175216
338321	NLRP9	0.738926	3.01299	1.44169	2.0899	0.0366272	0.0769318
644844	PHGR1	4.09721	3.01292	1.36045	2.21464	0.0267846	0.0591184
100507228	NA	6.51884	3.01189	0.786192	3.83098	0.000127633	0.00056732
28959	TMEM176B	3967.67	3.01067	0.420252	7.16397	7.83738e-13	1.83447e-11
2359	FPR3	364.441	3.01034	0.747756	4.02582	5.67762e-05	0.000276935
440337	NA	1.63522	3.01025	1.16801	2.57724	0.00995918	0.0256369
200132	TCTEX1D1	579.198	3.01009	0.94195	3.1956	0.00139542	0.00464595
63970	TP53AIP1	561.798	3.00926	0.649116	4.63594	3.5532e-06	2.34216e-05
221476	PI16	1175.47	3.00909	1.06998	2.81229	0.00491898	0.0139503
341568	OR8S1	1.50389	3.0084	1.08674	2.76829	0.00563519	0.0156881
735	C9	2.5548	3.00408	0.997382	3.01196	0.00259565	0.00799679
10090	UST	2757.71	3.00074	0.621571	4.82767	1.38139e-06	1.00382e-05
259307	IL4I1	206.998	3.00053	0.747629	4.0134	5.98509e-05	0.000290669
126364	LRRC25	356.644	2.99993	0.681516	4.40184	1.07335e-05	6.32373e-05
388743	CAPN8	19.2728	2.99956	0.502109	5.97391	2.31634e-09	3.04758e-08
3204	HOXA7	1.48309	2.99872	1.09297	2.74365	0.00607597	0.0167985
2735	GLI1	2492.28	2.99752	0.607661	4.93288	8.10253e-07	6.1842e-06
729993	SHISA9	601.401	2.99721	1.02775	2.91629	0.00354222	0.0104828
100506737	LINC01589	1.63104	2.99709	1.14742	2.61203	0.00900075	0.023545
85474	LBX2	14.1905	2.99627	0.637653	4.6989	2.61567e-06	1.77545e-05
28673	TRAV12-2	1.65743	2.99585	1.17841	2.54227	0.0110135	0.0279342
84176	MYH16	3.57497	2.99531	0.830854	3.6051	0.000312037	0.00124309
387129	NPSR1	5.80215	2.99394	1.13065	2.64798	0.00809732	0.0214796
29851	ICOS	20.2319	2.99221	0.648738	4.61236	3.98113e-06	2.58952e-05
85329	LGALS12	12.5724	2.9917	0.707302	4.22974	2.33965e-05	0.000126124
65989	DLK2	597.518	2.99147	0.626418	4.77553	1.79236e-06	1.26999e-05
23452	ANGPTL2	2305.37	2.98799	0.505267	5.91367	3.34561e-09	4.26698e-08
3371	TNC	16246.1	2.98791	0.634204	4.71127	2.46182e-06	1.68426e-05
5027	P2RX7	804.435	2.98687	0.535288	5.57993	2.40622e-08	2.56226e-07
6542	SLC7A2	1648.32	2.98682	0.483699	6.17495	6.61828e-10	9.50483e-09
79642	ARSJ	154.422	2.98597	0.510817	5.84547	5.05131e-09	6.22342e-08
3491	CYR61	17093.3	2.98198	0.612218	4.87078	1.1116e-06	8.23228e-06
590	BCHE	469.151	2.98165	0.949697	3.13958	0.00169188	0.00549127
88	ACTN2	259.882	2.98149	0.882146	3.37982	0.000725334	0.0026193
3635	INPP5D	2427.55	2.98047	0.533582	5.58576	2.32675e-08	2.48848e-07
4053	LTBP2	2580.14	2.98028	0.442093	6.74129	1.56983e-11	3.01437e-10
1829	DSG2	5043.47	2.98006	0.670315	4.44575	8.75841e-06	5.27927e-05
219855	SLC37A2	861.466	2.97991	0.593059	5.02465	5.04354e-07	4.04763e-06
10974	ADIRF	1550.09	2.97892	0.379401	7.85164	4.10639e-15	1.32819e-13
7127	TNFAIP2	3856.77	2.97802	0.265559	11.2141	3.47558e-29	6.14301e-27
79412	KREMEN2	254.765	2.97626	0.702617	4.23596	2.27577e-05	0.000123035
3055	HCK	706.418	2.97555	0.631815	4.70952	2.48299e-06	1.69513e-05
3122	HLA-DRA	22319.3	2.97544	0.64336	4.62485	3.74868e-06	2.45182e-05
11197	WIF1	5511.93	2.97524	0.859136	3.46307	0.000534057	0.00199766
3695	ITGB7	397.363	2.97158	0.636398	4.66937	3.02124e-06	2.02744e-05
80896	NPL	575.941	2.97156	0.46596	6.37728	1.80262e-10	2.87274e-09
100127888	SLCO4A1-AS1	1.69704	2.9707	1.20942	2.45631	0.0140372	0.0343387
2192	FBLN1	8931.74	2.97066	0.532531	5.57838	2.42766e-08	2.58264e-07
5341	PLEK	894.764	2.96875	0.631368	4.70209	2.57513e-06	1.75217e-05
284186	TMEM105	23.7804	2.96853	0.58595	5.06619	4.05857e-07	3.33343e-06
8654	PDE5A	2481.34	2.96841	0.614144	4.83341	1.34213e-06	9.78851e-06
1890	TYMP	1999.86	2.96561	0.638622	4.64375	3.42133e-06	2.26344e-05
23436	CELA3B	1.5774	2.96362	1.17762	2.51662	0.0118486	0.0297227
2297	FOXD1	439.501	2.96227	0.54639	5.42154	5.90894e-08	5.75686e-07
124460	SNX20	91.8076	2.96061	0.66135	4.47662	7.58348e-06	4.64085e-05
100507482	NA	1.63145	2.9604	1.18143	2.50577	0.0122183	0.0305044
100506711	NA	376.526	2.95914	0.368756	8.02467	1.01798e-15	3.50468e-14
725	C4BPB	2.42039	2.95718	0.918114	3.22092	0.00127778	0.00430795
9056	SLC7A7	683.893	2.95536	0.587858	5.02733	4.97346e-07	4.0014e-06
100505635	LOC100505635	66.7642	2.95472	0.441065	6.69905	2.09784e-11	3.92419e-10
259	AMBP	12.5026	2.95395	0.720048	4.10243	4.08836e-05	0.000206932
117289	TAGAP	233.926	2.95341	0.617857	4.78009	1.75216e-06	1.24577e-05
7079	TIMP4	1180.63	2.9534	0.939337	3.14413	0.0016658	0.00542468
84203	TXNDC2	3.81487	2.953	1.00851	2.92808	0.00341065	0.0101448
5104	SERPINA5	405.157	2.95228	0.833723	3.54108	0.000398499	0.00154093
51298	THEG	1.58192	2.95111	1.16323	2.537	0.0111806	0.0282658
100507616	LOC100507616	27.8404	2.95103	0.813654	3.62689	0.000286853	0.00115539
1843	DUSP1	28866.6	2.95078	0.432655	6.82016	9.09387e-12	1.80327e-10
9780	PIEZO1	4733.63	2.94915	0.238541	12.3633	4.13073e-35	1.3438e-32
9180	OSMR	2308.99	2.94826	0.267947	11.0031	3.69078e-28	5.87567e-26
100049587	SIGLEC14	104.299	2.94771	0.811304	3.63329	0.000279825	0.00113155
8875	VNN2	108.727	2.9419	0.595192	4.94277	7.70193e-07	5.91263e-06
8572	PDLIM4	3515.85	2.94108	0.621909	4.72911	2.25506e-06	1.558e-05
7431	VIM	78362.7	2.94002	0.582089	5.05081	4.39943e-07	3.58975e-06
729770	LOC729770	52.5112	2.9396	0.43026	6.83215	8.36501e-12	1.66462e-10
100507632	LINC00968	4.53808	2.93836	0.79663	3.68849	0.000225587	0.000935999
2352	FOLR3	33.9089	2.93732	0.981584	2.99243	0.00276768	0.00845713
202309	GAPT	96.5085	2.93713	0.759895	3.86518	0.00011101	0.000502588
84226	C2orf16	10.8776	2.93479	0.781767	3.75404	0.000174004	0.000743268
79957	PAQR6	3763.4	2.93477	0.74702	3.92864	8.54293e-05	0.000399008
26191	PTPN22	77.8489	2.93472	0.581843	5.04383	4.56306e-07	3.70575e-06
920	CD4	2289.71	2.9346	0.579399	5.06491	4.08589e-07	3.35342e-06
221091	LRRN4CL	297.071	2.9345	0.557173	5.26677	1.38847e-07	1.25673e-06
3490	IGFBP7	24660.7	2.93409	0.453517	6.46964	9.82351e-11	1.65423e-09
100506756	NA	0.591517	2.93379	1.43324	2.04697	0.0406613	0.0839363
10249	GLYAT	0.923436	2.93353	1.46195	2.00659	0.0447933	0.0910509
2635	GBP3	1015.67	2.93314	0.305396	9.60438	7.66212e-22	5.56607e-20
284454	LOC284454	2004.89	2.93203	0.534777	5.48272	4.18841e-08	4.24074e-07
100128270	NA	0.586197	2.93193	1.43298	2.04605	0.0407518	0.0840922
100506910	NA	0.599822	2.93162	1.43216	2.04698	0.0406597	0.0839363
2202	EFEMP1	6421.64	2.93091	0.814798	3.5971	0.000321784	0.00127554
23072	HECW1	170.51	2.93027	0.611419	4.79258	1.64652e-06	1.17481e-05
170591	S100Z	11.9572	2.9295	0.737545	3.97195	7.12853e-05	0.000338727
1474	CST6	133.647	2.92902	0.903236	3.24281	0.00118359	0.00402974
100133023	NA	0.548046	2.92636	1.42028	2.06041	0.0393598	0.0816551
57495	NWD2	65.5141	2.92617	0.75371	3.88236	0.000103449	0.000472169
1880	GPR183	538.178	2.92343	0.69785	4.18919	2.79952e-05	0.000147618
221472	FGD2	805.51	2.92246	0.566118	5.16228	2.43955e-07	2.10779e-06
9595	CYTIP	231.402	2.92184	0.560912	5.20909	1.89772e-07	1.66986e-06
2857	GPR34	421.14	2.92133	0.683381	4.27482	1.91291e-05	0.000105424
100507425	NA	0.503114	2.92118	1.40467	2.07961	0.0375611	0.078592
10749	KIF1C	9847.52	2.91971	0.474193	6.15722	7.4032e-10	1.05377e-08
6351	CCL4	980.965	2.91937	0.792316	3.6846	0.000229065	0.000948328
115572	FAM46B	388.034	2.91813	0.661116	4.41394	1.01504e-05	6.00859e-05
6398	SECTM1	410.94	2.91493	0.412659	7.06378	1.62028e-12	3.61535e-11
2628	GATM	4252.91	2.91473	0.517522	5.63209	1.78041e-08	1.95714e-07
646396	REREP3	4.92874	2.91411	0.95209	3.06075	0.00220786	0.00693146
100506239	NA	1.62594	2.91383	1.17807	2.4734	0.0133833	0.0329836
2353	FOS	69893	2.91332	0.496782	5.86438	4.50806e-09	5.60313e-08
2263	FGFR2	9535.49	2.91325	0.452325	6.4406	1.18999e-10	1.9641e-09
344901	OSTN	6.87168	2.91193	1.1725	2.48353	0.0130087	0.0321593
153572	IRX2	1197.57	2.91079	0.487339	5.97282	2.33187e-09	3.0646e-08
28448	IGHV3-15	114.673	2.91027	1.04254	2.79151	0.00524629	0.0147352
53833	IL20RB	147.224	2.90982	0.578337	5.03135	4.87037e-07	3.9255e-06
479	ATP12A	39.5853	2.90978	0.585985	4.96562	6.84831e-07	5.32654e-06
1401	CRP	0.529138	2.90974	1.42029	2.0487	0.0404914	0.0836395
5896	RAG1	80.9296	2.90883	0.408507	7.12065	1.07422e-12	2.46302e-11
1436	CSF1R	5604.23	2.9083	0.66442	4.37719	1.20217e-05	6.97832e-05
29931	LINC00312	56.0571	2.90675	0.413761	7.02519	2.13783e-12	4.69548e-11
1051	CEBPB	3044.76	2.90555	0.373348	7.78241	7.11531e-15	2.2183e-13
3109	HLA-DMB	2095.98	2.90554	0.646332	4.49543	6.94288e-06	4.28504e-05
1014	CDH16	0.544746	2.90553	1.4239	2.04055	0.0412954	0.0850498
8530	CST7	123.137	2.90428	0.67934	4.27514	1.91014e-05	0.000105297
100128059	LOC100128059	1.59428	2.90415	1.1718	2.47836	0.0131988	0.0325863
407013	MIR24-2	9.71289	2.90306	0.922503	3.14694	0.00164991	0.00537683
1559	CYP2C9	21.5058	2.90158	0.801817	3.61876	0.00029602	0.00118678
8698	S1PR4	59.5574	2.89808	0.589443	4.91665	8.80396e-07	6.67643e-06
5778	PTPN7	235.999	2.8966	0.647867	4.47098	7.78611e-06	4.74973e-05
100506755	MIR497HG	308.049	2.89584	0.759583	3.81241	0.000137617	0.000606773
1264	CNN1	238.362	2.89498	0.608671	4.75623	1.97241e-06	1.38488e-05
91947	ARRDC4	3635.03	2.89418	0.51426	5.62786	1.8246e-08	2.00248e-07
404744	NPSR1-AS1	2.25144	2.89374	0.941546	3.0734	0.00211638	0.0066713
349408	TLR8-AS1	0.594953	2.89295	1.43844	2.01117	0.0443077	0.0902025
10942	PRSS21	31.6747	2.89178	0.796129	3.6323	0.000280909	0.00113491
7356	SCGB1A1	0.631835	2.89171	1.44461	2.00172	0.0453147	0.0919082
100505920	LOC100505920	13.5869	2.89155	0.506568	5.70812	1.14233e-08	1.31564e-07
220001	VWCE	798.973	2.89102	0.373258	7.74538	9.52954e-15	2.92226e-13
57451	TENM2	1159.48	2.89066	0.681184	4.24358	2.19981e-05	0.000119244
100507040	LINC00427	0.597049	2.88768	1.44241	2.00198	0.0452864	0.0918618
399716	LOC399716	15.927	2.88636	0.528361	5.46285	4.68556e-08	4.65797e-07
3316	HSPB2	438.466	2.88627	0.492722	5.8578	4.69027e-09	5.81688e-08
124817	CNTD1	22.7314	2.88605	0.612064	4.71528	2.41382e-06	1.65495e-05
8797	TNFRSF10A	136.199	2.88382	0.350051	8.23828	1.74698e-16	6.63529e-15
728715	LOC728715	173.359	2.88296	0.655231	4.39991	1.08298e-05	6.36876e-05
54498	SMOX	2630.72	2.88286	0.626771	4.59954	4.23421e-06	2.7359e-05
7226	TRPM2	708.5	2.88131	0.521469	5.52537	3.28786e-08	3.39635e-07
28939	IGKV1-13	0.815706	2.87765	1.46311	1.96681	0.0492056	0.0980313
2150	F2RL1	783.216	2.87752	0.496845	5.79157	6.973e-09	8.37917e-08
713	C1QB	7781.26	2.8774	0.671335	4.28609	1.81849e-05	0.000100715
7366	UGT2B15	0.773803	2.87672	1.46068	1.96944	0.0489031	0.0975584
6898	TAT	8.44612	2.87538	0.664518	4.32702	1.51139e-05	8.5478e-05
6649	SOD3	2044.98	2.87519	0.736583	3.90341	9.4846e-05	0.00043663
434	ASIP	5.90931	2.87514	0.742529	3.87209	0.000107907	0.000490621
1906	EDN1	520.323	2.87501	0.451667	6.36533	1.94868e-10	3.0826e-09
83706	FERMT3	1074.24	2.87494	0.589349	4.87816	1.07079e-06	7.96425e-06
390077	OR52N2	0.545725	2.87487	1.43418	2.00453	0.045013	0.0913983
6972	TRGJP2	0.497149	2.87375	1.416	2.02948	0.0424093	0.0869292
407050	MIR93	15.1787	2.8709	0.663418	4.32744	1.50855e-05	8.53605e-05
2533	FYB	508.957	2.87041	0.664191	4.32165	1.54864e-05	8.72329e-05
83446	CCDC70	0.520264	2.86916	1.4197	2.02097	0.0432832	0.0885103
91624	NEXN	324.603	2.86908	0.368158	7.79305	6.54098e-15	2.04492e-13
3315	HSPB1	18808.3	2.86816	0.411056	6.97754	3.00401e-12	6.44039e-11
1299	COL9A3	4462.18	2.86789	0.579951	4.94506	7.61202e-07	5.85562e-06
148979	GLIS1	41.5889	2.86777	0.367153	7.81083	5.68137e-15	1.79367e-13
645369	TMEM200C	198.483	2.86728	0.560188	5.11842	3.08108e-07	2.59224e-06
494337	MIR425	0.485882	2.867	1.41507	2.02605	0.0427599	0.0875571
2525	FUT3	105.787	2.86647	0.701581	4.08573	4.39382e-05	0.000220546
91937	TIMD4	10.3421	2.86634	0.699219	4.09935	4.14317e-05	0.000209652
100506375	NA	23.5101	2.86522	0.821661	3.4871	0.000488285	0.00184234
29015	SLC43A3	1916.06	2.86462	0.274062	10.4525	1.42769e-25	1.57095e-23
647215	MROH3P	4.1416	2.86381	0.8722	3.28344	0.00102549	0.00355179
100506783	HOXD-AS2	1.49153	2.86321	1.18037	2.42569	0.0152792	0.0368392
23670	TMEM2	6985.21	2.8626	0.578574	4.94768	7.51045e-07	5.7874e-06
100506271	LOC100506271	0.578037	2.8624	1.44168	1.98546	0.0470928	0.0947221
6916	TBXAS1	937.091	2.85903	0.592199	4.82782	1.38036e-06	1.0034e-05
11259	FILIP1L	2027.38	2.85899	0.390359	7.32399	2.40697e-13	5.98994e-12
646670	LOC646670	0.674207	2.85751	1.45614	1.96239	0.0497175	0.0989457
113	ADCY7	3568.54	2.85588	0.362262	7.88346	3.18438e-15	1.04502e-13
4163	MCC	4353.4	2.85411	0.413827	6.89687	5.31624e-12	1.08881e-10
138151	NACC2	580.81	2.85383	0.603348	4.72999	2.24534e-06	1.55223e-05
100506096	NA	12.1104	2.85296	0.963219	2.9619	0.00305743	0.00921953
3306	HSPA2	4993.14	2.85244	0.336621	8.47375	2.37615e-17	1.00258e-15
346389	MACC1	688.485	2.85238	0.512063	5.57036	2.54209e-08	2.69416e-07
54733	SLC35F2	1573.78	2.85166	0.454224	6.27808	3.4277e-10	5.21284e-09
6039	RNASE6	555.936	2.85129	0.630873	4.51959	6.196e-06	3.86875e-05
440163	RNASE13	7.14604	2.85081	0.754228	3.77977	0.000156973	0.000680226
100169750	PRINS	55.3455	2.85052	0.544617	5.23399	1.6589e-07	1.47299e-06
728495	FAM74A3	0.77875	2.85044	1.4639	1.94716	0.051516	0.101848
284836	LINC00319	23.7162	2.84991	0.795523	3.58244	0.0003404	0.00133958
360	AQP3	1660.15	2.84866	0.634477	4.48977	7.12995e-06	4.38602e-05
8778	SIGLEC5	33.2537	2.8455	0.763826	3.72532	0.000195065	0.000821507
441509	GLRA4	25.0285	2.84538	0.577234	4.92934	8.25085e-07	6.28672e-06
714	C1QC	5804.7	2.84488	0.661909	4.298	1.72345e-05	9.59244e-05
400221	FLJ22447	74.4121	2.84387	0.709204	4.00994	6.07339e-05	0.000294448
28606	TRBV6-1	2.36181	2.84356	0.996931	2.85231	0.00434029	0.0125139
3123	HLA-DRB1	12898.9	2.8435	0.684379	4.15486	3.25487e-05	0.000169008
9034	CCRL2	117.937	2.84349	0.627613	4.53065	5.88037e-06	3.69325e-05
284185	LINC00482	50.8878	2.84305	0.483565	5.87935	4.1189e-09	5.15942e-08
8743	TNFSF10	1981.4	2.84301	0.617649	4.60295	4.16553e-06	2.69618e-05
3111	HLA-DOA	1596.96	2.84244	0.507511	5.60074	2.13437e-08	2.30532e-07
6820	SULT2B1	111.153	2.84231	0.527264	5.39067	7.01937e-08	6.73349e-07
183	AGT	5936.48	2.84099	0.929196	3.05747	0.00223215	0.00700089
6701	SPRR2B	2.33563	2.84071	1.48118	1.91787	0.055128	0.107736
1050	CEBPA	1022.97	2.83896	0.466527	6.08531	1.16263e-09	1.60305e-08
125206	SLC5A10	4.27242	2.83882	0.982821	2.88844	0.00387164	0.0113233
8477	GPR65	132.995	2.83741	0.632459	4.48632	7.2464e-06	4.45034e-05
283487	LINC00346	69.4057	2.83714	0.525035	5.40372	6.52742e-08	6.31284e-07
2210	FCGR1B	79.1607	2.83699	0.813763	3.48626	0.000489821	0.00184728
84152	PPP1R1B	2650.16	2.836	0.777919	3.64563	0.000266741	0.00108419
773	CACNA1A	762.664	2.83464	0.837304	3.38544	0.000710648	0.00257372
7066	THPO	47.5976	2.83428	0.412566	6.86986	6.42631e-12	1.29956e-10
85479	DNAJC5B	67.4886	2.83373	0.624244	4.53945	5.64013e-06	3.55729e-05
1839	HBEGF	1408.58	2.83317	0.585323	4.84035	1.2961e-06	9.4829e-06
9956	HS3ST2	76.8826	2.83301	0.695584	4.07285	4.6441e-05	0.000231643
440313	LOC440313	0.853486	2.83277	1.46799	1.9297	0.0536444	0.105304
57167	SALL4	232.983	2.83268	0.686892	4.12391	3.72495e-05	0.000190682
956	ENTPD3	1329.64	2.83198	0.501236	5.65	1.60448e-08	1.78031e-07
51365	PLA1A	115.298	2.82812	0.515427	5.48695	4.08931e-08	4.14601e-07
7462	LAT2	719.326	2.8274	0.584893	4.83404	1.33791e-06	9.76653e-06
54897	CASZ1	2834.62	2.82647	0.57286	4.93396	8.05776e-07	6.15631e-06
10512	SEMA3C	890.218	2.82569	0.511988	5.51905	3.4083e-08	3.50945e-07
84677	DSCR8	0.694187	2.82511	1.46045	1.93441	0.0530631	0.104355
64073	C19orf33	381.243	2.82445	0.668415	4.22559	2.38316e-05	0.000128246
100505500	NA	57.7062	2.82423	0.706226	3.99905	6.35981e-05	0.000306546
778	CACNA1F	93.4594	2.82304	0.346721	8.14213	3.88396e-16	1.4363e-14
151056	PLB1	568.973	2.8219	0.237667	11.8733	1.62818e-32	4.01624e-30
57447	NDRG2	17407.2	2.82145	0.651847	4.32839	1.50202e-05	8.50336e-05
202	AIM1	2271.32	2.8207	0.538633	5.23677	1.6341e-07	1.45462e-06
2247	FGF2	1143.05	2.82067	0.462913	6.09331	1.106e-09	1.53369e-08
7869	SEMA3B	3717.73	2.82011	0.494577	5.70206	1.18366e-08	1.35284e-07
79258	MMEL1	152.818	2.81922	0.893449	3.15543	0.00160262	0.00524707
6425	SFRP5	104.565	2.81902	0.651576	4.32646	1.51528e-05	8.5633e-05
4064	CD180	113.916	2.81894	0.650301	4.33482	1.45881e-05	8.29008e-05
3693	ITGB5	11285.2	2.81812	0.380414	7.40803	1.28185e-13	3.29217e-12
100507584	LINC01016	0.714708	2.81651	1.46427	1.92349	0.0544182	0.106648
54587	MXRA8	5333.18	2.81537	0.403395	6.97919	2.96888e-12	6.37118e-11
3553	IL1B	911.277	2.81456	0.875993	3.213	0.00131358	0.00440944
338645	LUZP2	592.009	2.81426	0.863926	3.25752	0.00112389	0.00384279
10859	LILRB1	330.136	2.81306	0.691717	4.06678	4.76672e-05	0.000236827
51338	MS4A4A	673.817	2.81241	0.631141	4.45607	8.3476e-06	5.05336e-05
100131366	LINC00605	76.8869	2.81179	0.774891	3.62862	0.000284937	0.00114891
2825	GPR1	156.818	2.81105	0.769971	3.65086	0.000261364	0.00106476
65122	PRAMEF2	0.735809	2.81056	1.46517	1.91825	0.0550794	0.107688
4824	NKX3-1	256.768	2.80998	0.66041	4.2549	2.0914e-05	0.000113918
54756	IL17RD	3640.59	2.80897	0.418028	6.71957	1.8226e-11	3.44667e-10
113157	RPLP0P2	110.805	2.80719	0.592027	4.74166	2.11974e-06	1.47495e-05
2840	GPR17	458.774	2.80631	1.25483	2.23641	0.0253248	0.0563394
6693	SPN	257.219	2.80514	0.587988	4.77074	1.83546e-06	1.29765e-05
84106	PRAM1	368.508	2.80466	0.435465	6.44061	1.18992e-10	1.9641e-09
100507600	LOC100507600	0.676575	2.80463	1.46299	1.91706	0.0552309	0.10789
5627	PROS1	2418.18	2.80004	0.176132	15.8974	6.60091e-57	1.13977e-53
641654	HEPN1	2.62254	2.79987	1.1816	2.36957	0.0178088	0.0418942
100505799	NA	0.520538	2.79977	1.43634	1.94924	0.0512667	0.101444
100506360	NA	12.9009	2.7993	0.673294	4.15762	3.21584e-05	0.000167368
100130938	NA	27.4039	2.79899	0.486409	5.75439	8.69554e-09	1.02677e-07
164127	CCDC185	2.57419	2.79895	1.12612	2.48549	0.0129374	0.0320217
100507227	NA	0.498642	2.79833	1.43707	1.94725	0.0515044	0.101843
100188949	LINC00426	15.6504	2.79794	0.542641	5.15616	2.52067e-07	2.1712e-06
89932	PAPLN	5232.85	2.79593	0.486086	5.75192	8.82369e-09	1.04081e-07
10276	NET1	3826.23	2.79287	0.358064	7.79992	6.19488e-15	1.9503e-13
27122	DKK3	13793.6	2.79083	0.363208	7.68383	1.54402e-14	4.6104e-13
84944	MAEL	54.8961	2.7903	0.601588	4.63822	3.5143e-06	2.31879e-05
187	APLNR	6545.77	2.78907	0.876655	3.18149	0.00146518	0.004853
26248	OR2K2	1.32011	2.78888	1.1347	2.45782	0.0139784	0.0342174
28832	IGLJ2	0.601761	2.78812	1.45806	1.91222	0.0558481	0.108869
56243	KIAA1217	8309.21	2.7847	0.486766	5.72082	1.06012e-08	1.22789e-07
83959	SLC4A11	814.243	2.78322	0.383978	7.24839	4.21753e-13	1.01687e-11
8795	TNFRSF10B	2330.59	2.78299	0.207081	13.4391	3.56633e-41	2.22371e-38
643394	SPINK9	5.06973	2.78273	0.8394	3.31514	0.000915966	0.00322015
2015	ADGRE1	52.7059	2.78205	0.816571	3.40699	0.000656827	0.00240323
115727	RASGRP4	141.23	2.78175	0.589046	4.72246	2.33005e-06	1.60339e-05
3956	LGALS1	9665.41	2.78164	0.452162	6.15188	7.65699e-10	1.08576e-08
283070	NA	1749.45	2.7814	0.415738	6.69027	2.22754e-11	4.13921e-10
1234	CCR5	185.044	2.78105	0.709822	3.91795	8.93058e-05	0.000415041
1316	KLF6	8713.49	2.78027	0.431379	6.44508	1.15543e-10	1.91558e-09
85413	SLC22A16	27.6343	2.77864	0.732964	3.79096	0.000150064	0.000655221
57010	CABP4	49.9489	2.77859	0.580647	4.78534	1.70698e-06	1.21601e-05
100506047	LOC100506047	7.85354	2.77804	0.579463	4.79417	1.63351e-06	1.16701e-05
100505685	LOC100505685	0.51309	2.77502	1.43978	1.92739	0.0539316	0.105803
283257	TRIM51FP	1.47063	2.77443	1.48169	1.87248	0.0611403	0.11721
7454	WAS	610.101	2.77352	0.571459	4.8534	1.21364e-06	8.92615e-06
7477	WNT7B	452.514	2.77339	0.710655	3.90259	9.51687e-05	0.000438026
7221	TRPC2	20.2626	2.77303	0.822359	3.37204	0.000746143	0.00268581
135398	C6orf141	375.428	2.77196	0.644726	4.29945	1.71225e-05	9.53954e-05
171558	PTCRA	26.5793	2.77136	0.717102	3.86467	0.000111241	0.000503144
147945	NLRP4	5.06196	2.77016	1.18012	2.34737	0.0189067	0.0440156
2173	FABP7	2905.03	2.76968	1.17003	2.36718	0.0179242	0.0420994
6529	SLC6A1	1708.15	2.76914	0.707101	3.91618	8.99631e-05	0.000417577
3958	LGALS3	6651.56	2.76796	0.550629	5.02691	4.98436e-07	4.00587e-06
100506835	LINC00840	6.61976	2.76699	0.791139	3.49747	0.00046969	0.00178003
400548	LOC400548	5.02029	2.76699	0.906896	3.05105	0.00228041	0.00712633
50616	IL22	0.461041	2.76598	1.43196	1.93161	0.0534074	0.104876
285668	C5orf64	21.3761	2.7659	0.880912	3.13982	0.00169054	0.0054885
3976	LIF	679.502	2.76461	0.529366	5.2225	1.76523e-07	1.56432e-06
79958	DENND1C	311.748	2.76378	0.520242	5.31249	1.08135e-07	9.98484e-07
56955	MEPE	5.47996	2.76373	1.10351	2.50449	0.0122629	0.0305971
90050	FAM181A	401.028	2.76342	1.19883	2.30511	0.0211605	0.0484289
6338	SCNN1B	182.301	2.76211	0.577819	4.78024	1.75087e-06	1.2457e-05
6422	SFRP1	6065.77	2.76184	0.831919	3.31984	0.000900687	0.0031724
285848	PNPLA1	17.2469	2.76155	0.689597	4.00459	6.21249e-05	0.000300262
4493	MT1E	3036.05	2.76012	0.476424	5.7934	6.89735e-09	8.3016e-08
114036	LINC00310	56.9611	2.75998	0.594341	4.64377	3.42115e-06	2.26344e-05
79690	GAL3ST4	1216.65	2.75923	0.300017	9.19692	3.68345e-20	2.2468e-18
9843	HEPH	2030.56	2.75879	0.376378	7.32984	2.30421e-13	5.75335e-12
921	CD5	154.959	2.75818	0.340926	8.09027	5.95302e-16	2.11436e-14
153	ADRB1	63.5346	2.75785	1.00501	2.74411	0.00606743	0.0167811
80149	ZC3H12A	746.672	2.75693	0.394616	6.98637	2.82089e-12	6.08266e-11
28457	IGHV2-5	67.9963	2.75447	1.11902	2.46151	0.0138355	0.0339303
728637	MEIKIN	9.49479	2.75417	0.83415	3.30177	0.000960779	0.00335302
72	ACTG2	145.754	2.75308	0.674898	4.07925	4.5181e-05	0.000225975
374	AREG	36.8968	2.75188	0.849437	3.23965	0.00119678	0.00406702
60675	PROK2	8.00812	2.75184	0.820343	3.35451	0.00079507	0.00284006
1435	CSF1	1277.26	2.75088	0.603559	4.55777	5.17e-06	3.28371e-05
652	BMP4	833.624	2.75083	0.523176	5.25795	1.45668e-07	1.3095e-06
2867	FFAR2	12.4504	2.75048	0.898512	3.06115	0.00220485	0.00692587
11314	CD300A	552.722	2.74942	0.641521	4.28578	1.82101e-05	0.000100779
2637	GBX2	49.054	2.749	0.901052	3.05088	0.0022817	0.00712837
4323	MMP14	12969.3	2.74843	0.535408	5.13333	2.84665e-07	2.41492e-06
2861	GPR37	323.627	2.74742	0.580875	4.7298	2.24744e-06	1.55321e-05
7050	TGIF1	2245.13	2.74688	0.420508	6.53228	6.47745e-11	1.12018e-09
28655	TRAV27	0.423451	2.74588	1.40545	1.95373	0.0507329	0.10053
1908	EDN3	957.469	2.74588	0.709871	3.86814	0.00010967	0.000497528
25878	MXRA5	4339.05	2.74514	0.623818	4.40054	1.07982e-05	6.35355e-05
5251	PHEX	56.9151	2.74421	0.662616	4.14148	3.45075e-05	0.000178148
1586	CYP17A1	7.73917	2.74382	0.72334	3.79326	0.000148681	0.000649939
100128139	LINC01233	1.56424	2.74365	1.28429	2.13632	0.0326533	0.0697999
54518	APBB1IP	802.389	2.74341	0.730234	3.75689	0.000172035	0.000736821
84962	AJUBA	2871.32	2.74287	0.515389	5.32194	1.02668e-07	9.53101e-07
1842	ECM2	1437.79	2.74273	0.711122	3.85691	0.000114831	0.000517487
84617	TUBB6	2333.9	2.74044	0.448107	6.11558	9.62036e-10	1.34463e-08
1800	DPEP1	172.07	2.73996	0.58173	4.71003	2.47685e-06	1.69196e-05
941	CD80	21.367	2.73968	0.677675	4.04277	5.28242e-05	0.000259463
3224	HOXC8	1.30086	2.73844	1.14852	2.38432	0.0171108	0.0404913
340075	ARSI	649.189	2.73696	0.599949	4.56199	5.06699e-06	3.22846e-05
9638	FEZ1	5445.55	2.73696	0.828667	3.30284	0.0009571	0.00334226
122618	PLD4	597.116	2.73624	0.800332	3.41888	0.000628797	0.00231008
1645	AKR1C1	789.32	2.73606	0.609213	4.49114	7.08424e-06	4.36149e-05
100287010	LOC100287010	1.23717	2.7335	1.4827	1.8436	0.0652417	0.123729
128821	CST9L	0.468165	2.73328	1.43409	1.90594	0.0566579	0.110113
28692	TRAV1-2	1.25638	2.73238	1.11754	2.44498	0.0144859	0.0352407
8838	WISP3	3.18058	2.7318	1.02496	2.66528	0.00769251	0.0205637
57348	TTYH1	4240.72	2.73004	1.04357	2.61605	0.00889527	0.0233099
1230	CCR1	340.232	2.72688	0.713391	3.82241	0.000132152	0.000585669
23022	PALLD	8207.44	2.72655	0.311982	8.73945	2.34255e-18	1.14811e-16
128272	ARHGEF19	3264	2.72624	0.62219	4.38169	1.17762e-05	6.86421e-05
148713	PTPRVP	225.253	2.72598	0.475783	5.72947	1.00742e-08	1.17381e-07
28793	IGLV3-25	120.967	2.72557	1.08418	2.51393	0.0119393	0.0299242
4582	MUC1	677.616	2.72449	0.42563	6.40108	1.54278e-10	2.49501e-09
494118	SPANXN1	0.475869	2.72384	1.43772	1.89456	0.0581513	0.112485
114784	CSMD2	900.819	2.72304	0.488497	5.57431	2.48508e-08	2.63872e-07
27299	ADAMDEC1	170.731	2.723	1.0041	2.71187	0.0066904	0.01825
4261	CIITA	848.888	2.72168	0.642123	4.23857	2.24946e-05	0.000121759
2206	MS4A2	18.9883	2.72074	0.724672	3.75444	0.000173726	0.000742363
406890	MIRLET7G	1.32951	2.72048	1.15731	2.3507	0.018738	0.0436637
57096	RPGRIP1	37.2651	2.72043	0.600072	4.53351	5.8012e-06	3.64761e-05
230	ALDOC	6121.02	2.71761	0.719254	3.77837	0.000157856	0.00068392
112597	LINC00152	153.656	2.71724	0.379501	7.16002	8.06667e-13	1.88617e-11
7107	GPR137B	1311.45	2.71715	0.359054	7.56753	3.80396e-14	1.05678e-12
7851	MALL	61.0292	2.71668	0.565584	4.80331	1.56064e-06	1.1203e-05
9945	GFPT2	1150.33	2.71602	0.639418	4.24765	2.16021e-05	0.000117239
6355	CCL8	43.129	2.71507	0.751359	3.61354	0.000302044	0.00120691
3226	HOXC10	1.29067	2.71424	1.17579	2.30843	0.0209752	0.0480858
100422899	MIR3190	0.534742	2.71336	1.45757	1.86157	0.0626641	0.119618
644943	RASSF10	88.993	2.71259	0.5968	4.54523	5.48744e-06	3.46863e-05
25805	BAMBI	4141.88	2.7124	0.672984	4.03041	5.56791e-05	0.000272175
1462	VCAN	4838.43	2.71013	0.601366	4.50663	6.58658e-06	4.08422e-05
3500	IGHG1	6984.69	2.70939	1.04906	2.58267	0.00980389	0.0252952
11037	STON1	1128.91	2.70866	0.446363	6.06829	1.29283e-09	1.76844e-08
3071	NCKAP1L	988.964	2.70832	0.615662	4.39904	1.08729e-05	6.39079e-05
5912	RAP2B	1196.05	2.70829	0.243065	11.1422	7.81303e-29	1.34907e-26
27033	ZBTB32	3.84048	2.70808	0.767135	3.53012	0.000415372	0.00159783
4609	MYC	1613.37	2.70745	0.363577	7.44669	9.5713e-14	2.49822e-12
5349	FXYD3	2437.51	2.70743	0.728993	3.71394	0.000204058	0.000854999
25791	NGEF	758.614	2.7073	0.553555	4.89075	1.00455e-06	7.49635e-06
344905	ATP13A5	28.7024	2.70673	0.641118	4.2219	2.42254e-05	0.000130124
131375	LYZL4	0.61995	2.70622	1.46779	1.84374	0.0652213	0.123703
2358	FPR2	11.0494	2.70477	0.790776	3.4204	0.000625292	0.00229946
390594	KBTBD13	0.563316	2.70244	1.46287	1.84735	0.0646967	0.122843
100506689	NA	27.6161	2.70177	0.735624	3.67276	0.00023994	0.000988065
389376	SFTA2	1.21951	2.70126	1.15322	2.34236	0.0191621	0.0445225
6330	SCN4B	1251.28	2.70082	0.524128	5.15299	2.56366e-07	2.204e-06
100506389	NA	1.30291	2.69916	1.48561	1.81687	0.0692373	0.130034
100132417	FCGR1C	32.3041	2.69894	0.942788	2.86272	0.00420025	0.012153
3108	HLA-DMA	3109.69	2.69841	0.633611	4.25879	2.05538e-05	0.000112256
79679	VTCN1	205.111	2.69564	0.828749	3.25266	0.0011433	0.0039038
928	CD9	12825.6	2.69481	0.274002	9.83502	7.95543e-23	6.71336e-21
28584	TRBV10-2	0.461911	2.69478	1.44088	1.87023	0.0614524	0.117708
712	C1QA	6296.13	2.69389	0.640202	4.20787	2.5779e-05	0.000137384
130013	ACMSD	5.07046	2.69004	1.22139	2.20244	0.0276344	0.0606305
23516	SLC39A14	11816.2	2.68914	0.452266	5.94592	2.74916e-09	3.5609e-08
340107	LOC340107	0.959647	2.68901	1.48289	1.81335	0.0697779	0.130841
390003	GUCY2GP	1.17016	2.68873	1.13985	2.35884	0.0183322	0.0428739
100505491	NA	20.8539	2.6885	0.598095	4.49511	6.95353e-06	4.29043e-05
1318	SLC31A2	1081.72	2.68804	0.330913	8.12308	4.54493e-16	1.66427e-14
4128	MAOA	2293.43	2.68771	0.595169	4.51588	6.30553e-06	3.9284e-05
2322	FLT3	38.6223	2.6873	0.657249	4.08871	4.33786e-05	0.000218078
1589	CYP21A2	278.478	2.68542	0.788134	3.40731	0.000656063	0.00240082
6778	STAT6	7782.7	2.68469	0.405516	6.62042	3.58187e-11	6.44764e-10
145447	ABHD12B	38.6812	2.68463	0.482324	5.56603	2.60611e-08	2.75032e-07
339168	TMEM95	1.28631	2.68439	1.15429	2.32558	0.0200411	0.0462583
3575	IL7R	91.0945	2.68414	0.609074	4.40692	1.0485e-05	6.18382e-05
3205	HOXA9	2.27741	2.68401	1.16127	2.31127	0.020818	0.0477862
152189	CMTM8	393.595	2.68276	0.479007	5.60068	2.13514e-08	2.30532e-07
400618	SOX9-AS1	116.786	2.68022	0.681372	3.93356	8.36978e-05	0.000391654
1520	CTSS	2195.07	2.67988	0.625292	4.2858	1.82083e-05	0.000100779
84329	HVCN1	528.386	2.67979	0.415685	6.44667	1.14331e-10	1.89821e-09
642976	GRIK1-AS1	44.2537	2.6778	0.617927	4.33352	1.46742e-05	8.33273e-05
83417	FCRL4	1.60785	2.67716	1.31426	2.03701	0.0416491	0.0856525
64109	CRLF2	1.1861	2.67655	1.15743	2.31249	0.0207506	0.0476607
28646	TRAV36DV7	0.43492	2.67618	1.43909	1.85963	0.0629378	0.120031
29995	LMCD1	1344.83	2.67584	0.273508	9.78342	1.32652e-22	1.08673e-20
5579	PRKCB	306.681	2.67499	0.61079	4.37955	1.18923e-05	6.91929e-05
84966	IGSF21	609.111	2.67416	0.778199	3.43634	0.000589629	0.0021837
199	AIF1	1169.74	2.67356	0.638976	4.18413	2.86255e-05	0.000150623
2921	CXCL3	104.041	2.67282	0.705748	3.78722	0.00015234	0.000663481
8424	BBOX1	578.115	2.67215	0.881348	3.03189	0.00243025	0.00754415
22861	NLRP1	1556.3	2.67067	0.286661	9.31649	1.20257e-20	7.73468e-19
28923	IGKV2-24	40.0793	2.67017	0.984531	2.71213	0.00668525	0.0182382
100506322	NA	1.46938	2.66719	1.24197	2.14755	0.0317498	0.0681999
79191	IRX3	561.925	2.66715	0.374202	7.12755	1.02169e-12	2.35218e-11
23643	LY96	124.137	2.66545	0.469256	5.68016	1.34572e-08	1.51949e-07
388	RHOB	18829.1	2.66534	0.358487	7.43498	1.04584e-13	2.71714e-12
79097	TRIM48	0.964195	2.66474	1.48467	1.79483	0.07268	0.135297
1852	DUSP9	10.1528	2.66451	0.599409	4.44522	8.78006e-06	5.2909e-05
51284	TLR7	174.205	2.66305	0.71823	3.7078	0.000209071	0.000873606
100506091	NA	0.438481	2.65964	1.43595	1.85219	0.063999	0.121775
654817	NCF1C	22.0571	2.65766	0.642412	4.13701	3.51864e-05	0.000181278
84953	MICALCL	53.763	2.6572	0.74684	3.55792	0.000373802	0.00145387
9645	MICAL2	483.487	2.65643	0.516745	5.1407	2.73715e-07	2.33788e-06
28831	IGLJ3	2.31301	2.65572	1.08783	2.4413	0.0146347	0.035537
53831	GPR84	68.2202	2.65507	0.51075	5.19837	2.01042e-07	1.75937e-06
100506356	ARSD-AS1	5.82493	2.65498	1.06304	2.49753	0.0125061	0.0311086
80111	C3orf36	34.6828	2.65472	0.737641	3.59893	0.00031953	0.00126834
3115	HLA-DPB1	7581.54	2.65429	0.615263	4.31407	1.60276e-05	9.00101e-05
100506790	LOC100506790	0.435644	2.65426	1.43504	1.84961	0.0643705	0.122327
84808	PERM1	24.637	2.65377	0.678188	3.91303	9.11443e-05	0.000421925
100506957	NA	2.72286	2.65366	0.906643	2.9269	0.00342355	0.0101786
4772	NFATC1	746.129	2.65357	0.297929	8.90673	5.25582e-19	2.81569e-17
28933	IGKV1-33	1.61159	2.65234	1.2872	2.06055	0.0393461	0.0816344
1149	CIDEA	7.52287	2.64986	0.791074	3.3497	0.000809002	0.00288249
9586	CREB5	1161.79	2.64977	0.48452	5.46886	4.5294e-08	4.52477e-07
389641	LOC389641	32.3394	2.64887	0.360005	7.35788	1.86858e-13	4.71812e-12
28797	IGLV3-19	139.809	2.64859	1.04988	2.52276	0.0116438	0.0292817
100288570	LOC100288570	47.7599	2.64851	0.787364	3.36377	0.000768867	0.00275787
140885	SIRPA	5214.2	2.64773	0.391713	6.75936	1.38603e-11	2.67978e-10
56956	LHX9	0.536592	2.64672	1.4686	1.8022	0.071514	0.133528
100506086	NA	95.0689	2.64504	0.558556	4.73549	2.18523e-06	1.51582e-05
2012	EMP1	6539.5	2.64469	0.396459	6.67078	2.5444e-11	4.70463e-10
406963	MIR187	1.93787	2.64446	0.986563	2.68048	0.00735165	0.0197863
706	TSPO	3587.19	2.64446	0.269178	9.8242	8.85726e-23	7.41862e-21
443	ASPA	65.417	2.64425	0.965546	2.73861	0.00616996	0.0170165
1606	DGKA	3152.77	2.64328	0.307399	8.59886	8.05087e-18	3.62887e-16
100507503	NA	2.16584	2.64285	1.09294	2.4181	0.0156017	0.0374959
650662	NA	3.46952	2.64237	0.823276	3.20957	0.00132932	0.0044556
28661	TRAV22	0.510955	2.64157	1.46259	1.8061	0.0709035	0.132565
27128	CYTH4	878.255	2.6415	0.603621	4.37609	1.20825e-05	7.00819e-05
1837	DTNA	15308.3	2.64146	0.935685	2.82302	0.00475733	0.013538
929	CD14	3968.74	2.64026	0.652536	4.04615	5.20665e-05	0.000256077
221074	SLC39A12	238.666	2.63976	1.09777	2.40466	0.0161877	0.0386518
407042	MIR34C	0.563558	2.63889	1.4698	1.7954	0.0725898	0.135166
285593	LOC285593	0.518781	2.63817	1.46092	1.80583	0.0709456	0.132606
3117	HLA-DQA1	2221.01	2.63807	0.698378	3.77743	0.000158457	0.000685863
5784	PTPN14	2370.77	2.63734	0.473644	5.5682	2.5738e-08	2.72134e-07
56923	NMUR2	6.24782	2.6371	0.917093	2.8755	0.00403385	0.011732
11035	RIPK3	264.029	2.6371	0.382812	6.88875	5.62866e-12	1.14756e-10
28901	IGKV1D-16	5.0353	2.63708	1.16953	2.25481	0.024145	0.0541495
79857	FLJ13224	29.9327	2.6361	0.803291	3.28162	0.00103213	0.00356762
353299	RGSL1	0.427305	2.63587	1.43796	1.83306	0.0667942	0.126281
283234	CCDC88B	1534.24	2.63515	0.290723	9.06414	1.2559e-19	7.24709e-18
7433	VIPR1	1204.83	2.63512	0.510647	5.16035	2.46495e-07	2.1281e-06
727751	LOC727751	2.94022	2.63406	1.04657	2.51684	0.0118412	0.0297081
100240735	LOC100240735	8.71448	2.63306	0.927517	2.83883	0.00452792	0.0129735
3758	KCNJ1	16.4014	2.63164	0.523627	5.02579	5.01361e-07	4.0265e-06
6439	SFTPB	1.43699	2.63141	1.29975	2.02455	0.0429132	0.0878416
3707	ITPKB	3867.25	2.63124	0.402346	6.53974	6.16247e-11	1.069e-09
2219	FCN1	122.782	2.62992	0.900659	2.92	0.00350033	0.0103766
4923	NTSR1	54.1721	2.62976	0.741378	3.54713	0.000389459	0.0015104
23526	HMHA1	1354.21	2.62962	0.536808	4.89862	9.65104e-07	7.23812e-06
2125	EVPL	2052.49	2.62949	0.682491	3.85278	0.000116786	0.000525138
5613	PRKX	2796.69	2.62914	0.373391	7.04127	1.90502e-12	4.20886e-11
27240	SIT1	27.2333	2.62854	0.462416	5.68436	1.31307e-08	1.48486e-07
26025	PCDHGA12	228.325	2.62842	0.698501	3.76295	0.000167922	0.000721546
11012	KLK11	590.588	2.62803	0.783067	3.35607	0.000790584	0.00282674
84552	PARD6G	740.94	2.627	0.372576	7.05091	1.77756e-12	3.95058e-11
84433	CARD11	403.896	2.626	0.595365	4.41073	1.0302e-05	6.08873e-05
54751	FBLIM1	3249.57	2.62545	0.465718	5.63743	1.72606e-08	1.90298e-07
3655	ITGA6	6072.98	2.62485	0.446391	5.88017	4.09853e-09	5.13678e-08
729173	LOC729173	5.02984	2.62465	0.764691	3.43231	0.00059847	0.00221279
390956	LOC390956	0.398354	2.62464	1.41799	1.85095	0.0641762	0.122051
[truncated: 23,703 more rows]

## Sheet: b) Gene Ontology
category	over_represented_pvalue	under_represented_pvalue	numDEInCat	numInCat	term	ontology	padj
GO:0008544	3.31291e-36	1	75	298	epidermis development	BP	4.56553e-32
GO:0009888	8.03744e-30	1	173	1702	tissue development	BP	5.5382e-26
GO:0043588	4.50563e-28	1	58	237	skin development	BP	2.06974e-24
GO:0060429	1.47129e-24	1	120	1055	epithelium development	BP	5.06895e-21
GO:0030216	8.82216e-24	1	40	123	keratinocyte differentiation	BP	2.43156e-20
GO:0009913	8.70104e-21	1	43	173	epidermal cell differentiation	BP	1.99848e-17
GO:0042475	1.02796e-18	1	28	82	odontogenesis of dentin-containing tooth	BP	2.02376e-15
GO:0048513	2.53524e-18	1	212	2873	organ development	BP	4.36726e-15
GO:0042476	6.29826e-18	1	32	116	odontogenesis	BP	9.64403e-15
GO:0009887	8.91423e-18	1	94	895	organ morphogenesis	BP	1.22847e-14
GO:0042303	1.22337e-15	1	28	102	molting cycle	BP	1.40494e-12
GO:0042633	1.22337e-15	1	28	102	hair cycle	BP	1.40494e-12
GO:0030855	3.71291e-15	1	68	567	epithelial cell differentiation	BP	3.93597e-12
GO:0006954	8.65305e-15	1	72	592	inflammatory response	BP	8.51769e-12
GO:0048856	1.91545e-14	1	291	4758	anatomical structure development	BP	1.75979e-11
GO:0009653	3.05168e-14	1	173	2458	anatomical structure morphogenesis	BP	2.62845e-11
GO:0006952	4.1695e-14	1	132	1521	defense response	BP	3.38e-11
GO:0048731	6.85407e-14	1	250	3970	system development	BP	5.24755e-11
GO:0016477	2.08856e-13	1	97	1090	cell migration	BP	1.45186e-10
GO:0031424	2.10704e-13	1	20	50	keratinization	BP	1.45186e-10
GO:0032502	4.96617e-13	1	315	5379	developmental process	BP	3.25899e-10
GO:0044707	5.62954e-13	1	366	6333	single-multicellular organism process	BP	3.39505e-10
GO:0010466	5.66622e-13	1	40	232	negative regulation of peptidase activity	BP	3.39505e-10
GO:0010951	7.48827e-13	1	39	224	negative regulation of endopeptidase activity	BP	4.29983e-10
GO:0032501	1.09723e-12	1	377	6584	multicellular organismal process	BP	6.04835e-10
GO:0007275	2.95152e-12	1	271	4540	multicellular organismal development	BP	1.56442e-09
GO:0048870	3.9335e-12	1	99	1173	cell motility	BP	1.93598e-09
GO:0051674	3.9335e-12	1	99	1173	localization of cell	BP	1.93598e-09
GO:0040011	5.60995e-12	1	120	1564	locomotion	BP	2.66589e-09
GO:0022610	1.05167e-11	1	107	1365	biological adhesion	BP	4.83101e-09
GO:0042127	2.1376e-11	1	114	1410	regulation of cell proliferation	BP	9.50265e-09
GO:0007155	3.62417e-11	1	105	1358	cell adhesion	BP	1.56077e-08
GO:0097186	6.83756e-11	1	10	16	amelogenesis	BP	2.85541e-08
GO:0001942	1.52189e-10	1	20	83	hair follicle development	BP	5.82586e-08
GO:0022404	1.52189e-10	1	20	83	molting cycle process	BP	5.82586e-08
GO:0022405	1.52189e-10	1	20	83	hair cycle process	BP	5.82586e-08
GO:0060326	1.88594e-10	1	34	213	cell chemotaxis	BP	7.02438e-08
GO:0098773	2.019e-10	1	20	84	skin epidermis development	BP	7.32206e-08
GO:0048598	2.25199e-10	1	57	574	embryonic morphogenesis	BP	7.9576e-08
GO:0044767	2.77944e-10	1	298	5293	single-organism developmental process	BP	9.57588e-08
GO:0052547	2.97929e-10	1	47	379	regulation of peptidase activity	BP	1.00141e-07
GO:0051346	3.47133e-10	1	45	361	negative regulation of hydrolase activity	BP	1.13901e-07
GO:0045861	4.99553e-10	1	42	317	negative regulation of proteolysis	BP	1.60101e-07
GO:0010955	5.81798e-10	1	43	332	negative regulation of protein processing	BP	1.82222e-07
GO:0052548	6.26044e-10	1	45	361	regulation of endopeptidase activity	BP	1.91723e-07
GO:0051239	9.13578e-10	1	150	2239	regulation of multicellular organismal process	BP	2.73696e-07
GO:0008283	1.31942e-09	1	131	1829	cell proliferation	BP	3.86871e-07
GO:0050900	1.57875e-09	1	40	319	leukocyte migration	BP	4.53267e-07
GO:0070613	4.05519e-09	1	44	368	regulation of protein processing	BP	1.1405e-06
GO:0006928	5.22355e-09	1	116	1683	movement of cell or subcellular component	BP	1.43972e-06
GO:0002376	6.98927e-09	1	158	2347	immune system process	BP	1.88861e-06
GO:0008284	9.10808e-09	1	69	780	positive regulation of cell proliferation	BP	2.41382e-06
GO:0030198	1.05258e-08	1	40	380	extracellular matrix organization	BP	2.73691e-06
GO:0043062	1.10699e-08	1	40	381	extracellular structure organization	BP	2.82509e-06
GO:0070887	1.4371e-08	1	154	2361	cellular response to chemical stimulus	BP	3.60085e-06
GO:0031214	1.84042e-08	1	22	128	biomineral tissue development	BP	4.52906e-06
GO:2000026	1.88181e-08	1	101	1415	regulation of multicellular organismal development	BP	4.54099e-06
GO:0050673	1.91117e-08	1	37	321	epithelial cell proliferation	BP	4.54099e-06
GO:0009605	2.26797e-08	1	140	2085	response to external stimulus	BP	5.29743e-06
GO:0030154	2.71496e-08	1	203	3471	cell differentiation	BP	6.18886e-06
GO:0007389	2.73943e-08	1	45	442	pattern specification process	BP	6.18886e-06
GO:0045165	2.98996e-08	1	32	253	cell fate commitment	BP	6.64591e-06
GO:0018149	3.23626e-08	1	11	30	peptide cross-linking	BP	7.07919e-06
GO:0030595	3.86907e-08	1	25	154	leukocyte chemotaxis	BP	8.3312e-06
GO:0006955	4.0091e-08	1	107	1430	immune response	BP	8.49992e-06
GO:0006935	5.29382e-08	1	59	687	chemotaxis	BP	1.08887e-05
GO:0042330	5.29382e-08	1	59	687	taxis	BP	1.08887e-05
GO:0001501	5.97244e-08	1	46	484	skeletal system development	BP	1.21038e-05
GO:0002685	7.42999e-08	1	22	123	regulation of leukocyte migration	BP	1.48395e-05
GO:1901700	9.43729e-08	1	95	1300	response to oxygen-containing compound	BP	1.85793e-05
GO:0043616	1.08988e-07	1	11	37	keratinocyte proliferation	BP	2.11544e-05
GO:0033993	1.10707e-07	1	62	717	response to lipid	BP	2.11896e-05
GO:0030334	1.25095e-07	1	50	559	regulation of cell migration	BP	2.36155e-05
GO:0032963	2.01908e-07	1	19	116	collagen metabolic process	BP	3.76013e-05
GO:0003002	2.52354e-07	1	37	346	regionalization	BP	4.63693e-05
GO:0048562	2.89988e-07	1	32	285	embryonic organ morphogenesis	BP	5.18204e-05
GO:0048736	2.93302e-07	1	23	169	appendage development	BP	5.18204e-05
GO:0060173	2.93302e-07	1	23	169	limb development	BP	5.18204e-05
GO:2000145	3.76894e-07	1	51	590	regulation of cell motility	BP	6.57465e-05
GO:0044259	4.16653e-07	1	19	122	multicellular organismal macromolecule metabolic process	BP	7.17737e-05
GO:0071621	4.84319e-07	1	16	78	granulocyte chemotaxis	BP	8.24001e-05
GO:0051270	7.25389e-07	1	54	660	regulation of cellular component movement	BP	0.00012191
GO:0001568	7.48112e-07	1	47	549	blood vessel development	BP	0.000124214
GO:0048705	8.11363e-07	1	26	213	skeletal system morphogenesis	BP	0.000133112
GO:0032101	8.2821e-07	1	55	634	regulation of response to external stimulus	BP	0.00013317
GO:0050678	8.31042e-07	1	30	268	regulation of epithelial cell proliferation	BP	0.00013317
GO:0009790	8.58158e-07	1	71	978	embryo development	BP	0.000135934
GO:0048869	9.26783e-07	1	206	3690	cellular developmental process	BP	0.000145136
GO:0051094	9.88299e-07	1	73	991	positive regulation of developmental process	BP	0.000153031
GO:0030574	1.03323e-06	1	14	76	collagen catabolic process	BP	0.00015821
GO:0002009	1.05113e-06	1	41	461	morphogenesis of an epithelium	BP	0.000159183
GO:0051240	1.06521e-06	1	87	1234	positive regulation of multicellular organismal process	BP	0.000159561
GO:0016485	1.21468e-06	1	51	553	protein processing	BP	0.000179995
GO:0040012	1.29316e-06	0.999999	53	646	regulation of locomotion	BP	0.000189585
GO:0097530	1.33015e-06	1	16	84	granulocyte migration	BP	0.000192956
GO:0030326	1.37412e-06	1	19	130	embryonic limb morphogenesis	BP	0.000195224
GO:0035113	1.37412e-06	1	19	130	embryonic appendage morphogenesis	BP	0.000195224
GO:0042063	1.79793e-06	0.999999	24	200	gliogenesis	BP	0.000252829
GO:0098602	1.89893e-06	0.999999	57	712	single organism cell adhesion	BP	0.000264335
GO:0044236	2.14361e-06	0.999999	19	135	multicellular organismal metabolic process	BP	0.000293935
GO:0001944	2.15423e-06	0.999999	47	569	vasculature development	BP	0.000293935
GO:0034505	2.40797e-06	1	7	16	tooth mineralization	BP	0.000325335
GO:0010001	2.49794e-06	0.999999	21	163	glial cell differentiation	BP	0.000334215
GO:0045104	2.71629e-06	1	10	39	intermediate filament cytoskeleton organization	BP	0.000359934
GO:0006950	3.15966e-06	0.999998	203	3501	response to stress	BP	0.0004109
GO:0048732	3.16054e-06	0.999999	36	398	gland development	BP	0.0004109
GO:0045103	3.33436e-06	1	10	40	intermediate filament-based process	BP	0.000429447
GO:0061045	3.44808e-06	0.999999	12	54	negative regulation of wound healing	BP	0.000439981
GO:0044243	3.51283e-06	0.999999	14	83	multicellular organismal catabolic process	BP	0.000444132
GO:0016337	3.6282e-06	0.999998	54	671	single organismal cell-cell adhesion	BP	0.000454547
GO:0048729	3.92928e-06	0.999998	47	587	tissue morphogenesis	BP	0.000487832
GO:0007423	4.53293e-06	0.999998	42	496	sensory organ development	BP	0.00055492
GO:0021872	4.55018e-06	0.999999	12	64	forebrain generation of neurons	BP	0.00055492
GO:0050793	4.7476e-06	0.999997	121	1970	regulation of developmental process	BP	0.000573918
GO:0009611	4.89236e-06	0.999998	72	987	response to wounding	BP	0.000586275
GO:0035878	4.98608e-06	1	5	8	nail development	BP	0.000592355
GO:0048514	5.13509e-06	0.999998	41	482	blood vessel morphogenesis	BP	0.000601329
GO:0010033	5.14889e-06	0.999997	148	2460	response to organic substance	BP	0.000601329
GO:1903035	5.20969e-06	0.999999	20	142	negative regulation of response to wounding	BP	0.000603317
GO:0045109	5.58068e-06	1	7	18	intermediate filament organization	BP	0.000640895
GO:0014070	5.64614e-06	0.999997	57	723	response to organic cyclic compound	BP	0.000643053
GO:0002682	6.26785e-06	0.999997	86	1208	regulation of immune system process	BP	0.000708011
GO:0030878	6.76717e-06	1	7	18	thyroid gland development	BP	0.000754273
GO:0048646	6.78687e-06	0.999997	71	1028	anatomical structure formation involved in morphogenesis	BP	0.000754273
GO:0002687	7.02574e-06	0.999998	16	90	positive regulation of leukocyte migration	BP	0.000774574
GO:0032102	7.36166e-06	0.999998	26	227	negative regulation of response to external stimulus	BP	0.000805167
GO:0022617	7.5112e-06	0.999998	17	127	extracellular matrix disassembly	BP	0.000815054
GO:0009954	7.58741e-06	0.999999	9	33	proximal/distal pattern formation	BP	0.000816891
GO:0002688	8.07686e-06	0.999998	15	82	regulation of leukocyte chemotaxis	BP	0.000862847
GO:0035107	8.9865e-06	0.999998	19	150	appendage morphogenesis	BP	0.000945366
GO:0035108	8.9865e-06	0.999998	19	150	limb morphogenesis	BP	0.000945366
GO:0048839	9.12241e-06	0.999997	21	177	inner ear development	BP	0.000952394
GO:0042481	9.67525e-06	0.999999	8	26	regulation of odontogenesis	BP	0.00100252
GO:0048709	1.06913e-05	0.999998	13	75	oligodendrocyte differentiation	BP	0.00109952
GO:0097529	1.08226e-05	0.999997	18	122	myeloid leukocyte migration	BP	0.00110478
GO:0048730	1.15918e-05	0.999999	9	36	epidermis morphogenesis	BP	0.00117461
GO:0050920	1.514e-05	0.999996	19	140	regulation of chemotaxis	BP	0.00152295
GO:0006508	1.78142e-05	0.99999	94	1405	proteolysis	BP	0.00177897
GO:1903034	1.95023e-05	0.999992	34	358	regulation of response to wounding	BP	0.00193353
GO:0042742	2.0259e-05	0.999993	26	206	defense response to bacterium	BP	0.00199421
GO:0070166	2.12313e-05	0.999999	5	9	enamel mineralization	BP	0.00205478
GO:1902571	2.13216e-05	1	4	5	regulation of serine-type peptidase activity	BP	0.00205478
GO:1902572	2.13216e-05	1	4	5	negative regulation of serine-type peptidase activity	BP	0.00205478
GO:0030593	2.3292e-05	0.999996	12	62	neutrophil chemotaxis	BP	0.00222907
GO:0009725	2.68466e-05	0.999986	62	852	response to hormone	BP	0.00255154
GO:0002684	2.83132e-05	0.999985	60	794	positive regulation of immune system process	BP	0.0026725
GO:0090596	2.86141e-05	0.99999	25	252	sensory organ morphogenesis	BP	0.00268252
GO:0009617	3.01697e-05	0.999986	42	456	response to bacterium	BP	0.00280924
GO:0048568	3.10115e-05	0.999987	36	421	embryonic organ development	BP	0.00286826
GO:0031581	3.52713e-05	0.999999	5	12	hemidesmosome assembly	BP	0.00324049
GO:0001655	3.57515e-05	0.999986	28	312	urogenital system development	BP	0.00326285
GO:0045595	3.71834e-05	0.999978	88	1388	regulation of cell differentiation	BP	0.00335572
GO:0009719	3.7256e-05	0.999978	89	1395	response to endogenous stimulus	BP	0.00335572
GO:0030195	3.79948e-05	0.999994	10	46	negative regulation of blood coagulation	BP	0.00335929
GO:1900047	3.79948e-05	0.999994	10	46	negative regulation of hemostasis	BP	0.00335929
GO:1990266	3.80269e-05	0.999993	12	65	neutrophil migration	BP	0.00335929
GO:0051216	4.15562e-05	0.999987	20	179	cartilage development	BP	0.00364768
GO:0021953	4.22567e-05	0.999987	19	171	central nervous system neuron differentiation	BP	0.00366802
GO:0051241	4.23203e-05	0.999977	63	881	negative regulation of multicellular organismal process	BP	0.00366802
GO:0048704	4.43788e-05	0.99999	14	95	embryonic skeletal system morphogenesis	BP	0.0038224
GO:0030162	4.52553e-05	0.999977	53	677	regulation of proteolysis	BP	0.00387369
GO:0050679	5.00354e-05	0.999986	18	147	positive regulation of epithelial cell proliferation	BP	0.00424456
GO:0042472	5.02041e-05	0.999988	14	100	inner ear morphogenesis	BP	0.00424456
GO:0048663	5.09165e-05	0.99999	12	71	neuron fate commitment	BP	0.00427854
GO:0007610	5.14436e-05	0.999974	49	647	behavior	BP	0.00429664
GO:0002526	5.76959e-05	0.999984	17	126	acute inflammatory response	BP	0.0047898
GO:0043086	6.05792e-05	0.999968	58	765	negative regulation of catalytic activity	BP	0.00499906
GO:0006959	6.529e-05	0.999978	22	178	humoral immune response	BP	0.00535573
GO:0050819	6.98146e-05	0.999988	10	49	negative regulation of coagulation	BP	0.00569299
GO:0032879	7.1775e-05	0.999954	122	2096	regulation of localization	BP	0.00581842
GO:0043583	7.25719e-05	0.999976	21	202	ear development	BP	0.00584861
GO:0048706	8.21369e-05	0.999977	16	127	embryonic skeletal system development	BP	0.00658098
GO:0035239	8.54856e-05	0.999965	30	364	tube morphogenesis	BP	0.00680969
GO:1901701	8.68125e-05	0.999953	58	825	cellular response to oxygen-containing compound	BP	0.00687565
GO:0006898	8.79347e-05	0.999967	25	259	receptor-mediated endocytosis	BP	0.00692474
GO:0048584	9.46444e-05	0.99994	108	1761	positive regulation of response to stimulus	BP	0.00741077
GO:0009952	9.68222e-05	0.999966	22	211	anterior/posterior pattern specification	BP	0.00749791
GO:0048645	9.68455e-05	0.999983	10	55	organ formation	BP	0.00749791
GO:2000097	9.85723e-05	1	3	3	regulation of smooth muscle cell-matrix adhesion	BP	0.00758896
GO:0030104	0.000101082	0.99998	11	71	water homeostasis	BP	0.00773896
GO:0050795	0.000106427	0.999964	21	188	regulation of behavior	BP	0.00810313
GO:0070374	0.000112669	0.999968	16	125	positive regulation of ERK1 and ERK2 cascade	BP	0.00853127
GO:0021544	0.000114624	0.99999	6	21	subpallium development	BP	0.00863189
GO:0033029	0.000117154	1	3	3	regulation of neutrophil apoptotic process	BP	0.00877447
GO:0042471	0.000118348	0.999968	15	119	ear morphogenesis	BP	0.00881599
GO:0070172	0.000121154	1	3	3	positive regulation of tooth mineralization	BP	0.0089657
GO:0097152	0.00012231	0.999993	5	13	mesenchymal cell apoptotic process	BP	0.0089657
GO:2001053	0.00012231	0.999993	5	13	regulation of mesenchymal cell apoptotic process	BP	0.0089657
GO:0003156	0.000123246	0.999983	8	35	regulation of organ formation	BP	0.0089865
GO:0048538	0.000124816	0.999983	8	41	thymus development	BP	0.00899578
GO:0042221	0.000125233	0.99991	210	3778	response to chemical	BP	0.00899578
GO:0001525	0.000125331	0.999945	33	405	angiogenesis	BP	0.00899578
GO:0061448	0.000135824	0.999951	22	225	connective tissue development	BP	0.00966517
GO:0070170	0.00013606	0.999996	4	7	regulation of tooth mineralization	BP	0.00966517
GO:0002690	0.000140598	0.999969	12	69	positive regulation of leukocyte chemotaxis	BP	0.00993628
GO:0002523	0.000143769	0.999992	5	12	leukocyte migration involved in inflammatory response	BP	0.0101086
GO:0001704	0.000160946	0.999958	14	114	formation of primary germ layer	BP	0.0111937
GO:0032372	0.000161639	0.999991	5	12	negative regulation of sterol transport	BP	0.0111937
GO:0032375	0.000161639	0.999991	5	12	negative regulation of cholesterol transport	BP	0.0111937
GO:1990267	0.000164304	0.999954	15	111	response to transition metal nanoparticle	BP	0.0113213
GO:2000401	0.000165711	0.999977	8	33	regulation of lymphocyte migration	BP	0.0113615
GO:0001667	0.00018273	0.999928	25	278	ameboidal-type cell migration	BP	0.0124333
GO:0019373	0.000183147	0.999983	6	19	epoxygenase P450 pathway	BP	0.0124333
GO:0090132	0.000184746	0.999936	20	200	epithelium migration	BP	0.0124803
GO:1901342	0.000187213	0.999933	21	209	regulation of vasculature development	BP	0.0125853
GO:0045087	0.000191864	0.99989	64	918	innate immune response	BP	0.0127908
GO:0070487	0.000192211	0.999998	3	4	monocyte aggregation	BP	0.0127908
GO:1904018	0.000193055	0.999945	15	122	positive regulation of vasculature development	BP	0.0127908
GO:0040007	0.000196166	0.99989	59	874	growth	BP	0.0129348
GO:0035136	0.000205149	0.999969	8	40	forelimb morphogenesis	BP	0.0134627
GO:0090130	0.000214206	0.999925	20	202	tissue migration	BP	0.0139904
GO:0031069	0.000222849	0.999972	7	31	hair follicle morphogenesis	BP	0.0144863
GO:0035295	0.000224932	0.999887	42	593	tube development	BP	0.014553
GO:0014013	0.000227455	0.99995	11	72	regulation of gliogenesis	BP	0.0145629
GO:0043410	0.000227544	0.999896	33	409	positive regulation of MAPK cascade	BP	0.0145629
GO:0021879	0.000228256	0.999959	9	55	forebrain neuron differentiation	BP	0.0145629
GO:0097305	0.000233699	0.999904	26	281	response to alcohol	BP	0.0148415
GO:0022612	0.000259012	0.999928	14	125	gland morphogenesis	BP	0.0163736
GO:0072358	0.000263995	0.999852	56	868	cardiovascular system development	BP	0.0165369
GO:0072359	0.000263995	0.999852	56	868	circulatory system development	BP	0.0165369
GO:0060349	0.000274938	0.999933	12	92	bone morphogenesis	BP	0.0171444
GO:0007417	0.000279041	0.999845	54	836	central nervous system development	BP	0.0173219
GO:0034113	0.000288539	0.999954	8	43	heterotypic cell-cell adhesion	BP	0.0177931
GO:0032355	0.0002901	0.999924	13	97	response to estradiol	BP	0.0177931
GO:0032103	0.000290504	0.999887	23	226	positive regulation of response to external stimulus	BP	0.0177931
GO:0045766	0.000292392	0.999918	14	113	positive regulation of angiogenesis	BP	0.0178294
GO:0048545	0.000294713	0.999867	31	368	response to steroid hormone	BP	0.0178918
GO:0048863	0.000296048	0.999872	28	339	stem cell differentiation	BP	0.017894
GO:0035987	0.000318494	0.999948	8	45	endodermal cell differentiation	BP	0.0191667
GO:0001816	0.000320023	0.999835	43	566	cytokine production	BP	0.019175
GO:0048333	0.000324458	0.999956	7	32	mesodermal cell differentiation	BP	0.0193565
GO:0021924	0.000327491	0.999986	4	9	cell proliferation in external granule layer	BP	0.0193698
GO:0021930	0.000327491	0.999986	4	9	cerebellar granule cell precursor proliferation	BP	0.0193698
GO:0048608	0.000330269	0.999846	33	414	reproductive structure development	BP	0.0194506
GO:0051093	0.000354468	0.9998	55	811	negative regulation of developmental process	BP	0.0207869
GO:0003334	0.000356512	0.999984	4	9	keratinocyte development	BP	0.0208182
GO:0007267	0.000362813	0.999778	75	1207	cell-cell signaling	BP	0.0210967
GO:0030155	0.000381725	0.999804	41	563	regulation of cell adhesion	BP	0.0221032
GO:0002689	0.000387642	0.999983	4	9	negative regulation of leukocyte chemotaxis	BP	0.0223518
GO:0010631	0.000394206	0.999859	19	197	epithelial cell migration	BP	0.0226092
GO:0051591	0.000396227	0.999899	12	92	response to cAMP	BP	0.0226092
GO:0061458	0.000397177	0.999812	33	418	reproductive system development	BP	0.0226092
GO:0050891	0.000398667	0.999923	9	59	multicellular organismal water homeostasis	BP	0.0226092
GO:0048589	0.000402675	0.999814	31	407	developmental growth	BP	0.0227429
GO:0051050	0.000411648	0.999768	54	792	positive regulation of transport	BP	0.0230639
GO:1900003	0.00041338	0.999995	3	4	regulation of serine-type endopeptidase activity	BP	0.0230639
GO:1900004	0.00041338	0.999995	3	4	negative regulation of serine-type endopeptidase activity	BP	0.0230639
GO:0072001	0.00042252	0.99983	23	273	renal system development	BP	0.0234788
GO:2001054	0.000441666	0.999978	4	10	negative regulation of mesenchymal cell apoptotic process	BP	0.0244442
GO:0030335	0.000444112	0.999807	27	314	positive regulation of cell migration	BP	0.0244812
GO:0008285	0.000448579	0.999762	44	610	negative regulation of cell proliferation	BP	0.024629
GO:0071310	0.000460161	0.999692	109	1904	cellular response to organic substance	BP	0.0251636
GO:0045685	0.000461969	0.99991	9	53	regulation of glial cell differentiation	BP	0.0251636
GO:0035115	0.000471597	0.999932	7	34	embryonic forelimb morphogenesis	BP	0.0255869
GO:0022603	0.000480589	0.99973	52	795	regulation of anatomical structure morphogenesis	BP	0.0259725
GO:0007369	0.000486468	0.999835	17	170	gastrulation	BP	0.0261875
GO:0060322	0.000491419	0.999738	44	663	head development	BP	0.0263511
GO:2000380	0.000494894	0.99996	5	15	regulation of mesoderm development	BP	0.0264346
GO:0002544	0.00050857	0.999942	6	22	chronic inflammatory response	BP	0.0270603
GO:0045686	0.000532042	0.999938	6	24	negative regulation of glial cell differentiation	BP	0.0282003
GO:0007568	0.0005424	0.999784	22	236	aging	BP	0.0285556
GO:0060348	0.00054289	0.999814	17	175	bone development	BP	0.0285556
GO:0021534	0.0005483	0.999971	4	10	cell proliferation in hindbrain	BP	0.0287305
GO:0032369	0.00055596	0.999933	6	26	negative regulation of lipid transport	BP	0.0289402
GO:0035265	0.000556501	0.999832	14	131	organ growth	BP	0.0289402
GO:0060572	0.000572636	0.99995	5	17	morphogenesis of an epithelial bud	BP	0.0296673
GO:0060021	0.000585382	0.999854	11	86	palate development	BP	0.030214
GO:0051546	0.000591704	0.999969	4	10	keratinocyte migration	BP	0.0304264
GO:0046683	0.000600899	0.999818	14	122	response to organophosphorus	BP	0.0307844
GO:0043207	0.000628071	0.999642	53	718	response to external biotic stimulus	BP	0.0319389
GO:0051707	0.000628071	0.999642	53	718	response to other organism	BP	0.0319389
GO:0050832	0.000636946	0.999906	7	28	defense response to fungus	BP	0.0322711
GO:0006690	0.000653594	0.999812	13	99	icosanoid metabolic process	BP	0.0328729
GO:1901568	0.000653594	0.999812	13	99	fatty acid derivative metabolic process	BP	0.0328729
GO:2000147	0.000667231	0.999701	27	321	positive regulation of cell motility	BP	0.0334367
GO:0007498	0.000678037	0.999792	14	123	mesoderm development	BP	0.0338551
GO:0030850	0.000687502	0.999873	8	51	prostate gland development	BP	0.0342039
GO:0045682	0.000764772	0.999838	9	57	regulation of epidermis development	BP	0.0379113
GO:0060571	0.000774502	0.9999	6	27	morphogenesis of an epithelial fold	BP	0.0382559
GO:0044092	0.000793531	0.999518	64	967	negative regulation of molecular function	BP	0.0390559
GO:0045616	0.000797743	0.999897	6	27	regulation of keratinocyte differentiation	BP	0.0391235
GO:0061302	0.000829822	0.999981	3	5	smooth muscle cell-matrix adhesion	BP	0.0405524
GO:0002076	0.000840345	0.999918	5	19	osteoblast development	BP	0.0409216
GO:0042307	0.000858246	0.999776	11	89	positive regulation of protein import into nucleus	BP	0.0416461
GO:0021846	0.000872957	0.999883	6	30	cell proliferation in forebrain	BP	0.0422113
GO:0071622	0.000881027	0.999859	7	33	regulation of granulocyte chemotaxis	BP	0.0424525
GO:0021936	0.000887445	0.999945	4	11	regulation of cerebellar granule cell precursor proliferation	BP	0.0424984
GO:0071407	0.000888145	0.999601	26	328	cellular response to organic cyclic compound	BP	0.0424984
GO:0090370	0.000907091	0.999979	3	5	negative regulation of cholesterol efflux	BP	0.0432548
GO:0022407	0.000915377	0.999575	28	339	regulation of cell-cell adhesion	BP	0.0433973
GO:0009607	0.00091638	0.999465	54	750	response to biotic stimulus	BP	0.0433973
GO:0048708	0.000922311	0.999821	8	51	astrocyte differentiation	BP	0.0434905
GO:0071276	0.000925532	0.999913	5	15	cellular response to cadmium ion	BP	0.0434905
GO:0002686	0.000928782	0.999877	6	26	negative regulation of leukocyte migration	BP	0.0434905
GO:0001817	0.00093097	0.999512	38	508	regulation of cytokine production	BP	0.0434905
GO:1900623	0.000950846	1	2	2	regulation of monocyte aggregation	BP	0.0440431
GO:1900625	0.000950846	1	2	2	positive regulation of monocyte aggregation	BP	0.0440431
GO:0021545	0.000953581	0.999841	7	41	cranial nerve development	BP	0.0440431
GO:0042060	0.000955582	0.999462	47	702	wound healing	BP	0.0440431
GO:0051272	0.00096322	0.999558	27	330	positive regulation of cellular component movement	BP	0.0442266
GO:0002246	0.000969193	0.999972	3	6	wound healing involved in inflammatory response	BP	0.0442266
GO:0090594	0.000969193	0.999972	3	6	inflammatory response to wounding	BP	0.0442266
GO:0006897	0.000978919	0.999472	41	594	endocytosis	BP	0.044523
GO:0046824	0.000982328	0.99972	12	104	positive regulation of nucleocytoplasmic transport	BP	0.0445311
GO:0030336	0.000987578	0.999641	17	180	negative regulation of cell migration	BP	0.0446223
GO:0019755	0.00100575	0.999936	4	11	one-carbon compound transport	BP	0.0452949
GO:0070098	0.00100952	0.999779	9	54	chemokine-mediated signaling pathway	BP	0.0453167
GO:0021602	0.00106483	0.999887	5	22	cranial nerve morphogenesis	BP	0.0475988
GO:0021675	0.00106727	0.99976	9	68	nerve development	BP	0.0475988
GO:0046880	0.00107275	0.999973	3	5	regulation of follicle-stimulating hormone secretion	BP	0.0476888
GO:0030182	0.00110996	0.999305	68	1201	neuron differentiation	BP	0.0490031
GO:0045596	0.00111068	0.999383	44	640	negative regulation of cell differentiation	BP	0.0490031
GO:0010243	0.00111298	0.999357	50	757	response to organonitrogen compound	BP	0.0490031
GO:0035137	0.00112383	0.999808	7	39	hindlimb morphogenesis	BP	0.0493234
GO:0023056	0.00113666	0.999258	82	1377	positive regulation of signaling	BP	0.049587
GO:0072028	0.00113972	0.999715	10	79	nephron morphogenesis	BP	0.049587
GO:0007492	0.00114063	0.999715	10	79	endoderm development	BP	0.049587
GO:0070371	0.00118001	0.99955	18	187	ERK1 and ERK2 cascade	BP	0.0511373
GO:0050896	0.00120782	0.999053	377	7673	response to stimulus	BP	0.0520869
GO:0051271	0.00120948	0.999537	18	200	negative regulation of cellular component movement	BP	0.0520869
GO:0001822	0.00123009	0.999487	21	258	kidney development	BP	0.0528096
GO:0006953	0.0012364	0.999752	8	46	acute-phase response	BP	0.0529156
GO:0000165	0.00125324	0.999299	44	657	MAPK cascade	BP	0.0534441
GO:0006979	0.0012565	0.999403	28	342	response to oxidative stress	BP	0.0534441
GO:0030900	0.00126079	0.999428	25	334	forebrain development	BP	0.0534613
GO:0001781	0.00128228	0.999966	3	5	neutrophil apoptotic process	BP	0.0542059
Other	0.00128636	0.999088	127	2138	NA	NA	0.0542119
GO:0045765	0.00130487	0.999498	18	193	regulation of angiogenesis	BP	0.0548246
GO:0010647	0.00131527	0.999136	82	1385	positive regulation of cell communication	BP	0.0550934
GO:0030728	0.00133251	0.999852	5	22	ovulation	BP	0.0556466
GO:0040008	0.00137054	0.999253	40	567	regulation of growth	BP	0.0569921
GO:0050921	0.001373	0.99957	13	107	positive regulation of chemotaxis	BP	0.0569921
GO:0040017	0.00138447	0.999347	27	338	positive regulation of locomotion	BP	0.0572955
GO:0072073	0.00140629	0.999531	14	142	kidney epithelium development	BP	0.0580244
GO:0070372	0.00142223	0.999466	17	174	regulation of ERK1 and ERK2 cascade	BP	0.0585065
GO:0072124	0.0014399	0.999952	3	6	regulation of glomerular mesangial cell proliferation	BP	0.0589954
GO:0071918	0.00144267	0.999952	3	6	urea transmembrane transport	BP	0.0589954
GO:2000402	0.00145176	0.999952	3	6	negative regulation of lymphocyte migration	BP	0.0591914
GO:0021877	0.00148671	0.999886	4	14	forebrain neuron fate commitment	BP	0.0604377
GO:0045926	0.001495	0.999384	20	221	negative regulation of growth	BP	0.060596
GO:0014074	0.00154799	0.99948	14	136	response to purine-containing compound	BP	0.0625598
GO:0001503	0.00157525	0.99925	27	358	ossification	BP	0.0634751
GO:0002237	0.00158557	0.999284	24	275	response to molecule of bacterial origin	BP	0.0637046
GO:2000146	0.00160376	0.99939	17	187	negative regulation of cell motility	BP	0.0642482
GO:0071396	0.00160939	0.999233	27	345	cellular response to lipid	BP	0.064287
GO:0001706	0.00162659	0.999653	8	56	endoderm formation	BP	0.0647299
GO:0007420	0.00162987	0.999101	40	626	brain development	BP	0.0647299
GO:0043627	0.00164171	0.999397	16	161	response to estrogen	BP	0.0650127
GO:1900107	0.00164938	0.999943	3	6	regulation of nodal signaling pathway	BP	0.0651294
GO:0046884	0.00165793	0.999942	3	6	follicle-stimulating hormone secretion	BP	0.0652798
GO:0034097	0.00166854	0.99904	46	665	response to cytokine	BP	0.0653087
GO:1902533	0.00167048	0.99901	51	784	positive regulation of intracellular signal transduction	BP	0.0653087
GO:1901623	0.00167577	0.999811	5	18	regulation of lymphocyte chemotaxis	BP	0.0653087
GO:0045604	0.00167762	0.999691	7	40	regulation of epidermal cell differentiation	BP	0.0653087
GO:0048859	0.00169223	0.999941	3	6	formation of anatomical boundary	BP	0.0654991
GO:0009967	0.00170067	0.998893	75	1257	positive regulation of signal transduction	BP	0.0654991
GO:0042306	0.00170243	0.999395	15	155	regulation of protein import into nucleus	BP	0.0654991
GO:0045742	0.0017038	0.999799	5	22	positive regulation of epidermal growth factor receptor signaling pathway	BP	0.0654991
GO:0060560	0.00170628	0.999392	15	167	developmental growth involved in morphogenesis	BP	0.0654991
GO:0007044	0.00173257	0.999578	9	78	cell-substrate junction assembly	BP	0.0663237
GO:1902105	0.00174559	0.999271	20	219	regulation of leukocyte differentiation	BP	0.066637
GO:0019369	0.00176511	0.999576	9	61	arachidonic acid metabolic process	BP	0.0671961
GO:1900180	0.00183179	0.999318	16	172	regulation of protein localization to nucleus	BP	0.0695424
GO:0038112	0.00186214	1	2	2	interleukin-8-mediated signaling pathway	BP	0.0701151
GO:0098758	0.00186214	1	2	2	response to interleukin-8	BP	0.0701151
GO:0098759	0.00186214	1	2	2	cellular response to interleukin-8	BP	0.0701151
GO:0050768	0.00187218	0.999276	17	193	negative regulation of neurogenesis	BP	0.0703011
GO:0048520	0.00188282	0.999356	14	124	positive regulation of behavior	BP	0.0705087
GO:1900182	0.00189339	0.999451	11	97	positive regulation of protein localization to nucleus	BP	0.0707123
GO:0001819	0.00190837	0.999066	28	350	positive regulation of cytokine production	BP	0.0709719
GO:0032496	0.00191064	0.999141	23	262	response to lipopolysaccharide	BP	0.0709719
GO:0072006	0.00194485	0.999359	13	133	nephron development	BP	0.0720484
GO:0050727	0.00200982	0.99911	22	252	regulation of inflammatory response	BP	0.0738384
GO:0060562	0.00201598	0.999068	24	325	epithelial tube morphogenesis	BP	0.0738384
GO:0043010	0.00201918	0.999103	22	283	camera-type eye development	BP	0.0738384
GO:0030193	0.00201996	0.999454	10	80	regulation of blood coagulation	BP	0.0738384
GO:1900046	0.00201996	0.999454	10	80	regulation of hemostasis	BP	0.0738384
GO:0001657	0.002027	0.999406	11	100	ureteric bud development	BP	0.0738998
GO:0010035	0.00203433	0.998973	30	390	response to inorganic substance	BP	0.0739712
GO:0009953	0.00205323	0.999359	12	106	dorsal/ventral pattern formation	BP	0.074462
GO:0032689	0.00209834	0.999668	6	29	negative regulation of interferon-gamma production	BP	0.0758449
GO:0043586	0.0021096	0.999739	5	22	tongue development	BP	0.0758449
GO:0010721	0.00211156	0.999101	20	242	negative regulation of cell development	BP	0.0758449
GO:0072163	0.00211888	0.999375	11	101	mesonephric epithelium development	BP	0.0758449
GO:0072164	0.00211888	0.999375	11	101	mesonephric tubule development	BP	0.0758449
GO:0036315	0.00212744	0.999815	4	16	cellular response to sterol	BP	0.0759542
GO:2000098	0.00213899	1	2	2	negative regulation of smooth muscle cell-matrix adhesion	BP	0.0761691
GO:0021520	0.00214586	0.999822	4	13	spinal cord motor neuron cell fate specification	BP	0.0762169
GO:1901186	0.00215653	0.99973	5	23	positive regulation of ERBB signaling pathway	BP	0.0762199
GO:0035270	0.00215701	0.999248	14	136	endocrine system development	BP	0.0762199
GO:0003148	0.00216885	0.999816	4	14	outflow tract septum morphogenesis	BP	0.0764424
GO:0051384	0.00223229	0.999221	14	130	response to glucocorticoid	BP	0.078357
GO:0045597	0.00223455	0.998693	46	723	positive regulation of cell differentiation	BP	0.078357
GO:0050830	0.00228766	0.999378	10	67	defense response to Gram-positive bacterium	BP	0.0800158
GO:0046822	0.00239247	0.999053	17	193	regulation of nucleocytoplasmic transport	BP	0.0830045
GO:0030539	0.00239572	0.999692	5	23	male genitalia development	BP	0.0830045
GO:0045669	0.00240377	0.999451	8	59	positive regulation of osteoblast differentiation	BP	0.0830045
GO:0071241	0.00240547	0.999192	13	119	cellular response to inorganic substance	BP	0.0830045
GO:0022008	0.00240656	0.998409	75	1384	neurogenesis	BP	0.0830045
GO:0080134	0.00240925	0.998463	64	1044	regulation of response to stress	BP	0.0830045
GO:0048665	0.00241576	0.999603	6	31	neuron fate specification	BP	0.0830214
GO:0000302	0.00244556	0.999033	17	175	response to reactive oxygen species	BP	0.0838365
GO:0007263	0.00246724	0.999681	5	23	nitric oxide mediated signal transduction	BP	0.0843697
GO:0023014	0.00249831	0.998548	44	689	signal transduction by phosphorylation	BP	0.0852209
GO:0030901	0.00253379	0.999292	10	81	midbrain development	BP	0.0862176
GO:0055024	0.00254983	0.999487	7	46	regulation of cardiac muscle tissue development	BP	0.0865073
GO:0021893	0.00255486	1	2	2	cerebral cortex GABAergic interneuron fate commitment	BP	0.0865073
GO:0001658	0.00258296	0.999402	8	61	branching involved in ureteric bud morphogenesis	BP	0.0871936
GO:0072078	0.00259215	0.999332	9	74	nephron tubule morphogenesis	BP	0.0871936
GO:0072110	0.00259411	0.999883	3	7	glomerular mesangial cell proliferation	BP	0.0871936
GO:0048638	0.0026259	0.998887	19	235	regulation of developmental growth	BP	0.0880475
GO:0048003	0.00267774	0.999878	3	7	antigen processing and presentation of lipid antigen via MHC class Ib	BP	0.0893305
GO:0048007	0.00267774	0.999878	3	7	antigen processing and presentation, exogenous lipid antigen via MHC class Ib	BP	0.0893305
GO:0032526	0.00268402	0.999133	12	110	response to retinoic acid	BP	0.0893305
GO:0090026	0.00269009	0.999768	4	12	positive regulation of monocyte chemotaxis	BP	0.0893305
GO:0006590	0.00273076	0.999745	4	16	thyroid hormone generation	BP	0.090463
GO:0034109	0.0027425	0.998522	34	473	homotypic cell-cell adhesion	BP	0.0906341
GO:0033031	0.00275366	1	2	2	positive regulation of neutrophil apoptotic process	BP	0.090785
GO:0050663	0.00277695	0.999005	14	136	cytokine secretion	BP	0.0912576
GO:0043408	0.00278124	0.998431	39	586	regulation of MAPK cascade	BP	0.0912576
GO:0021798	0.00281166	0.99987	3	7	forebrain dorsal/ventral pattern formation	BP	0.0915851
GO:0034447	0.00281568	0.999882	3	6	very-low-density lipoprotein particle clearance	BP	0.0915851
GO:0014014	0.00282587	0.999517	6	33	negative regulation of gliogenesis	BP	0.0915851
GO:0034439	0.0028288	1	2	2	lipoprotein lipid oxidation	BP	0.0915851
GO:0060587	0.0028288	1	2	2	regulation of lipoprotein lipid oxidation	BP	0.0915851
GO:0097306	0.0028379	0.999192	10	85	cellular response to alcohol	BP	0.0915851
GO:0015840	0.00284425	0.999868	3	7	urea transport	BP	0.0915851
GO:0001708	0.00284438	0.999192	10	81	cell fate specification	BP	0.0915851
GO:0010837	0.00287588	0.999608	5	26	regulation of keratinocyte proliferation	BP	0.0923835
GO:0007399	0.00291097	0.997943	104	2025	nervous system development	BP	0.0932931
GO:0061041	0.00298539	0.999022	12	113	regulation of wound healing	BP	0.0954353
GO:0021515	0.00299354	0.999294	8	56	cell differentiation in spinal cord	BP	0.0954353
GO:0097285	0.00299859	0.998443	30	415	cell-type specific apoptotic process	BP	0.0954353
GO:2000027	0.00305331	0.998844	15	164	regulation of organ morphogenesis	BP	0.0969532
GO:2000427	0.00306572	0.999854	3	7	positive regulation of apoptotic cell clearance	BP	0.0971233
GO:0042107	0.00307347	0.998992	12	107	cytokine metabolic process	BP	0.0971455
GO:0001676	0.00313491	0.99903	11	95	long-chain fatty acid metabolic process	BP	0.0986917
GO:0042572	0.00313671	0.999571	5	23	retinol metabolic process	BP	0.0986917
GO:0061333	0.00315296	0.999161	9	77	renal tubule morphogenesis	BP	0.0988919
GO:0031102	0.00315742	0.999445	6	35	neuron projection regeneration	BP	0.0988919
GO:0001823	0.00318936	0.999006	11	105	mesonephros development	BP	0.0996658
GO:0061351	0.0032173	0.998932	12	124	neural precursor cell proliferation	BP	0.100133
GO:0050818	0.00322944	0.999064	10	85	regulation of coagulation	BP	0.100133
GO:0044708	0.00323264	0.998376	27	375	single-organism behavior	BP	0.100133
GO:0001649	0.00323337	0.998681	17	197	osteoblast differentiation	BP	0.100133
GO:0042335	0.00327805	0.999963	2	3	cuticle development	BP	0.101182
GO:0061436	0.00328194	0.999674	4	17	establishment of skin barrier	BP	0.101182
GO:0043589	0.00334	0.999817	3	9	skin morphogenesis	BP	0.102742
GO:0032967	0.00343387	0.99952	5	23	positive regulation of collagen biosynthetic process	BP	0.105394
GO:0072088	0.00345501	0.999067	9	77	nephron epithelium morphogenesis	BP	0.105808
GO:1901387	0.00348368	1	2	2	positive regulation of voltage-gated calcium channel activity	BP	0.106449
GO:0001763	0.00350335	0.998556	17	212	morphogenesis of a branching structure	BP	0.106813
GO:0021783	0.0035744	0.99964	4	16	preganglionic parasympathetic fiber development	BP	0.108739
GO:0006956	0.00365157	0.999014	9	67	complement activation	BP	0.110842
GO:0071495	0.0037116	0.997617	60	1030	cellular response to endogenous stimulus	BP	0.112417
GO:0070488	0.00373787	1	2	2	neutrophil aggregation	BP	0.112964
GO:1901862	0.00376541	0.999314	6	35	negative regulation of muscle tissue development	BP	0.113547
GO:0048864	0.00378346	0.998263	21	275	stem cell development	BP	0.113843
GO:0001780	0.00383587	0.999788	3	8	neutrophil homeostasis	BP	0.115168
GO:0007159	0.00388776	0.997898	32	444	leukocyte cell-cell adhesion	BP	0.116472
GO:0045619	0.00390873	0.998606	13	126	regulation of lymphocyte differentiation	BP	0.116846
GO:0022409	0.0039359	0.998272	19	219	positive regulation of cell-cell adhesion	BP	0.117404
GO:0050767	0.00399382	0.99779	34	535	regulation of neurogenesis	BP	0.118874
GO:0071300	0.00401072	0.998999	8	63	cellular response to retinoic acid	BP	0.11912
GO:0060675	0.00405172	0.998985	8	65	ureteric bud morphogenesis	BP	0.120079
GO:0010043	0.00407986	0.999118	7	40	response to zinc ion	BP	0.120654
GO:0070486	0.00423783	0.997745	30	412	leukocyte aggregation	BP	0.125057
GO:0072676	0.0042664	0.998934	8	55	lymphocyte migration	BP	0.125631
GO:0034698	0.00430831	0.99935	5	27	response to gonadotropin	BP	0.126342
GO:0060993	0.00430889	0.998692	10	95	kidney morphogenesis	BP	0.126342
GO:0072080	0.00433143	0.998684	10	95	nephron tubule development	BP	0.126653
GO:0032269	0.00433971	0.997312	50	779	negative regulation of cellular protein metabolic process	BP	0.126653
GO:0071624	0.00435865	0.99936	5	22	positive regulation of granulocyte chemotaxis	BP	0.126653
GO:0040013	0.00436498	0.99811	18	222	negative regulation of locomotion	BP	0.126653
GO:0034114	0.00436544	0.999535	4	16	regulation of heterotypic cell-cell adhesion	BP	0.126653
GO:0060923	0.00439224	0.999745	3	8	cardiac muscle cell fate commitment	BP	0.127163
GO:0010714	0.00442891	0.999338	5	24	positive regulation of collagen metabolic process	BP	0.127941
GO:0002521	0.00443768	0.997604	31	434	leukocyte differentiation	BP	0.127941
GO:0042730	0.00447208	0.99933	5	24	fibrinolysis	BP	0.128444
GO:0051961	0.00448924	0.998103	17	212	negative regulation of nervous system development	BP	0.128444
GO:0009620	0.00449847	0.999008	7	41	response to fungus	BP	0.128444
GO:0002088	0.00450086	0.998852	8	66	lens development in camera-type eye	BP	0.128444
GO:0071294	0.00450331	0.999539	4	13	cellular response to zinc ion	BP	0.128444
GO:0043587	0.00451104	0.999724	3	9	tongue morphogenesis	BP	0.128444
GO:0048771	0.00455527	0.998341	13	136	tissue remodeling	BP	0.129435
GO:0072171	0.00457319	0.99883	8	66	mesonephric tubule morphogenesis	BP	0.129677
GO:0031960	0.00458884	0.998256	14	142	response to corticosteroid	BP	0.129854
GO:0072125	0.00468613	0.999936	2	3	negative regulation of glomerular mesangial cell proliferation	BP	0.132065
GO:0090194	0.00468613	0.999936	2	3	negative regulation of glomerulus development	BP	0.132065
GO:0001654	0.0047509	0.997686	23	325	eye development	BP	0.133617
GO:0036118	0.00480295	0.999933	2	3	hyaluranon cable assembly	BP	0.134259
GO:1900104	0.00480295	0.999933	2	3	regulation of hyaluranon cable assembly	BP	0.134259
GO:1900106	0.00480295	0.999933	2	3	positive regulation of hyaluranon cable assembly	BP	0.134259
GO:0090185	0.00485388	0.999461	4	17	negative regulation of kidney development	BP	0.135408
GO:1901698	0.00490178	0.996928	51	831	response to nitrogen compound	BP	0.136468
GO:2000404	0.00491675	0.999257	5	22	regulation of T cell migration	BP	0.136608
GO:0033559	0.00495071	0.998273	12	110	unsaturated fatty acid metabolic process	BP	0.137275
GO:0050922	0.0049964	0.999213	5	29	negative regulation of chemotaxis	BP	0.138264
GO:0061326	0.00501005	0.998444	10	97	renal tubule development	BP	0.138364
GO:2000242	0.00503887	0.999021	6	36	negative regulation of reproductive process	BP	0.138608
GO:0034382	0.00504907	0.999711	3	7	chylomicron remnant clearance	BP	0.138608
GO:0071830	0.00504907	0.999711	3	7	triglyceride-rich lipoprotein particle clearance	BP	0.138608
GO:0045226	0.00508894	0.999927	2	3	extracellular polysaccharide biosynthetic process	BP	0.139148
GO:0046379	0.00508894	0.999927	2	3	extracellular polysaccharide metabolic process	BP	0.139148
GO:0035283	0.00511138	0.999927	2	3	central nervous system segmentation	BP	0.139209
GO:0035284	0.00511138	0.999927	2	3	brain segmentation	BP	0.139209
GO:0072111	0.00513207	0.999421	4	17	cell proliferation involved in kidney development	BP	0.139429
GO:0031103	0.00515133	0.999186	5	28	axon regeneration	BP	0.139429
GO:0071371	0.00516878	0.999409	4	18	cellular response to gonadotropin stimulus	BP	0.139429
GO:0016202	0.00517489	0.998387	10	95	regulation of striated muscle tissue development	BP	0.139429
GO:0051222	0.00518528	0.9973	27	370	positive regulation of protein transport	BP	0.139429
GO:0060513	0.00519498	0.999665	3	9	prostatic bud formation	BP	0.139429
GO:0072135	0.00520038	0.999925	2	3	kidney mesenchymal cell proliferation	BP	0.139429
GO:0072136	0.00520038	0.999925	2	3	metanephric mesenchymal cell proliferation involved in metanephros development	BP	0.139429
GO:0032632	0.0052242	0.999924	2	3	interleukin-3 production	BP	0.139676
GO:0001707	0.00523506	0.99863	8	66	mesoderm formation	BP	0.139676
GO:0036148	0.00523999	0.999405	4	17	phosphatidylglycerol acyl-chain remodeling	BP	0.139676
GO:0021882	0.00528878	0.999923	2	3	regulation of transcription from RNA polymerase II promoter involved in forebrain neuron fate commitment	BP	0.140704
GO:0097267	0.00530345	0.999656	3	9	omega-hydroxylase P450 pathway	BP	0.140804
GO:2000179	0.00531298	0.998942	6	42	positive regulation of neural precursor cell proliferation	BP	0.140804
GO:0055026	0.00535939	0.999387	4	17	negative regulation of cardiac muscle tissue development	BP	0.141761
GO:0030879	0.00538081	0.998088	12	134	mammary gland development	BP	0.142055
GO:0060872	0.00545627	0.99963	3	10	semicircular canal development	BP	0.143772
GO:0036151	0.00549689	0.999126	5	26	phosphatidylcholine acyl-chain remodeling	BP	0.144508
GO:1900145	0.00552373	0.999918	2	3	regulation of nodal signaling pathway involved in determination of left/right asymmetry	BP	0.144508
GO:1900175	0.00552373	0.999918	2	3	regulation of nodal signaling pathway involved in determination of lateral mesoderm left/right asymmetry	BP	0.144508
GO:0050707	0.00552615	0.99804	12	117	regulation of cytokine secretion	BP	0.144508
GO:0036149	0.00555966	0.999365	4	16	phosphatidylinositol acyl-chain remodeling	BP	0.144901
GO:0021940	0.00557044	0.999632	3	9	positive regulation of cerebellar granule cell precursor proliferation	BP	0.144901
GO:0032371	0.00558322	0.998892	6	36	regulation of sterol transport	BP	0.144901
GO:0032374	0.00558322	0.998892	6	36	regulation of cholesterol transport	BP	0.144901
GO:0060284	0.00559494	0.996656	41	680	regulation of cell development	BP	0.144932
GO:1901861	0.00561725	0.998227	10	96	regulation of muscle tissue development	BP	0.145237
GO:0032218	0.00576341	0.999912	2	3	riboflavin transport	BP	0.148737
GO:0031347	0.0057846	0.99664	37	540	regulation of defense response	BP	0.149005
GO:0051336	0.00579637	0.996109	67	1184	regulation of hydrolase activity	BP	0.149029
GO:0033561	0.00581691	0.999301	4	20	regulation of water loss via skin	BP	0.149169
GO:1900138	0.00582345	0.999911	2	3	negative regulation of phospholipase A2 activity	BP	0.149169
GO:0042371	0.00585117	0.99991	2	3	vitamin K biosynthetic process	BP	0.149475
GO:0001775	0.00585708	0.996229	55	895	cell activation	BP	0.149475
GO:0021510	0.00591499	0.998122	10	93	spinal cord development	BP	0.150674
GO:0051248	0.00594159	0.996204	53	850	negative regulation of protein metabolic process	BP	0.151072
GO:0050766	0.00598016	0.99879	6	38	positive regulation of phagocytosis	BP	0.151376
GO:0010481	0.00598697	0.999907	2	3	epidermal cell division	BP	0.151376
GO:0010482	0.00598697	0.999907	2	3	regulation of epidermal cell division	BP	0.151376
GO:0010574	0.00599749	0.999013	5	29	regulation of vascular endothelial growth factor production	BP	0.151376
GO:0072675	0.00601459	0.999868	2	4	osteoclast fusion	BP	0.15153
GO:0048486	0.00603225	0.999279	4	18	parasympathetic nervous system development	BP	0.151698
GO:0048634	0.00605133	0.998068	10	97	regulation of muscle organ development	BP	0.1519
GO:0021546	0.00607649	0.999586	3	9	rhombomere development	BP	0.151925
GO:0006833	0.0060794	0.998757	6	41	water transport	BP	0.151925
GO:0007162	0.00608538	0.997427	16	191	negative regulation of cell adhesion	BP	0.151925
GO:0032276	0.0061213	0.9996	3	8	regulation of gonadotropin secretion	BP	0.152324
GO:0061564	0.00612679	0.996477	35	593	axon development	BP	0.152324
GO:0060350	0.00613727	0.998527	7	57	endochondral bone morphogenesis	BP	0.152324
GO:0045778	0.00614559	0.998179	9	83	positive regulation of ossification	BP	0.152324
GO:0007500	0.00621688	0.999901	2	3	mesodermal cell fate determination	BP	0.153815
GO:0042089	0.00623072	0.997877	11	103	cytokine biosynthetic process	BP	0.153881
GO:0050829	0.00631187	0.998715	6	36	defense response to Gram-negative bacterium	BP	0.155606
GO:0043092	0.00635704	0.999523	3	12	L-amino acid import	BP	0.15644
GO:0090025	0.00640815	0.999238	4	16	regulation of monocyte chemotaxis	BP	0.157137
GO:0048699	0.00640818	0.995651	69	1308	generation of neurons	BP	0.157137
GO:1901624	0.00643184	0.999896	2	3	negative regulation of lymphocyte chemotaxis	BP	0.157163
GO:2000177	0.00643203	0.998249	8	71	regulation of neural precursor cell proliferation	BP	0.157163
GO:0043524	0.00650888	0.997632	12	131	negative regulation of neuron apoptotic process	BP	0.158759
GO:0071345	0.00657849	0.996117	38	563	cellular response to cytokine stimulus	BP	0.159464
GO:0042374	0.00658405	0.999892	2	3	phylloquinone metabolic process	BP	0.159464
GO:0042376	0.00658405	0.999892	2	3	phylloquinone catabolic process	BP	0.159464
GO:1901662	0.00658405	0.999892	2	3	quinone catabolic process	BP	0.159464
GO:0050878	0.00662044	0.995954	43	699	regulation of body fluid levels	BP	0.160064
GO:0048853	0.00664495	0.999184	4	18	forebrain morphogenesis	BP	0.160198
GO:0032870	0.00664923	0.996129	36	558	cellular response to hormone stimulus	BP	0.160198
GO:0048701	0.00673562	0.99859	6	42	embryonic cranial skeleton morphogenesis	BP	0.161996
GO:0060512	0.00675354	0.998844	5	32	prostate gland morphogenesis	BP	0.162144
GO:0051960	0.00680404	0.996029	36	599	regulation of nervous system development	BP	0.163072
GO:0048332	0.00686691	0.998111	8	70	mesoderm morphogenesis	BP	0.164293
GO:0060459	0.00692543	0.999884	2	3	left lung development	BP	0.165406
GO:0036150	0.0069426	0.999145	4	17	phosphatidylserine acyl-chain remodeling	BP	0.165529
GO:0003095	0.0069647	0.999883	2	3	pressure natriuresis	BP	0.165769
GO:0048713	0.00698253	0.998812	5	28	regulation of oligodendrocyte differentiation	BP	0.165907
GO:0048468	0.0070762	0.99488	98	1918	cell development	BP	0.167844
GO:0050865	0.0071258	0.996061	30	422	regulation of cell activation	BP	0.16873
GO:0071248	0.00715308	0.997513	11	105	cellular response to metal ion	BP	0.169085
GO:0042403	0.00717112	0.999084	4	20	thyroid hormone metabolic process	BP	0.169221
GO:0097503	0.00719398	0.999081	4	20	sialylation	BP	0.169471
GO:1901722	0.00720857	0.999459	3	10	regulation of cell proliferation involved in kidney development	BP	0.169525
GO:0042035	0.00728686	0.997615	10	92	regulation of cytokine biosynthetic process	BP	0.171074
GO:2000425	0.00735348	0.999444	3	10	regulation of apoptotic cell clearance	BP	0.172344
GO:0061097	0.00736978	0.998167	7	58	regulation of protein tyrosine kinase activity	BP	0.172433
GO:0042693	0.0075153	0.999053	4	17	muscle cell fate commitment	BP	0.17554
GO:0010573	0.00754338	0.998678	5	31	vascular endothelial growth factor production	BP	0.175841
GO:0032965	0.00755374	0.99869	5	28	regulation of collagen biosynthetic process	BP	0.175841
GO:0033002	0.0076026	0.997179	12	129	muscle cell proliferation	BP	0.176388
GO:0045741	0.00760283	0.999403	3	11	positive regulation of epidermal growth factor-activated receptor activity	BP	0.176388
GO:0002062	0.00766001	0.997641	9	90	chondrocyte differentiation	BP	0.177416
GO:0042482	0.00773741	0.999404	3	10	positive regulation of odontogenesis	BP	0.178719
GO:0006958	0.0077422	0.998076	7	50	complement activation, classical pathway	BP	0.178719
GO:0021782	0.00787635	0.99778	8	71	glial cell development	BP	0.181337
GO:0090192	0.00789389	0.999372	3	11	regulation of glomerulus development	BP	0.181337
GO:0048854	0.00791649	0.998592	5	32	brain morphogenesis	BP	0.181337
GO:0098542	0.00791738	0.995549	31	407	defense response to other organism	BP	0.181337
GO:0036342	0.00792139	0.998959	4	20	post-anal tail morphogenesis	BP	0.181337
GO:0042345	0.0079564	0.998278	6	41	regulation of NF-kappaB import into nucleus	BP	0.181535
GO:0042348	0.0079564	0.998278	6	41	NF-kappaB import into nucleus	BP	0.181535
GO:0030316	0.00820879	0.997453	9	84	osteoclast differentiation	BP	0.186984
GO:0050729	0.00825797	0.997248	10	91	positive regulation of inflammatory response	BP	0.187794
GO:0072678	0.00848673	0.99816	6	36	T cell migration	BP	0.192678
GO:0048522	0.0085183	0.993249	204	4166	positive regulation of cellular process	BP	0.193077
GO:0046620	0.0085982	0.997534	8	74	regulation of organ growth	BP	0.194568
GO:0007160	0.00867323	0.996421	14	182	cell-matrix adhesion	BP	0.195933
GO:0060363	0.00868698	0.999302	3	10	cranial suture morphogenesis	BP	0.195933
GO:0035019	0.00881659	0.997461	8	74	somatic stem cell maintenance	BP	0.198532
GO:0070509	0.00886393	0.997719	7	57	calcium ion import	BP	0.199003
GO:0045664	0.00886641	0.995173	27	426	regulation of neuron differentiation	BP	0.199003
GO:0043066	0.00893351	0.99424	50	814	negative regulation of apoptotic process	BP	0.200183
GO:0008593	0.00902714	0.997677	7	54	regulation of Notch signaling pathway	BP	0.201953
GO:0030886	0.00912712	0.999823	2	3	negative regulation of myeloid dendritic cell activation	BP	0.203799
GO:0034110	0.00913924	0.995458	21	271	regulation of homotypic cell-cell adhesion	BP	0.203799
GO:0036314	0.00919237	0.998715	4	23	response to sterol	BP	0.204328
GO:0021898	0.00919263	0.999748	2	4	commitment of multipotent stem cells to neuronal lineage in forebrain	BP	0.204328
GO:0032274	0.00921024	0.999244	3	10	gonadotropin secretion	BP	0.20439
GO:0060364	0.00925356	0.999746	2	4	frontal suture morphogenesis	BP	0.205021
GO:0010758	0.00938536	0.999204	3	11	regulation of macrophage chemotaxis	BP	0.207375
GO:0065001	0.00938989	0.99974	2	4	specification of axis polarity	BP	0.207375
GO:0006663	0.0094832	0.999736	2	4	platelet activating factor biosynthetic process	BP	0.209101
GO:0007422	0.00979566	0.997124	8	75	peripheral nervous system development	BP	0.215645
GO:0051051	0.00988213	0.994518	28	404	negative regulation of transport	BP	0.217202
GO:0071397	0.00991436	0.99911	3	13	cellular response to cholesterol	BP	0.217563
GO:0046686	0.0099536	0.997755	6	38	response to cadmium ion	BP	0.218077
GO:0030213	0.0100136	0.999112	3	12	hyaluronan biosynthetic process	BP	0.218945
GO:0034308	0.010025	0.997721	6	41	primary alcohol metabolic process	BP	0.218945
GO:0060601	0.0100545	0.999107	3	12	lateral sprouting from an epithelium	BP	0.219242
GO:0048681	0.0100877	0.99971	2	4	negative regulation of axon regeneration	BP	0.219271
GO:0070571	0.0100877	0.99971	2	4	negative regulation of neuron projection regeneration	BP	0.219271
GO:0044344	0.01012	0.995464	16	212	cellular response to fibroblast growth factor stimulus	BP	0.219491
GO:0060023	0.0101296	0.999662	2	5	soft palate development	BP	0.219491
GO:0007613	0.0102035	0.996707	9	92	memory	BP	0.22022
GO:0021521	0.0102305	0.999104	3	11	ventral spinal cord interneuron specification	BP	0.22022
GO:0060573	0.0102305	0.999104	3	11	cell fate specification involved in pattern specification	BP	0.22022
GO:0048806	0.0102426	0.997636	6	47	genitalia development	BP	0.22022
GO:0050730	0.0102431	0.995415	16	192	regulation of peptidyl-tyrosine phosphorylation	BP	0.22022
GO:0021537	0.0102733	0.995523	15	199	telencephalon development	BP	0.220525
GO:0035116	0.0103791	0.998033	5	31	embryonic hindlimb morphogenesis	BP	0.222449
GO:0003416	0.0104738	0.998487	4	22	endochondral bone growth	BP	0.224131
GO:0043090	0.0105457	0.999018	3	14	amino acid import	BP	0.225054
GO:0043542	0.0105497	0.995902	12	138	endothelial cell migration	BP	0.225054
GO:0072203	0.0105781	0.999062	3	11	cell proliferation involved in metanephros development	BP	0.225311
GO:0001710	0.0106796	0.99848	4	19	mesodermal cell fate commitment	BP	0.227122
GO:0050764	0.0107158	0.997147	7	55	regulation of phagocytosis	BP	0.227414
GO:0003091	0.0107263	0.997927	5	35	renal water homeostasis	BP	0.227414
GO:0072109	0.0107891	0.999036	3	11	glomerular mesangium development	BP	0.228357
GO:0043069	0.0108039	0.992956	50	823	negative regulation of programmed cell death	BP	0.228357
GO:0021543	0.0108968	0.995951	11	128	pallium development	BP	0.229968
GO:0060317	0.0109437	0.998399	4	22	cardiac epithelial to mesenchymal transition	BP	0.230547
GO:0042044	0.0109577	0.997437	6	46	fluid transport	BP	0.230547
GO:0021571	0.0110128	0.999668	2	4	rhombomere 5 development	BP	0.231113
GO:0008228	0.0110182	0.999033	3	10	opsonization	BP	0.231113
GO:0060603	0.0110892	0.997825	5	38	mammary gland duct morphogenesis	BP	0.232249
GO:0050890	0.0111363	0.994816	17	230	cognition	BP	0.232532
GO:0048015	0.0111533	0.995095	15	196	phosphatidylinositol-mediated signaling	BP	0.232532
GO:0048017	0.0111533	0.995095	15	196	inositol lipid-mediated signaling	BP	0.232532
GO:0070167	0.0112668	0.996617	8	72	regulation of biomineral tissue development	BP	0.234543
GO:0033089	0.011309	0.998972	3	11	positive regulation of T cell differentiation in thymus	BP	0.235066
GO:0061138	0.0113713	0.994985	15	201	morphogenesis of a branching epithelium	BP	0.235964
GO:0061098	0.0113864	0.997767	5	35	positive regulation of protein tyrosine kinase activity	BP	0.235964
GO:0060443	0.0115199	0.997254	6	52	mammary gland morphogenesis	BP	0.238372
GO:0010839	0.0115408	0.998904	3	13	negative regulation of keratinocyte proliferation	BP	0.238447
GO:0010562	0.011608	0.992216	56	963	positive regulation of phosphorus metabolic process	BP	0.239117
GO:0045937	0.011608	0.992216	56	963	positive regulation of phosphate metabolic process	BP	0.239117
GO:0071774	0.0118126	0.994611	16	215	response to fibroblast growth factor	BP	0.242918
GO:0045580	0.0118277	0.995824	10	99	regulation of T cell differentiation	BP	0.242918
GO:0007565	0.011863	0.994759	15	178	female pregnancy	BP	0.243279
GO:0072674	0.0119461	0.999565	2	5	multinuclear osteoclast differentiation	BP	0.243818
GO:0031349	0.0119697	0.993786	22	300	positive regulation of defense response	BP	0.243818
GO:0002444	0.0119891	0.996369	8	69	myeloid leukocyte mediated immunity	BP	0.243818
GO:0036100	0.0120366	0.99962	2	4	leukotriene catabolic process	BP	0.243818
GO:0036101	0.0120366	0.99962	2	4	leukotriene B4 catabolic process	BP	0.243818
GO:0036102	0.0120366	0.99962	2	4	leukotriene B4 metabolic process	BP	0.243818
GO:1901523	0.0120366	0.99962	2	4	icosanoid catabolic process	BP	0.243818
GO:1901569	0.0120366	0.99962	2	4	fatty acid derivative catabolic process	BP	0.243818
GO:0007176	0.0120485	0.998167	4	24	regulation of epidermal growth factor-activated receptor activity	BP	0.243818
GO:0015793	0.0121453	0.998866	3	11	glycerol transport	BP	0.245416
GO:0048247	0.012266	0.997594	5	29	lymphocyte chemotaxis	BP	0.247427
GO:0051962	0.0122807	0.993595	22	335	positive regulation of nervous system development	BP	0.247427
GO:0014031	0.0124278	0.995061	12	141	mesenchymal cell development	BP	0.249985
GO:0034381	0.0124468	0.997532	5	31	plasma lipoprotein particle clearance	BP	0.249985
GO:0044253	0.0124621	0.997528	5	31	positive regulation of multicellular organismal metabolic process	BP	0.249985
GO:0002475	0.012512	0.998819	3	11	antigen processing and presentation via MHC class Ib	BP	0.25023
GO:0032278	0.0125287	0.999596	2	4	positive regulation of gonadotropin secretion	BP	0.25023
GO:0046881	0.0125287	0.999596	2	4	positive regulation of follicle-stimulating hormone secretion	BP	0.25023
GO:0072009	0.0125643	0.995502	10	111	nephron epithelium development	BP	0.250576
GO:0060485	0.0126998	0.994165	16	206	mesenchyme development	BP	0.252913
GO:0001562	0.0127768	0.998068	4	20	response to protozoan	BP	0.25408
GO:0021569	0.0128194	0.999581	2	4	rhombomere 3 development	BP	0.254514
GO:0010463	0.0128356	0.996876	6	50	mesenchymal cell proliferation	BP	0.254514
GO:0045665	0.0129721	0.994808	12	147	negative regulation of neuron differentiation	BP	0.256521
GO:0009798	0.0130306	0.995626	9	91	axis specification	BP	0.256521
GO:0046849	0.0130771	0.995962	8	74	bone remodeling	BP	0.256521
GO:0048666	0.0130937	0.991319	51	964	neuron development	BP	0.256521
GO:0045349	0.013095	0.999499	2	5	interferon-alpha biosynthetic process	BP	0.256521
GO:0045354	0.013095	0.999499	2	5	regulation of interferon-alpha biosynthetic process	BP	0.256521
GO:0045833	0.0130973	0.995961	8	72	negative regulation of lipid metabolic process	BP	0.256521
GO:0006805	0.0131089	0.994149	15	169	xenobiotic metabolic process	BP	0.256521
GO:0071466	0.0131089	0.994149	15	169	cellular response to xenobiotic stimulus	BP	0.256521
GO:0032637	0.0131229	0.996361	7	56	interleukin-8 production	BP	0.256521
GO:0046882	0.0132163	0.999561	2	4	negative regulation of follicle-stimulating hormone secretion	BP	0.25798
GO:0048812	0.0132664	0.991887	36	652	neuron projection morphogenesis	BP	0.258278
GO:0048712	0.0132792	0.998692	3	12	negative regulation of astrocyte differentiation	BP	0.258278
GO:0048934	0.0133065	0.998667	3	13	peripheral nervous system neuron differentiation	BP	0.258278
GO:0048935	0.0133065	0.998667	3	13	peripheral nervous system neuron development	BP	0.258278
GO:0008589	0.0133501	0.996247	7	67	regulation of smoothened signaling pathway	BP	0.258759
GO:0046469	0.0134832	0.999477	2	5	platelet activating factor metabolic process	BP	0.260796
GO:1903037	0.013493	0.993164	20	262	regulation of leukocyte cell-cell adhesion	BP	0.260796
GO:0060548	0.0135288	0.990988	52	872	negative regulation of cell death	BP	0.260904
GO:0048382	0.0135365	0.999545	2	4	mesendoderm development	BP	0.260904
GO:0060685	0.0138232	0.999456	2	5	regulation of prostatic bud formation	BP	0.26598
GO:0070169	0.0138384	0.997144	5	36	positive regulation of biomineral tissue development	BP	0.26598
GO:0000904	0.0140599	0.99089	45	835	cell morphogenesis involved in differentiation	BP	0.269488
GO:0060648	0.0140601	0.999517	2	4	mammary gland bud morphogenesis	BP	0.269488
GO:0021517	0.0141532	0.996495	6	47	ventral spinal cord development	BP	0.270895
GO:0042487	0.0142652	0.998557	3	12	regulation of odontogenesis of dentin-containing tooth	BP	0.272661
GO:0045807	0.0142974	0.995124	9	92	positive regulation of endocytosis	BP	0.272737
GO:0032925	0.0143088	0.997721	4	23	regulation of activin receptor signaling pathway	BP	0.272737
GO:0071600	0.0143489	0.998545	3	12	otic vesicle morphogenesis	BP	0.273124
GO:0071417	0.0143998	0.991583	30	479	cellular response to organonitrogen compound	BP	0.273181
GO:0033273	0.0144072	0.995474	8	74	response to vitamin	BP	0.273181
GO:2000241	0.0144113	0.995088	9	88	regulation of reproductive process	BP	0.273181
GO:0017144	0.0145285	0.996404	6	43	drug metabolic process	BP	0.275023
GO:0048754	0.0146065	0.993801	13	169	branching morphogenesis of an epithelial tube	BP	0.276122
GO:0032649	0.0146472	0.995007	9	83	regulation of interferon-gamma production	BP	0.27651
GO:0001656	0.0147428	0.99494	9	95	metanephros development	BP	0.277935
GO:0045843	0.0147817	0.996914	5	34	negative regulation of striated muscle tissue development	BP	0.278229
GO:0032368	0.0147988	0.994931	9	89	regulation of lipid transport	BP	0.278229
GO:0009880	0.014851	0.995743	7	65	embryonic pattern specification	BP	0.278642
GO:0021794	0.014863	0.998448	3	13	thalamus development	BP	0.278642
GO:1901723	0.0148843	0.999391	2	5	negative regulation of cell proliferation involved in kidney development	BP	0.278642
GO:0051049	0.0149016	0.989132	84	1581	regulation of transport	BP	0.278642
GO:0032964	0.014966	0.996865	5	34	collagen biosynthetic process	BP	0.279466
GO:0090316	0.0149945	0.992975	16	211	positive regulation of intracellular protein transport	BP	0.27962
GO:0046688	0.0150959	0.997585	4	21	response to copper ion	BP	0.280875
GO:0003419	0.0151288	0.99946	2	4	growth plate cartilage chondrocyte proliferation	BP	0.280875
GO:0070295	0.0151498	0.999374	2	5	renal water absorption	BP	0.280875
GO:0060605	0.0151637	0.999373	2	5	tube lumen cavitation	BP	0.280875
GO:0060662	0.0151637	0.999373	2	5	salivary gland cavitation	BP	0.280875
GO:0036035	0.0152371	0.998394	3	13	osteoclast development	BP	0.281856
GO:0010575	0.0153938	0.997471	4	25	positive regulation vascular endothelial growth factor production	BP	0.283865
GO:0002694	0.0154095	0.991234	27	391	regulation of leukocyte activation	BP	0.283865
GO:0048714	0.0154113	0.998395	3	12	positive regulation of oligodendrocyte differentiation	BP	0.283865
GO:0060442	0.0154281	0.998325	3	15	branching involved in prostate gland morphogenesis	BP	0.283865
GO:0050776	0.0154921	0.989771	48	797	regulation of immune response	BP	0.284663
GO:0018101	0.0155484	0.999349	2	5	protein citrullination	BP	0.285316
GO:0035313	0.0156251	0.998337	3	13	wound healing, spreading of epidermal cells	BP	0.286342
GO:0033684	0.0156871	0.999429	2	4	regulation of luteinizing hormone secretion	BP	0.286465
GO:0014002	0.0156919	0.998305	3	14	astrocyte development	BP	0.286465
GO:0042108	0.0157109	0.995471	7	59	positive regulation of cytokine biosynthetic process	BP	0.286465
GO:0002548	0.015715	0.996696	5	31	monocyte chemotaxis	BP	0.286465
GO:0048534	0.0157703	0.989769	44	742	hematopoietic or lymphoid organ development	BP	0.286906
GO:0007409	0.0157808	0.990528	32	570	axonogenesis	BP	0.286906
GO:0048546	0.0158069	0.995958	6	53	digestive tract morphogenesis	BP	0.287003
GO:0048670	0.0159183	0.998271	3	14	regulation of collateral sprouting	BP	0.288343
GO:0042360	0.0159225	0.999416	2	4	vitamin E metabolic process	BP	0.288343
GO:0046471	0.0160038	0.996582	5	35	phosphatidylglycerol metabolic process	BP	0.289433
GO:0010757	0.0163352	0.999298	2	5	negative regulation of plasminogen activation	BP	0.294423
GO:0010712	0.0163424	0.996509	5	33	regulation of collagen metabolic process	BP	0.294423
GO:0048585	0.0163438	0.988427	68	1237	negative regulation of response to stimulus	BP	0.294423
GO:0021522	0.0164109	0.996473	5	35	spinal cord motor neuron differentiation	BP	0.295064
GO:0042574	0.0164573	0.998214	3	13	retinal metabolic process	BP	0.295064
GO:0030856	0.0164811	0.993845	10	112	regulation of epithelial cell differentiation	BP	0.295064
GO:0045321	0.0165133	0.989431	41	663	leukocyte activation	BP	0.295064
GO:0006606	0.0165292	0.991959	17	237	protein import into nucleus	BP	0.295064
GO:0044744	0.0165292	0.991959	17	237	protein targeting to nucleus	BP	0.295064
GO:1902593	0.0165292	0.991959	17	237	single-organism nuclear import	BP	0.295064
GO:0050772	0.0165532	0.99571	6	56	positive regulation of axonogenesis	BP	0.29511
GO:0002325	0.0167427	0.999369	2	4	natural killer cell differentiation involved in immune response	BP	0.296952
GO:0032824	0.0167427	0.999369	2	4	negative regulation of natural killer cell differentiation	BP	0.296952
GO:0032826	0.0167427	0.999369	2	4	regulation of natural killer cell differentiation involved in immune response	BP	0.296952
GO:0032827	0.0167427	0.999369	2	4	negative regulation of natural killer cell differentiation involved in immune response	BP	0.296952
GO:0032725	0.0168903	0.998179	3	12	positive regulation of granulocyte macrophage colony-stimulating factor production	BP	0.299044
GO:0001504	0.0169041	0.997143	4	25	neurotransmitter uptake	BP	0.299044
GO:0021761	0.0169443	0.994495	8	81	limbic system development	BP	0.299371
GO:0002920	0.0169714	0.995638	6	45	regulation of humoral immune response	BP	0.299466
GO:0032802	0.017064	0.999249	2	5	low-density lipoprotein particle receptor catabolic process	BP	0.29965
GO:0032803	0.017064	0.999249	2	5	regulation of low-density lipoprotein particle receptor catabolic process	BP	0.29965
GO:0042074	0.0170678	0.998097	3	14	cell migration involved in gastrulation	BP	0.29965
GO:0034442	0.0170688	0.99935	2	4	regulation of lipoprotein oxidation	BP	0.29965
GO:0009410	0.0171393	0.992092	15	175	response to xenobiotic stimulus	BP	0.300504
GO:0001890	0.0174548	0.992728	12	143	placenta development	BP	0.305647
GO:0051047	0.0174796	0.990591	22	306	positive regulation of secretion	BP	0.305693
GO:0034329	0.0175115	0.991857	15	215	cell junction assembly	BP	0.305863
GO:0050770	0.0176825	0.993299	10	125	regulation of axonogenesis	BP	0.308229
GO:0002579	0.0176917	0.998097	3	11	positive regulation of antigen processing and presentation	BP	0.308229
GO:0048639	0.0178007	0.993261	10	117	positive regulation of developmental growth	BP	0.309393
GO:0060561	0.0178291	0.996926	4	26	apoptotic process involved in morphogenesis	BP	0.309393
GO:0033591	0.0178468	0.999196	2	5	response to L-ascorbic acid	BP	0.309393
GO:0007616	0.0178483	0.9969	4	28	long-term memory	BP	0.309393
GO:0048640	0.0179292	0.994642	7	71	negative regulation of developmental growth	BP	0.310404
GO:0030902	0.0179855	0.992793	11	140	hindbrain development	BP	0.310989
GO:0061387	0.0181433	0.994561	7	72	regulation of extent of cell growth	BP	0.313323
GO:0007229	0.0182041	0.993987	8	88	integrin-mediated signaling pathway	BP	0.31398
GO:0001759	0.0183983	0.996857	4	22	organ induction	BP	0.316934
GO:0044110	0.0184735	0.99688	4	20	growth involved in symbiotic interaction	BP	0.31704
GO:0044116	0.0184735	0.99688	4	20	growth of symbiont involved in interaction with host	BP	0.31704
GO:0044117	0.0184735	0.99688	4	20	growth of symbiont in host	BP	0.31704
GO:0048635	0.0186676	0.995844	5	36	negative regulation of muscle organ development	BP	0.319973
GO:0051781	0.0186941	0.992493	11	125	positive regulation of cell division	BP	0.320029
GO:0031128	0.0187784	0.995813	5	36	developmental induction	BP	0.321073
GO:0015711	0.0188835	0.989311	25	382	organic anion transport	BP	0.322471
GO:0036152	0.018997	0.996705	4	23	phosphatidylethanolamine acyl-chain remodeling	BP	0.323151
GO:0021513	0.0190269	0.996668	4	25	spinal cord dorsal/ventral patterning	BP	0.323151
GO:0046850	0.0190606	0.995716	5	38	regulation of bone remodeling	BP	0.323151
GO:0071402	0.0190692	0.999109	2	5	cellular response to lipoprotein particle stimulus	BP	0.323151
GO:0048583	0.0190754	0.984795	163	3343	regulation of response to stimulus	BP	0.323151
GO:0060911	0.0191225	0.997803	3	13	cardiac cell fate commitment	BP	0.323151
GO:0009992	0.0191278	0.997803	3	13	cellular water homeostasis	BP	0.323151
GO:0038107	0.0192134	0.999099	2	5	nodal signaling pathway involved in determination of left/right asymmetry	BP	0.323151
GO:1900094	0.0192134	0.999099	2	5	regulation of transcription from RNA polymerase II promoter involved in determination of left/right symmetry	BP	0.323151
GO:1900164	0.0192134	0.999099	2	5	nodal signaling pathway involved in determination of lateral mesoderm left/right asymmetry	BP	0.323151
GO:0070306	0.0192151	0.996611	4	26	lens fiber cell differentiation	BP	0.323151
GO:0051170	0.0192287	0.990482	17	241	nuclear import	BP	0.323151
GO:0045110	0.0192441	0.99902	2	6	intermediate filament bundle assembly	BP	0.323151
GO:0038092	0.0192848	0.997747	3	14	nodal signaling pathway	BP	0.323151
GO:0010915	0.0193053	0.999215	2	4	regulation of very-low-density lipoprotein particle clearance	BP	0.323151
GO:0010916	0.0193053	0.999215	2	4	negative regulation of very-low-density lipoprotein particle clearance	BP	0.323151
GO:0033081	0.019322	0.996632	4	23	regulation of T cell differentiation in thymus	BP	0.323151
GO:0030282	0.0194113	0.993014	9	98	bone mineralization	BP	0.32425
GO:0051179	0.0195329	0.983914	250	5308	localization	BP	0.325888
GO:0010623	0.0195571	0.995559	5	40	developmental programmed cell death	BP	0.325897
GO:0021799	0.0198362	0.996455	4	27	cerebral cortex radially oriented cell migration	BP	0.330016
GO:0015791	0.0198522	0.997655	3	14	polyol transport	BP	0.330016
GO:0045785	0.0199353	0.98896	23	340	positive regulation of cell adhesion	BP	0.330999
GO:1902106	0.0199877	0.993322	8	77	negative regulation of leukocyte differentiation	BP	0.331016
GO:0006869	0.0200043	0.989433	20	287	lipid transport	BP	0.331016
GO:1903039	0.0200231	0.990569	15	186	positive regulation of leukocyte cell-cell adhesion	BP	0.331016
GO:0033006	0.0200565	0.996447	4	24	regulation of mast cell activation involved in immune response	BP	0.331016
GO:0043304	0.0200565	0.996447	4	24	regulation of mast cell degranulation	BP	0.331016
GO:0072075	0.0202201	0.997568	3	15	metanephric mesenchyme development	BP	0.333318
GO:0045879	0.020284	0.996326	4	29	negative regulation of smoothened signaling pathway	BP	0.333527
GO:0001573	0.020317	0.997579	3	14	ganglioside metabolic process	BP	0.333527
GO:2000382	0.0203237	0.999018	2	5	positive regulation of mesoderm development	BP	0.333527
GO:2000049	0.0203296	0.998934	2	6	positive regulation of cell-cell adhesion mediated by cadherin	BP	0.333527
GO:0009891	0.0204087	0.984949	82	1566	positive regulation of biosynthetic process	BP	0.33431
GO:1903725	0.0204259	0.994458	6	55	regulation of phospholipid metabolic process	BP	0.33431
GO:0002443	0.0205213	0.988961	21	282	leukocyte mediated immunity	BP	0.335474
GO:0032924	0.0205832	0.995273	5	39	activin receptor signaling pathway	BP	0.336087
GO:0033008	0.0206845	0.997552	3	13	positive regulation of mast cell activation involved in immune response	BP	0.336942
GO:0043306	0.0206845	0.997552	3	13	positive regulation of mast cell degranulation	BP	0.336942
GO:0042737	0.0207559	0.996302	4	23	drug catabolic process	BP	0.337272
GO:0022010	0.0207782	0.997475	3	15	central nervous system myelination	BP	0.337272
GO:0032291	0.0207782	0.997475	3	15	axon ensheathment in central nervous system	BP	0.337272
GO:0050715	0.0208317	0.992991	8	76	positive regulation of cytokine secretion	BP	0.33769
GO:0007584	0.0208529	0.990739	13	159	response to nutrient	BP	0.33769
GO:0097094	0.0209076	0.997453	3	15	craniofacial suture morphogenesis	BP	0.338177
GO:0042552	0.020976	0.992336	9	103	myelination	BP	0.33861
GO:0033032	0.0209834	0.996231	4	24	regulation of myeloid cell apoptotic process	BP	0.33861
GO:0060696	0.0210341	0.998964	2	5	regulation of phospholipid catabolic process	BP	0.339031
GO:0042346	0.0210838	0.996208	4	24	positive regulation of NF-kappaB import into nucleus	BP	0.339139
GO:0072376	0.02109	0.992335	9	88	protein activation cascade	BP	0.339139
GO:0051938	0.0212286	0.998754	2	8	L-glutamate import	BP	0.340969
GO:1900120	0.021333	0.997381	3	15	regulation of receptor binding	BP	0.342246
GO:0003006	0.0214092	0.986461	36	599	developmental process involved in reproduction	BP	0.342691
GO:0021871	0.0214241	0.996111	4	25	forebrain regionalization	BP	0.342691
GO:0034112	0.0214353	0.989816	15	188	positive regulation of homotypic cell-cell adhesion	BP	0.342691
GO:0034330	0.0215329	0.989444	16	242	cell junction organization	BP	0.343853
GO:0045168	0.0216503	0.994982	5	37	cell-cell signaling involved in cell fate commitment	BP	0.345328
GO:0021869	0.0218049	0.998813	2	6	forebrain ventricular zone progenitor cell division	BP	0.347081
GO:0060761	0.0218106	0.994925	5	38	negative regulation of response to cytokine stimulus	BP	0.347081
GO:0001958	0.0219759	0.995922	4	29	endochondral ossification	BP	0.348905
GO:0036075	0.0219759	0.995922	4	29	replacement ossification	BP	0.348905
GO:0019221	0.0222858	0.986643	29	436	cytokine-mediated signaling pathway	BP	0.352808
GO:0032604	0.0222985	0.997284	3	13	granulocyte macrophage colony-stimulating factor production	BP	0.352808
GO:0032645	0.0222985	0.997284	3	13	regulation of granulocyte macrophage colony-stimulating factor production	BP	0.352808
GO:0050866	0.0224041	0.990338	12	140	negative regulation of cell activation	BP	0.354072
GO:0060020	0.0224326	0.99876	2	6	Bergmann glial cell differentiation	BP	0.354117
GO:0033034	0.0225358	0.998751	2	6	positive regulation of myeloid cell apoptotic process	BP	0.354672
GO:0003071	0.0225372	0.995845	4	25	renal system process involved in regulation of systemic arterial blood pressure	BP	0.354672
GO:0048519	0.022553	0.981597	203	4213	negative regulation of biological process	BP	0.354672
GO:0045582	0.0225708	0.99297	7	64	positive regulation of T cell differentiation	BP	0.354672
GO:0006689	0.0228039	0.998827	2	5	ganglioside catabolic process	BP	0.357814
GO:0048852	0.0228226	0.998726	2	6	diencephalon morphogenesis	BP	0.357814
GO:0002072	0.0229689	0.998594	2	8	optic cup morphogenesis involved in camera-type eye development	BP	0.359698
GO:0009750	0.0230324	0.998708	2	6	response to fructose	BP	0.360217
GO:0006691	0.0230543	0.994607	5	34	leukotriene metabolic process	BP	0.360217
GO:0043523	0.0231994	0.989171	14	188	regulation of neuron apoptotic process	BP	0.361669
GO:0060420	0.0232389	0.994483	5	40	regulation of heart growth	BP	0.361669
GO:0006629	0.0232462	0.983234	68	1234	lipid metabolic process	BP	0.361669
GO:0044851	0.0232549	0.998689	2	6	hair cycle phase	BP	0.361669
GO:0021511	0.0232784	0.995632	4	27	spinal cord patterning	BP	0.361669
GO:0032602	0.0233107	0.992697	7	63	chemokine production	BP	0.361763
GO:0044060	0.0233423	0.994484	5	37	regulation of endocrine process	BP	0.361845
GO:0060740	0.0234246	0.995555	4	30	prostate gland epithelium morphogenesis	BP	0.36242
GO:0031623	0.0234555	0.992609	7	69	receptor internalization	BP	0.36242
GO:0006884	0.0234583	0.995588	4	27	cell volume homeostasis	BP	0.36242
GO:0002042	0.0236422	0.995501	4	30	cell migration involved in sprouting angiogenesis	BP	0.364853
GO:0048523	0.0236873	0.98076	187	3868	negative regulation of cellular process	BP	0.365055
GO:0019216	0.0237083	0.987719	18	259	regulation of lipid metabolic process	BP	0.365055
GO:0060840	0.0238246	0.993288	6	58	artery development	BP	0.366436
GO:0051148	0.0238646	0.993338	6	49	negative regulation of muscle cell differentiation	BP	0.366465
GO:0048762	0.0239241	0.989556	12	154	mesenchymal cell differentiation	BP	0.366465
GO:0098581	0.0239529	0.995541	4	23	detection of external biotic stimulus	BP	0.366465
GO:0060579	0.0239594	0.996925	3	15	ventral spinal cord interneuron fate commitment	BP	0.366465
GO:0060581	0.0239594	0.996925	3	15	cell fate commitment involved in pattern specification	BP	0.366465
GO:0048678	0.0241203	0.993242	6	50	response to axon injury	BP	0.368283
GO:0050731	0.0241317	0.989477	12	142	positive regulation of peptidyl-tyrosine phosphorylation	BP	0.368283
GO:0048261	0.0241741	0.996887	3	15	negative regulation of receptor-mediated endocytosis	BP	0.368521
GO:0090049	0.0242058	0.996851	3	16	regulation of cell migration involved in sprouting angiogenesis	BP	0.368597
GO:0007272	0.024288	0.99089	9	106	ensheathment of neurons	BP	0.369034
GO:0008366	0.024288	0.99089	9	106	axon ensheathment	BP	0.369034
GO:0042253	0.0243511	0.998702	2	5	granulocyte macrophage colony-stimulating factor biosynthetic process	BP	0.369207
GO:1901343	0.024353	0.992257	7	71	negative regulation of vasculature development	BP	0.369207
GO:0071731	0.0244806	0.996867	3	14	response to nitric oxide	BP	0.370522
GO:0010744	0.0245019	0.996828	3	15	positive regulation of macrophage derived foam cell differentiation	BP	0.370522
GO:0022012	0.0246549	1	1	1	subpallium cell proliferation in forebrain	BP	0.370522
GO:0022018	0.0246549	1	1	1	lateral ganglionic eminence cell proliferation	BP	0.370522
GO:0060366	0.0246549	1	1	1	lambdoid suture morphogenesis	BP	0.370522
GO:0060367	0.0246549	1	1	1	sagittal suture morphogenesis	BP	0.370522
GO:0060873	0.0246549	1	1	1	anterior semicircular canal development	BP	0.370522
GO:0060875	0.0246549	1	1	1	lateral semicircular canal development	BP	0.370522
GO:0019730	0.0247791	0.993097	6	42	antimicrobial humoral response	BP	0.371839
GO:0001947	0.0247964	0.992963	6	56	heart looping	BP	0.371839
GO:0033343	0.0248667	1	1	1	positive regulation of collagen binding	BP	0.372169
GO:0032387	0.0248725	0.990077	10	114	negative regulation of intracellular transport	BP	0.372169
GO:0071678	0.0249529	1	1	1	olfactory bulb axon guidance	BP	0.372967
GO:1903706	0.0252411	0.986119	21	298	regulation of hemopoiesis	BP	0.376305
GO:0051130	0.0252461	0.982797	48	872	positive regulation of cellular component organization	BP	0.376305
GO:0048667	0.0252581	0.984024	34	640	cell morphogenesis involved in neuron differentiation	BP	0.376305
GO:0010038	0.0252953	0.986554	19	265	response to metal ion	BP	0.376452
GO:0030097	0.0253279	0.983295	41	705	hemopoiesis	BP	0.376531
GO:0022414	0.0254509	0.981689	65	1170	reproductive process	BP	0.377951
GO:0060137	0.0255595	0.998484	2	6	maternal process involved in parturition	BP	0.379156
GO:0048855	0.0258458	1	1	1	adenohypophysis morphogenesis	BP	0.38299
GO:2000273	0.0259762	0.994898	4	31	positive regulation of receptor activity	BP	0.384221
GO:0032275	0.0259846	0.998445	2	6	luteinizing hormone secretion	BP	0.384221
GO:0051785	0.0260253	0.992547	6	54	positive regulation of nuclear division	BP	0.38441
GO:1901616	0.0260628	0.991614	7	68	organic hydroxy compound catabolic process	BP	0.384552
GO:0042542	0.0261779	0.990085	9	97	response to hydrogen peroxide	BP	0.385837
GO:1901699	0.0262414	0.983748	31	524	cellular response to nitrogen compound	BP	0.386359
GO:1901215	0.0263083	0.988355	12	155	negative regulation of neuron death	BP	0.386931
GO:0048532	0.0264332	0.996386	3	18	anatomical structure arrangement	BP	0.388293
GO:0006068	0.0264572	0.998401	2	6	ethanol catabolic process	BP	0.388293
GO:0021766	0.0265037	0.992356	6	57	hippocampus development	BP	0.388431
GO:0090022	0.026523	0.994881	4	24	regulation of neutrophil chemotaxis	BP	0.388431
GO:0071280	0.026601	0.998387	2	6	cellular response to copper ion	BP	0.389159
GO:0060043	0.0268126	0.994728	4	28	regulation of cardiac muscle cell proliferation	BP	0.391839
GO:0043434	0.0268917	0.983924	27	428	response to peptide hormone	BP	0.39218
GO:0051890	0.0268928	0.998272	2	7	regulation of cardioblast differentiation	BP	0.39218
GO:0014015	0.026955	0.993373	5	38	positive regulation of gliogenesis	BP	0.39267
GO:0042160	0.0270586	0.998473	2	5	lipoprotein modification	BP	0.393348
GO:0042161	0.0270586	0.998473	2	5	lipoprotein oxidation	BP	0.393348
GO:0002439	0.0271777	0.998463	2	5	chronic inflammatory response to antigenic stimulus	BP	0.394664
GO:0007499	0.0273278	1	1	1	ectoderm and mesoderm interaction	BP	0.395498
GO:0034367	0.02735	0.994671	4	24	macromolecular complex remodeling	BP	0.395498
GO:0034368	0.02735	0.994671	4	24	protein-lipid complex remodeling	BP	0.395498
GO:0034369	0.02735	0.994671	4	24	plasma lipoprotein particle remodeling	BP	0.395498
GO:0044702	0.0274916	0.980508	58	1037	single organism reproductive process	BP	0.39713
GO:0043615	0.0275549	0.998297	2	6	astrocyte cell migration	BP	0.397628
GO:0060054	0.0277478	0.998279	2	6	positive regulation of epithelial cell proliferation involved in wound healing	BP	0.399993
GO:0032609	0.027826	0.98936	9	94	interferon-gamma production	BP	0.40061
GO:0034158	0.0278747	1	1	1	toll-like receptor 8 signaling pathway	BP	0.40061
GO:0046330	0.0278779	0.989287	9	107	positive regulation of JNK cascade	BP	0.40061
GO:0033700	0.028057	0.996215	3	14	phospholipid efflux	BP	0.402764
GO:0032677	0.0280966	0.991828	6	52	regulation of interleukin-8 production	BP	0.402913
GO:0030100	0.0282025	0.986922	13	171	regulation of endocytosis	BP	0.403341
GO:0030885	0.0282114	0.998371	2	5	regulation of myeloid dendritic cell activation	BP	0.403341
GO:0002683	0.0282143	0.983847	23	334	negative regulation of immune system process	BP	0.403341
GO:0015740	0.0282548	0.998066	2	8	C4-dicarboxylate transport	BP	0.403502
GO:1902178	0.0284143	1	1	1	fibroblast growth factor receptor apoptotic signaling pathway	BP	0.40536
GO:0045123	0.0286538	0.992828	5	39	cellular extravasation	BP	0.407879
GO:0007207	0.0286693	0.99819	2	6	phospholipase C-activating G-protein coupled acetylcholine receptor signaling pathway	BP	0.407879
GO:0048668	0.0286797	0.995954	3	18	collateral sprouting	BP	0.407879
GO:2000644	0.0288662	0.998073	2	7	regulation of receptor catabolic process	BP	0.410108
GO:0071281	0.0291654	0.998141	2	6	cellular response to iron ion	BP	0.413932
GO:0002455	0.0292874	0.990382	7	63	humoral immune response mediated by circulating immunoglobulin	BP	0.415237
GO:1902622	0.0295558	0.994075	4	25	regulation of neutrophil migration	BP	0.418434
GO:0048483	0.0295737	0.992476	5	44	autonomic nervous system development	BP	0.418434
GO:0044341	0.0296686	0.99799	2	7	sodium-dependent phosphate transport	BP	0.419347
GO:0033005	0.0297561	0.995847	3	15	positive regulation of mast cell activation	BP	0.420153
GO:1903670	0.0300205	0.995689	3	18	regulation of sprouting angiogenesis	BP	0.423356
GO:0003097	0.03006	0.997949	2	7	renal water transport	BP	0.423356
GO:0035766	0.0301412	0.998044	2	6	cell chemotaxis to fibroblast growth factor	BP	0.423356
GO:0035768	0.0301412	0.998044	2	6	endothelial cell chemotaxis to fibroblast growth factor	BP	0.423356
GO:2000544	0.0301412	0.998044	2	6	regulation of endothelial cell chemotaxis to fibroblast growth factor	BP	0.423356
GO:2000403	0.0301766	0.993966	4	23	positive regulation of lymphocyte migration	BP	0.423356
GO:0008347	0.030198	0.993803	4	30	glial cell migration	BP	0.423356
GO:0030217	0.0303697	0.985303	14	193	T cell differentiation	BP	0.424609
GO:0031077	0.0303752	0.997915	2	7	post-embryonic camera-type eye development	BP	0.424609
GO:0045620	0.0303798	0.992278	5	39	negative regulation of lymphocyte differentiation	BP	0.424609
GO:0032891	0.0306766	0.99559	3	17	negative regulation of organic acid transport	BP	0.427619
GO:0021514	0.030725	0.99558	3	17	ventral spinal cord interneuron differentiation	BP	0.427619
GO:0014012	0.030731	0.997985	2	6	peripheral nervous system axon regeneration	BP	0.427619
GO:0071599	0.0307692	0.995571	3	17	otic vesicle development	BP	0.427619
GO:0015918	0.0307814	0.98974	7	69	sterol transport	BP	0.427619
GO:0030301	0.0307814	0.98974	7	69	cholesterol transport	BP	0.427619
GO:0021532	0.0308176	0.992097	5	42	neural tube patterning	BP	0.427691
GO:0048518	0.0310224	0.974207	231	4937	positive regulation of biological process	BP	0.429672
GO:0030449	0.0310227	0.993618	4	28	regulation of complement activation	BP	0.429672
GO:0002573	0.0310872	0.984922	14	186	myeloid leukocyte differentiation	BP	0.429865
GO:0061371	0.0311695	0.99065	6	59	determination of heart left/right asymmetry	BP	0.429865
GO:0033077	0.0311734	0.98955	7	74	T cell differentiation in thymus	BP	0.429865
GO:0045927	0.0311796	0.98486	14	192	positive regulation of growth	BP	0.429865
GO:0002274	0.0312653	0.985829	12	147	myeloid leukocyte activation	BP	0.429865
GO:0006654	0.0312728	0.993512	4	30	phosphatidic acid biosynthetic process	BP	0.429865
GO:0046473	0.0312728	0.993512	4	30	phosphatidic acid metabolic process	BP	0.429865
GO:0048672	0.0313018	0.997816	2	7	positive regulation of collateral sprouting	BP	0.429865
GO:0090279	0.0313394	0.993576	4	26	regulation of calcium ion import	BP	0.429865
GO:0097006	0.0313554	0.990625	6	54	regulation of plasma lipoprotein particle levels	BP	0.429865
GO:1902742	0.0313798	0.993466	4	31	apoptotic process involved in development	BP	0.429865
GO:0060986	0.0314493	0.991918	5	40	endocrine hormone secretion	BP	0.430297
GO:0072132	0.0314738	0.993457	4	30	mesenchyme morphogenesis	BP	0.430297
GO:1901615	0.0315205	0.980032	32	527	organic hydroxy compound metabolic process	BP	0.430509
GO:0060037	0.0318038	0.995363	3	17	pharyngeal system development	BP	0.433948
GO:0048521	0.0319973	0.991713	5	42	negative regulation of behavior	BP	0.436157
GO:0042503	0.0321821	0.991709	5	38	tyrosine phosphorylation of Stat3 protein	BP	0.438243
GO:0042445	0.0322755	0.984275	14	182	hormone metabolic process	BP	0.43908
GO:0002520	0.0323901	0.977942	44	781	immune system development	BP	0.440205
GO:0060192	0.03253	0.995299	3	15	negative regulation of lipase activity	BP	0.441671
GO:0032388	0.0327016	0.981789	20	301	positive regulation of intracellular transport	BP	0.443564
GO:0002448	0.0328057	0.99146	5	41	mast cell mediated immunity	BP	0.444538
GO:0042058	0.0328773	0.988861	7	73	regulation of epidermal growth factor receptor signaling pathway	BP	0.445071
GO:0009595	0.0329656	0.993135	4	26	detection of biotic stimulus	BP	0.445828
GO:0010519	0.0331358	0.997616	2	7	negative regulation of phospholipase activity	BP	0.44769
GO:0031328	0.0333314	0.974943	79	1540	positive regulation of cellular biosynthetic process	BP	0.449892
GO:0033504	0.0335086	0.997574	2	7	floor plate development	BP	0.451704
GO:0021572	0.0335312	1	1	1	rhombomere 6 development	BP	0.451704
GO:0001523	0.0336397	0.987562	8	83	retinoid metabolic process	BP	0.452723
GO:0043009	0.0337128	0.978197	34	609	chordate embryonic development	BP	0.453179
GO:0006820	0.0337698	0.978318	33	565	anion transport	BP	0.453179
GO:1903792	0.0337886	0.992819	4	30	negative regulation of anion transport	BP	0.453179
GO:0034103	0.0338051	0.989693	6	56	regulation of tissue remodeling	BP	0.453179
GO:0035428	0.0339021	1	1	1	hexose transmembrane transport	BP	0.454038
GO:1901652	0.033964	0.979057	28	457	response to peptide	BP	0.454425
GO:0017038	0.0340326	0.981614	18	272	protein import	BP	0.454901
GO:0033986	0.0340751	1	1	1	response to methanol	BP	0.455028
GO:0045840	0.0341309	0.991007	5	42	positive regulation of mitotic nuclear division	BP	0.455118
GO:0033157	0.0341571	0.980879	20	310	regulation of intracellular protein transport	BP	0.455118
GO:0007442	0.0341851	0.997405	2	8	hindgut morphogenesis	BP	0.455118
GO:0010332	0.0342198	0.990951	5	44	response to gamma radiation	BP	0.455118
GO:0070099	0.0343016	0.997392	2	8	regulation of chemokine-mediated signaling pathway	BP	0.455118
GO:0034115	0.034313	0.997483	2	7	negative regulation of heterotypic cell-cell adhesion	BP	0.455118
GO:0070587	0.034313	0.997483	2	7	regulation of cell-cell adhesion involved in gastrulation	BP	0.455118
GO:0007187	0.0343634	0.98363	13	166	G-protein coupled receptor signaling pathway, coupled to cyclic nucleotide second messenger	BP	0.455349
GO:0021764	0.0345389	1	1	1	amygdala development	BP	0.457234
GO:0001935	0.0345897	0.986195	9	106	endothelial cell proliferation	BP	0.457466
GO:0042327	0.0347313	0.975928	47	850	positive regulation of phosphorylation	BP	0.458757
GO:0002888	0.0347538	0.994797	3	16	positive regulation of myeloid leukocyte mediated immunity	BP	0.458757
GO:0046903	0.0348402	0.975237	54	996	secretion	BP	0.459455
GO:0003401	0.0348734	0.992459	4	33	axis elongation	BP	0.459455
GO:0044706	0.0352545	0.981681	16	222	multi-multicellular organism process	BP	0.464033
GO:0002437	0.0352918	0.990664	5	39	inflammatory response to antigenic stimulus	BP	0.464066
GO:0044246	0.0353244	0.990621	5	41	regulation of multicellular organismal metabolic process	BP	0.464066
GO:0070723	0.0353741	0.99452	3	20	response to cholesterol	BP	0.464277
GO:1902173	0.0354462	1	1	1	negative regulation of keratinocyte apoptotic process	BP	0.46478
GO:0007262	0.0355196	0.997247	2	8	STAT protein import into nucleus	BP	0.4653
GO:0035490	0.03573	1	1	1	regulation of leukotriene production involved in inflammatory response	BP	0.465505
GO:0035491	0.03573	1	1	1	positive regulation of leukotriene production involved in inflammatory response	BP	0.465505
GO:0061044	0.03573	1	1	1	negative regulation of vascular wound healing	BP	0.465505
GO:0015744	0.0357419	1	1	1	succinate transport	BP	0.465505
GO:0035674	0.0357419	1	1	1	tricarboxylic acid transmembrane transport	BP	0.465505
GO:0071422	0.0357419	1	1	1	succinate transmembrane transport	BP	0.465505
GO:0003409	0.0357717	1	1	1	optic cup structural organization	BP	0.465505
GO:0006658	0.0358527	0.992307	4	27	phosphatidylserine metabolic process	BP	0.466119
GO:0001829	0.0359919	0.994453	3	18	trophectodermal cell differentiation	BP	0.466841
GO:0006721	0.0360006	0.985562	9	99	terpenoid metabolic process	BP	0.466841
GO:0010662	0.0360376	0.994443	3	18	regulation of striated muscle cell apoptotic process	BP	0.466841
GO:0009403	0.0360776	1	1	1	toxin biosynthetic process	BP	0.466841
GO:0071615	0.0360776	1	1	1	oxidative deethylation	BP	0.466841
GO:0090281	0.0363967	0.997382	2	6	negative regulation of calcium ion import	BP	0.470528
GO:0021536	0.0365045	0.987342	7	75	diencephalon development	BP	0.471479
GO:0046328	0.0366149	0.98362	11	149	regulation of JNK cascade	BP	0.472079
GO:0003140	0.0366194	0.997217	2	7	determination of left/right asymmetry in lateral mesoderm	BP	0.472079
GO:1903532	0.0367153	0.979644	19	275	positive regulation of secretion by cell	BP	0.472436
GO:0001977	0.0367157	0.994337	3	17	renal system process involved in regulation of blood volume	BP	0.472436
GO:0052652	0.0367837	0.982907	12	151	cyclic purine nucleotide metabolic process	BP	0.472869
GO:0033629	0.0368557	0.997085	2	8	negative regulation of cell adhesion mediated by integrin	BP	0.473353
GO:0032815	0.0369099	0.997324	2	6	negative regulation of natural killer cell activation	BP	0.473608
GO:0031670	0.0369792	0.991893	4	31	cellular response to nutrient	BP	0.474056
GO:0010759	0.0370261	0.997169	2	7	positive regulation of macrophage chemotaxis	BP	0.474216
GO:0001837	0.0371239	0.985949	8	93	epithelial to mesenchymal transition	BP	0.474688
GO:0050863	0.0371664	0.979736	18	256	regulation of T cell activation	BP	0.474688
GO:0051151	0.0371742	0.997151	2	7	negative regulation of smooth muscle cell differentiation	BP	0.474688
GO:0008585	0.0372302	0.985906	8	92	female gonad development	BP	0.474688
GO:0046660	0.0372351	0.984923	9	110	female sex differentiation	BP	0.474688
GO:0001936	0.0372841	0.985887	8	91	regulation of endothelial cell proliferation	BP	0.474753
GO:0044848	0.0373092	0.99703	2	8	biological phase	BP	0.474753
GO:0045670	0.0374609	0.988288	6	57	regulation of osteoclast differentiation	BP	0.476244
GO:0009792	0.0377592	0.975353	34	615	embryo development ending in birth or egg hatching	BP	0.479039
GO:0045684	0.0378917	0.991699	4	28	positive regulation of epidermis development	BP	0.479039
GO:0072299	0.0379049	1	1	1	negative regulation of metanephric glomerulus development	BP	0.479039
GO:0072302	0.0379049	1	1	1	negative regulation of metanephric glomerular mesangial cell proliferation	BP	0.479039
GO:0045553	0.0379241	1	1	1	TRAIL biosynthetic process	BP	0.479039
GO:0045554	0.0379241	1	1	1	regulation of TRAIL biosynthetic process	BP	0.479039
GO:0045556	0.0379241	1	1	1	positive regulation of TRAIL biosynthetic process	BP	0.479039
GO:0003143	0.0380675	0.988005	6	62	embryonic heart tube morphogenesis	BP	0.480411
GO:0030098	0.0381043	0.978773	19	284	lymphocyte differentiation	BP	0.480435
GO:0002886	0.0381907	0.991564	4	30	regulation of myeloid leukocyte mediated immunity	BP	0.480829
GO:0048160	0.0382053	1	1	1	primary follicle stage	BP	0.480829
GO:0006066	0.038255	0.977117	24	380	alcohol metabolic process	BP	0.481015
GO:0006775	0.0383631	0.989586	5	41	fat-soluble vitamin metabolic process	BP	0.481201
GO:0051728	0.0384109	1	1	1	cell cycle switching, mitotic to meiotic cell cycle	BP	0.481201
GO:0051729	0.0384109	1	1	1	germline cell cycle switching, mitotic to meiotic cell cycle	BP	0.481201
GO:0060184	0.0384109	1	1	1	cell cycle switching	BP	0.481201
GO:1903533	0.0384444	0.979342	17	253	regulation of protein targeting	BP	0.481201
GO:0060627	0.0385101	0.977508	22	353	regulation of vesicle-mediated transport	BP	0.481586
GO:0042095	0.0385501	0.993939	3	17	interferon-gamma biosynthetic process	BP	0.481649
GO:0009190	0.0386793	0.981887	12	152	cyclic nucleotide biosynthetic process	BP	0.482826
GO:0060684	0.0387475	0.996962	2	7	epithelial-mesenchymal cell signaling	BP	0.483163
GO:1903829	0.0387764	0.978725	18	275	positive regulation of cellular protein localization	BP	0.483163
GO:0021954	0.038876	0.987625	6	70	central nervous system neuron development	BP	0.483965
GO:0032119	0.0389397	0.996826	2	8	sequestering of zinc ion	BP	0.484322
GO:0048752	0.0390175	0.996817	2	8	semicircular canal morphogenesis	BP	0.484851
GO:1901184	0.0391014	0.986234	7	76	regulation of ERBB signaling pathway	BP	0.485457
GO:0048259	0.0392004	0.987562	6	62	regulation of receptor-mediated endocytosis	BP	0.486248
GO:0045687	0.0393434	0.991277	4	28	positive regulation of glial cell differentiation	BP	0.487582
GO:0010092	0.0394813	0.991186	4	30	specification of organ identity	BP	0.488052
GO:0033344	0.0394979	0.989177	5	42	cholesterol efflux	BP	0.488052
GO:0042758	0.0395428	0.996865	2	7	long-chain fatty acid catabolic process	BP	0.488052
GO:0015850	0.0396077	0.979603	15	207	organic hydroxy compound transport	BP	0.488052
GO:0021594	0.0396646	1	1	1	rhombomere formation	BP	0.488052
GO:0021660	0.0396646	1	1	1	rhombomere 3 formation	BP	0.488052
GO:0021664	0.0396646	1	1	1	rhombomere 5 morphogenesis	BP	0.488052
GO:0021666	0.0396646	1	1	1	rhombomere 5 formation	BP	0.488052
GO:0043302	0.039809	0.993661	3	17	positive regulation of leukocyte degranulation	BP	0.489391
GO:0045834	0.0398986	0.983651	9	108	positive regulation of lipid metabolic process	BP	0.489608
GO:0045124	0.0399243	0.991033	4	31	regulation of bone resorption	BP	0.489608
GO:0072074	0.0399332	0.993548	3	19	kidney mesenchyme development	BP	0.489608
GO:0010800	0.0401422	0.993464	3	20	positive regulation of peptidyl-threonine phosphorylation	BP	0.491732
GO:2000257	0.040273	0.990953	4	30	regulation of protein activation cascade	BP	0.492897
GO:0060044	0.0403687	0.996644	2	8	negative regulation of cardiac muscle cell proliferation	BP	0.493629
GO:2000381	0.0404692	0.99675	2	7	negative regulation of mesoderm development	BP	0.49442
GO:0051447	0.0406889	0.993418	3	18	negative regulation of meiotic cell cycle	BP	0.496664
GO:0051180	0.0408057	0.99082	4	29	vitamin transport	BP	0.497649
GO:0050680	0.0410022	0.983083	9	115	negative regulation of epithelial cell proliferation	BP	0.499603
GO:0006882	0.0410574	0.993335	3	18	cellular zinc ion homeostasis	BP	0.499834
GO:0016064	0.0412579	0.982093	10	115	immunoglobulin mediated immune response	BP	0.501832
GO:2001204	0.0413832	0.996636	2	7	regulation of osteoclast development	BP	0.502492
GO:0015813	0.0414007	0.993112	3	22	L-glutamate transport	BP	0.502492
GO:0009111	0.041458	0.996503	2	8	vitamin catabolic process	BP	0.502492
GO:0042363	0.041458	0.996503	2	8	fat-soluble vitamin catabolic process	BP	0.502492
GO:0031589	0.0415436	0.977424	17	280	cell-substrate adhesion	BP	0.503086
GO:0021612	0.0416487	0.996383	2	9	facial nerve structural organization	BP	0.503917
GO:0033028	0.0417511	0.990539	4	29	myeloid cell apoptotic process	BP	0.504712
GO:1902714	0.0418893	1	1	1	negative regulation of interferon-gamma secretion	BP	0.505814
GO:0033030	0.0419157	1	1	1	negative regulation of neutrophil apoptotic process	BP	0.505814
GO:0043300	0.0419671	0.990423	4	31	regulation of leukocyte degranulation	BP	0.505992
GO:0035282	0.0423885	0.983516	8	96	segmentation	BP	0.510625
GO:0006876	0.0426187	1	1	1	cellular cadmium ion homeostasis	BP	0.512056
GO:0015707	0.0426187	1	1	1	nitrite transport	BP	0.512056
GO:0070839	0.0426187	1	1	1	divalent metal ion export	BP	0.512056
GO:0042431	0.0430308	1	1	1	indole metabolic process	BP	0.513296
GO:0072733	0.0430308	1	1	1	response to staurosporine	BP	0.513296
GO:0072734	0.0430308	1	1	1	cellular response to staurosporine	BP	0.513296
GO:1901128	0.0430308	1	1	1	gentamycin metabolic process	BP	0.513296
GO:1901684	0.0430308	1	1	1	arsenate ion transmembrane transport	BP	0.513296
GO:2000120	0.0430308	1	1	1	positive regulation of sodium-dependent phosphate transport	BP	0.513296
GO:2000185	0.0430308	1	1	1	regulation of phosphate transmembrane transport	BP	0.513296
GO:2000187	0.0430308	1	1	1	positive regulation of phosphate transmembrane transport	BP	0.513296
GO:0014855	0.0430572	0.987828	5	48	striated muscle cell proliferation	BP	0.513296
GO:0048820	0.0431694	0.996276	2	8	hair follicle maturation	BP	0.514189
GO:0042373	0.04329	0.996392	2	7	vitamin K metabolic process	BP	0.515181
GO:0031340	0.0433506	0.996252	2	8	positive regulation of vesicle fusion	BP	0.515391
GO:0001552	0.0433824	1	1	1	ovarian follicle atresia	BP	0.515391
GO:0032675	0.0434291	0.983083	8	88	regulation of interleukin-6 production	BP	0.515501
GO:0010557	0.0439444	0.96689	72	1421	positive regulation of macromolecule biosynthetic process	BP	0.521168
GO:0070586	0.0440552	0.996157	2	8	cell-cell adhesion involved in gastrulation	BP	0.522033
GO:2000648	0.0442066	0.985517	6	67	positive regulation of stem cell proliferation	BP	0.523377
GO:0019240	0.0443821	0.996008	2	9	citrulline biosynthetic process	BP	0.523726
GO:0035874	0.0443881	1	1	1	cellular response to copper ion starvation	BP	0.523726
GO:0097184	0.0443881	1	1	1	response to azide	BP	0.523726
GO:0097185	0.0443881	1	1	1	cellular response to azide	BP	0.523726
GO:1903036	0.0447871	0.979354	11	137	positive regulation of response to wounding	BP	0.527982
GO:0042832	0.0448937	0.992502	3	17	defense response to protozoan	BP	0.528787
GO:0016042	0.0450351	0.974868	18	263	lipid catabolic process	BP	0.529999
GO:0042182	0.0451473	0.996148	2	7	ketone catabolic process	BP	0.530768
GO:0021895	0.0451775	0.992292	3	20	cerebral cortex neuron differentiation	BP	0.530768
GO:0032980	0.0452483	1	1	1	keratinocyte activation	BP	0.530873
GO:0015800	0.0452634	0.992167	3	23	acidic amino acid transport	BP	0.530873
GO:0072606	0.0455282	0.992353	3	17	interleukin-8 secretion	BP	0.533524
GO:0061525	0.0456014	0.995836	2	9	hindgut development	BP	0.533927
GO:0043551	0.0456563	0.989165	4	37	regulation of phosphatidylinositol 3-kinase activity	BP	0.534117
GO:0031099	0.0457546	0.979731	10	126	regeneration	BP	0.534527
GO:0060602	0.045769	0.992111	3	21	branch elongation of an epithelium	BP	0.534527
GO:0046545	0.0458255	0.981903	8	96	development of primary female sexual characteristics	BP	0.534735
GO:0002407	0.0460197	0.992133	3	19	dendritic cell chemotaxis	BP	0.536546
GO:0002053	0.0461849	0.989018	4	36	positive regulation of mesenchymal cell proliferation	BP	0.537703
GO:0007156	0.0461969	0.980413	9	142	homophilic cell adhesion via plasma membrane adhesion molecules	BP	0.537703
GO:0022029	0.0463489	0.986577	5	52	telencephalon cell migration	BP	0.538652
GO:0044752	0.046357	1	1	1	response to human chorionic gonadotropin	BP	0.538652
GO:0032277	0.0463958	0.995981	2	7	negative regulation of gonadotropin secretion	BP	0.538652
GO:0042347	0.0469221	0.991872	3	20	negative regulation of NF-kappaB import into nucleus	BP	0.544304
GO:0010985	0.0471141	0.995884	2	7	negative regulation of lipoprotein particle clearance	BP	0.546072
GO:0001542	0.0472087	0.995516	2	10	ovulation from ovarian follicle	BP	0.546179
GO:0010470	0.0472259	0.988807	4	31	regulation of gastrulation	BP	0.546179
GO:0001545	0.0472423	1	1	1	primary ovarian follicle growth	BP	0.546179
GO:0016101	0.0472967	0.981253	8	89	diterpenoid metabolic process	BP	0.54635
GO:0048561	0.0473953	1	1	1	establishment of organ orientation	BP	0.54703
GO:0050755	0.0474856	0.991954	3	16	chemokine metabolic process	BP	0.547615
GO:0033003	0.0476352	0.988679	4	31	regulation of mast cell activation	BP	0.54888
GO:0019724	0.0480389	0.97858	10	118	B cell mediated immunity	BP	0.550894
GO:0060325	0.0480897	0.988437	4	35	face morphogenesis	BP	0.550894
GO:0003136	0.0482635	1	1	1	negative regulation of heart induction by canonical Wnt signaling pathway	BP	0.550894
GO:0009997	0.0482635	1	1	1	negative regulation of cardioblast cell fate specification	BP	0.550894
GO:0042684	0.0482635	1	1	1	cardioblast cell fate commitment	BP	0.550894
GO:0042685	0.0482635	1	1	1	cardioblast cell fate specification	BP	0.550894
GO:0042686	0.0482635	1	1	1	regulation of cardioblast cell fate specification	BP	0.550894
GO:0048337	0.0482635	1	1	1	positive regulation of mesodermal cell fate specification	BP	0.550894
GO:1901320	0.0482635	1	1	1	negative regulation of heart induction	BP	0.550894
GO:2000044	0.0482635	1	1	1	negative regulation of cardiac cell fate specification	BP	0.550894
GO:2000081	0.0482635	1	1	1	positive regulation of canonical Wnt signaling pathway involved in controlling type B pancreatic cell proliferation	BP	0.550894
GO:1903651	0.0483072	0.97442	15	222	positive regulation of cytoplasmic transport	BP	0.550894
GO:0006925	0.0483297	0.991686	3	17	inflammatory cell apoptotic process	BP	0.550894
GO:0060467	0.0487093	0.995665	2	7	negative regulation of fertilization	BP	0.554543
GO:0050954	0.048746	0.977143	11	156	sensory perception of mechanical stimulus	BP	0.554543
GO:0036005	0.0488349	0.995489	2	8	response to macrophage colony-stimulating factor	BP	0.554543
GO:0036006	0.0488349	0.995489	2	8	cellular response to macrophage colony-stimulating factor stimulus	BP	0.554543
GO:0002577	0.0489685	0.991531	3	17	regulation of antigen processing and presentation	BP	0.554543
GO:0043277	0.0490673	0.988173	4	33	apoptotic cell clearance	BP	0.554543
GO:0046621	0.0490763	0.991228	3	23	negative regulation of organ growth	BP	0.554543
GO:0010085	0.0491729	1	1	1	polarity specification of proximal/distal axis	BP	0.554543
GO:0048321	0.0491729	1	1	1	axial mesodermal cell differentiation	BP	0.554543
GO:0048322	0.0491729	1	1	1	axial mesodermal cell fate commitment	BP	0.554543
GO:0048327	0.0491729	1	1	1	axial mesodermal cell fate specification	BP	0.554543
GO:0060802	0.0491729	1	1	1	epiblast cell-extraembryonic ectoderm cell signaling involved in anterior/posterior axis specification	BP	0.554543
GO:0090010	0.0491729	1	1	1	transforming growth factor beta receptor signaling pathway involved in primitive streak formation	BP	0.554543
GO:0006631	0.049225	0.970508	22	340	fatty acid metabolic process	BP	0.554676
GO:0090181	0.0492734	0.991296	3	20	regulation of cholesterol metabolic process	BP	0.554769
GO:0060795	0.0493684	0.988103	4	32	cell fate commitment involved in formation of primary germ layer	BP	0.555385
GO:0033686	0.0497141	1	1	1	positive regulation of luteinizing hormone secretion	BP	0.557453
GO:0071298	0.0497141	1	1	1	cellular response to L-ascorbic acid	BP	0.557453
GO:2000485	0.0497141	1	1	1	regulation of glutamine transport	BP	0.557453
GO:2000486	0.0497141	1	1	1	negative regulation of glutamine transport	BP	0.557453
GO:0045621	0.0497616	0.981553	7	75	positive regulation of lymphocyte differentiation	BP	0.557533
GO:0030212	0.0498451	0.987876	4	35	hyaluronan metabolic process	BP	0.558014
GO:0015755	0.0499027	1	1	1	fructose transport	BP	0.558205
GO:0006687	0.0499781	0.983203	6	61	glycosphingolipid metabolic process	BP	0.558348
GO:0098742	0.0499965	0.975512	12	196	cell-cell adhesion via plasma-membrane adhesion molecules	BP	0.558348
GO:0042110	0.0501342	0.968845	25	404	T cell activation	BP	0.55898
GO:0070489	0.0501342	0.968845	25	404	T cell aggregation	BP	0.55898
GO:0007435	0.0502689	0.987717	4	36	salivary gland morphogenesis	BP	0.560029
GO:1901625	0.0504077	1	1	1	cellular response to ergosterol	BP	0.561121
GO:0002606	0.0505317	0.99541	2	7	positive regulation of dendritic cell antigen processing and presentation	BP	0.562048
GO:0007173	0.0508059	0.972878	15	238	epidermal growth factor receptor signaling pathway	BP	0.564643
GO:0071772	0.0511895	0.990732	3	22	response to BMP	BP	0.567989
GO:0071773	0.0511895	0.990732	3	22	cellular response to BMP stimulus	BP	0.567989
GO:0098609	0.0512327	0.974809	12	197	cell-cell adhesion	BP	0.568011
GO:0051249	0.051291	0.969132	22	341	regulation of lymphocyte activation	BP	0.568201
GO:0055021	0.0513932	0.987399	4	34	regulation of cardiac muscle tissue growth	BP	0.568876
GO:0036120	0.0515209	0.994967	2	9	cellular response to platelet-derived growth factor stimulus	BP	0.56952
GO:0031503	0.0515341	0.982525	6	63	protein complex localization	BP	0.56952
GO:0008361	0.0515993	0.97907	8	106	regulation of cell size	BP	0.569783
GO:0050769	0.0516842	0.970606	18	302	positive regulation of neurogenesis	BP	0.570264
GO:0072012	0.0517904	0.990667	3	20	glomerulus vasculature development	BP	0.570979
GO:2000378	0.0518991	0.987289	4	32	negative regulation of reactive oxygen species metabolic process	BP	0.571139
GO:0010625	0.0519288	1	1	1	positive regulation of Schwann cell proliferation	BP	0.571139
GO:0021561	0.0519707	0.994794	2	10	facial nerve development	BP	0.571139
GO:0021610	0.0519707	0.994794	2	10	facial nerve morphogenesis	BP	0.571139
GO:0003198	0.0521869	0.994865	2	9	epithelial to mesenchymal transition involved in endocardial cushion formation	BP	0.572394
GO:0002930	0.0522684	0.999299	1	2	trabecular meshwork development	BP	0.572394
GO:0030307	0.0522898	0.97745	9	113	positive regulation of cell growth	BP	0.572394
GO:0071593	0.0523838	0.9673	25	406	lymphocyte aggregation	BP	0.572394
GO:0010975	0.0524085	0.970668	17	291	regulation of neuron projection development	BP	0.572394
GO:0007605	0.0524254	0.976155	10	140	sensory perception of sound	BP	0.572394
GO:0009948	0.0524507	0.984348	5	48	anterior/posterior axis specification	BP	0.572394
GO:0001765	0.0524689	0.994956	2	8	membrane raft assembly	BP	0.572394
GO:0010469	0.0524896	0.980198	7	88	regulation of receptor activity	BP	0.572394
GO:0034126	0.0525002	1	1	1	positive regulation of MyD88-dependent toll-like receptor signaling pathway	BP	0.572394
GO:0035767	0.0525498	0.990427	3	21	endothelial cell chemotaxis	BP	0.572481
GO:0042517	0.0528061	0.987057	4	30	positive regulation of tyrosine phosphorylation of Stat3 protein	BP	0.574819
GO:0035659	0.0529529	1	1	1	Wnt signaling pathway involved in wound healing, spreading of epidermal cells	BP	0.575838
GO:0002695	0.0529833	0.975929	10	125	negative regulation of leukocyte activation	BP	0.575838
GO:0010658	0.0530564	0.990298	3	21	striated muscle cell apoptotic process	BP	0.576178
GO:0072134	0.0532076	0.999274	1	2	nephrogenic mesenchyme morphogenesis	BP	0.576759
GO:0044691	0.0532215	0.999273	1	2	tooth eruption	BP	0.576759
GO:0055069	0.0532354	0.990299	3	20	zinc ion homeostasis	BP	0.576759
GO:0045617	0.0533199	0.994828	2	8	negative regulation of keratinocyte differentiation	BP	0.576941
GO:0032635	0.0533923	0.978291	8	92	interleukin-6 production	BP	0.576941
GO:0051048	0.0533926	0.973687	12	162	negative regulation of secretion	BP	0.576941
GO:0032787	0.0534197	0.964594	32	537	monocarboxylic acid metabolic process	BP	0.576941
GO:0014003	0.0535673	0.986689	4	34	oligodendrocyte development	BP	0.578082
GO:0010876	0.0537521	0.968328	20	319	lipid localization	BP	0.579623
GO:0045944	0.0538074	0.961397	48	919	positive regulation of transcription from RNA polymerase II promoter	BP	0.579765
GO:0001960	0.0539342	0.986568	4	34	negative regulation of cytokine-mediated signaling pathway	BP	0.580198
GO:0060618	0.0540581	1	1	1	nipple development	BP	0.580198
GO:0060649	0.0540581	1	1	1	mammary gland bud elongation	BP	0.580198
GO:0060658	0.0540581	1	1	1	nipple morphogenesis	BP	0.580198
GO:0060659	0.0540581	1	1	1	nipple sheath formation	BP	0.580198
GO:0048685	0.0541234	1	1	1	negative regulation of collateral sprouting of intact axon in response to injury	BP	0.580447
GO:0051187	0.0541676	0.990175	3	18	cofactor catabolic process	BP	0.58047
GO:0031344	0.0542908	0.96706	22	392	regulation of cell projection organization	BP	0.581337
GO:0009313	0.0544732	0.994652	2	8	oligosaccharide catabolic process	BP	0.582605
GO:0032874	0.0545306	0.976252	9	121	positive regulation of stress-activated MAPK cascade	BP	0.582605
GO:0048660	0.054536	0.979312	7	81	regulation of smooth muscle cell proliferation	BP	0.582605
GO:0044319	0.0548281	0.989889	3	20	wound healing, spreading of cells	BP	0.583184
GO:0090505	0.0548281	0.989889	3	20	epiboly involved in wound healing	BP	0.583184
GO:0072024	0.0548441	1	1	1	macula densa development	BP	0.583184
GO:0072051	0.0548441	1	1	1	juxtaglomerular apparatus development	BP	0.583184
GO:0072206	0.0548441	1	1	1	metanephric juxtaglomerular apparatus development	BP	0.583184
GO:0072227	0.0548441	1	1	1	metanephric macula densa development	BP	0.583184
GO:0006776	0.0549237	0.994439	2	9	vitamin A metabolic process	BP	0.58358
GO:0065008	0.0550066	0.954651	152	3211	regulation of biological quality	BP	0.584011
GO:0019731	0.0550868	0.98357	5	38	antibacterial humoral response	BP	0.584078
GO:0045671	0.0550977	0.98977	3	21	negative regulation of osteoclast differentiation	BP	0.584078
GO:0010874	0.0551473	0.989807	3	20	regulation of cholesterol efflux	BP	0.584155
GO:0010232	0.0553474	1	1	1	vascular transport	BP	0.585374
GO:0060156	0.0553474	1	1	1	milk ejection	BP	0.585374
GO:0000270	0.0555738	0.994675	2	7	peptidoglycan metabolic process	BP	0.586396
GO:0009253	0.0555738	0.994675	2	7	peptidoglycan catabolic process	BP	0.586396
GO:0097350	0.0555763	1	1	1	neutrophil clearance	BP	0.586396
GO:0007611	0.0558447	0.971332	13	200	learning or memory	BP	0.586396
GO:0021885	0.0561436	0.982814	5	55	forebrain cell migration	BP	0.586396
GO:0050867	0.0563723	0.967657	18	269	positive regulation of cell activation	BP	0.586396
GO:0007548	0.0563985	0.968191	17	263	sex differentiation	BP	0.586396
GO:0042990	0.0564054	0.978415	7	84	regulation of transcription factor import into nucleus	BP	0.586396
GO:0051402	0.0564102	0.970211	14	211	neuron apoptotic process	BP	0.586396
GO:0007292	0.0564536	0.976729	8	99	female gamete generation	BP	0.586396
GO:0001938	0.0566348	0.980308	6	66	positive regulation of endothelial cell proliferation	BP	0.586396
GO:0070304	0.056695	0.975123	9	122	positive regulation of stress-activated protein kinase signaling cascade	BP	0.586396
GO:0060588	0.0567081	1	1	1	negative regulation of lipoprotein lipid oxidation	BP	0.586396
GO:2000405	0.0567081	1	1	1	negative regulation of T cell migration	BP	0.586396
GO:0051673	0.0567366	1	1	1	membrane disruption in other organism	BP	0.586396
GO:0034116	0.0568226	0.994137	2	9	positive regulation of heterotypic cell-cell adhesion	BP	0.586396
GO:2000377	0.0568443	0.973831	10	129	regulation of reactive oxygen species metabolic process	BP	0.586396
GO:0060850	0.0568543	0.989361	3	20	regulation of transcription involved in cell fate commitment	BP	0.586396
GO:0048593	0.0569164	0.976439	8	108	camera-type eye morphogenesis	BP	0.586396
GO:0034504	0.0569903	0.967211	18	294	protein localization to nucleus	BP	0.586396
GO:1901627	0.0572482	1	1	1	negative regulation of postsynaptic membrane organization	BP	0.586396
GO:1901628	0.0572482	1	1	1	positive regulation of postsynaptic membrane organization	BP	0.586396
GO:1902950	0.0572482	1	1	1	regulation of dendritic spine maintenance	BP	0.586396
GO:1902951	0.0572482	1	1	1	negative regulation of dendritic spine maintenance	BP	0.586396
GO:1902952	0.0572482	1	1	1	positive regulation of dendritic spine maintenance	BP	0.586396
GO:1902999	0.0572482	1	1	1	negative regulation of phospholipid efflux	BP	0.586396
GO:1903000	0.0572482	1	1	1	regulation of lipid transport across blood brain barrier	BP	0.586396
GO:1903001	0.0572482	1	1	1	negative regulation of lipid transport across blood brain barrier	BP	0.586396
GO:1903002	0.0572482	1	1	1	positive regulation of lipid transport across blood brain barrier	BP	0.586396
GO:2001139	0.0572482	1	1	1	negative regulation of phospholipid transport	BP	0.586396
GO:1900181	0.0572665	0.980022	6	67	negative regulation of protein localization to nucleus	BP	0.586396
GO:0002776	0.0576433	1	1	1	antimicrobial peptide secretion	BP	0.586396
GO:0002779	0.0576433	1	1	1	antibacterial peptide secretion	BP	0.586396
GO:0006026	0.0579102	0.979754	6	66	aminoglycan catabolic process	BP	0.586396
GO:0003168	0.0579228	1	1	1	Purkinje myocyte differentiation	BP	0.586396
GO:0060927	0.0579228	1	1	1	cardiac pacemaker cell fate commitment	BP	0.586396
GO:0060929	0.0579228	1	1	1	atrioventricular node cell fate commitment	BP	0.586396
GO:0009949	0.0579356	1	1	1	polarity specification of anterior/posterior axis	BP	0.586396
GO:0014858	0.0579356	1	1	1	positive regulation of skeletal muscle cell proliferation	BP	0.586396
GO:0060781	0.0579356	1	1	1	mesenchymal cell proliferation involved in prostate gland development	BP	0.586396
GO:0060782	0.0579356	1	1	1	regulation of mesenchymal cell proliferation involved in prostate gland development	BP	0.586396
GO:0060783	0.0579356	1	1	1	mesenchymal smoothened signaling pathway involved in prostate gland development	BP	0.586396
GO:0061189	0.0579356	1	1	1	positive regulation of sclerotome development	BP	0.586396
GO:0061190	0.0579356	1	1	1	regulation of sclerotome development	BP	0.586396
GO:0080125	0.0579356	1	1	1	multicellular structure septum development	BP	0.586396
GO:2000061	0.0579356	1	1	1	regulation of ureter smooth muscle cell differentiation	BP	0.586396
GO:2000062	0.0579356	1	1	1	negative regulation of ureter smooth muscle cell differentiation	BP	0.586396
GO:2000063	0.0579356	1	1	1	positive regulation of ureter smooth muscle cell differentiation	BP	0.586396
GO:2000356	0.0579356	1	1	1	regulation of kidney smooth muscle cell differentiation	BP	0.586396
GO:2000357	0.0579356	1	1	1	negative regulation of kidney smooth muscle cell differentiation	BP	0.586396
GO:2000358	0.0579356	1	1	1	positive regulation of kidney smooth muscle cell differentiation	BP	0.586396
GO:0002468	0.0579922	0.994104	2	8	dendritic cell antigen processing and presentation	BP	0.586396
GO:0002604	0.0579922	0.994104	2	8	regulation of dendritic cell antigen processing and presentation	BP	0.586396
GO:0021767	0.0579932	1	1	1	mammillary body development	BP	0.586396
GO:0061373	0.0579932	1	1	1	mammillary axonal complex development	BP	0.586396
GO:0061374	0.0579932	1	1	1	mammillothalamic axonal tract development	BP	0.586396
GO:0061381	0.0579932	1	1	1	cell migration in diencephalon	BP	0.586396
GO:0038118	0.0580822	1	1	1	C-C chemokine receptor CCR7 signaling pathway	BP	0.586396
GO:0070392	0.0580822	1	1	1	detection of lipoteichoic acid	BP	0.586396
GO:1903080	0.0580822	1	1	1	regulation of C-C chemokine receptor CCR7 signaling pathway	BP	0.586396
GO:1903082	0.0580822	1	1	1	positive regulation of C-C chemokine receptor CCR7 signaling pathway	BP	0.586396
GO:2000350	0.0580822	1	1	1	positive regulation of CD40 signaling pathway	BP	0.586396
GO:2000501	0.0581368	0.994287	2	7	regulation of natural killer cell chemotaxis	BP	0.586517
GO:0042991	0.0583841	0.977477	7	85	transcription factor import into nucleus	BP	0.588137
GO:0021773	0.0584247	0.999122	1	2	striatal medium spiny neuron differentiation	BP	0.588137
GO:0008052	0.058468	1	1	1	sensory organ boundary specification	BP	0.588137
GO:0010160	0.058468	1	1	1	formation of organ boundary	BP	0.588137
GO:0060135	0.0586573	0.981871	5	52	maternal process involved in female pregnancy	BP	0.588401
GO:0002875	0.058665	1	1	1	negative regulation of chronic inflammatory response to antigenic stimulus	BP	0.588401
GO:0032687	0.058665	1	1	1	negative regulation of interferon-alpha production	BP	0.588401
GO:0045355	0.058665	1	1	1	negative regulation of interferon-alpha biosynthetic process	BP	0.588401
GO:0090504	0.0587926	0.988793	3	21	epiboly	BP	0.589116
GO:0034599	0.0588227	0.969618	13	184	cellular response to oxidative stress	BP	0.589116
GO:0071449	0.0588646	1	1	1	cellular response to lipid hydroperoxide	BP	0.589116
GO:0061180	0.0591855	0.979126	6	72	mammary gland epithelium development	BP	0.591898
GO:0050719	0.0593471	1	1	1	interleukin-1 alpha biosynthetic process	BP	0.592224
GO:0050721	0.0593471	1	1	1	regulation of interleukin-1 alpha biosynthetic process	BP	0.592224
GO:0050726	0.0593471	1	1	1	positive regulation of interleukin-1 alpha biosynthetic process	BP	0.592224
GO:0002089	0.0595922	0.988483	3	23	lens morphogenesis in camera-type eye	BP	0.594051
GO:0016331	0.0596423	0.97221	10	149	morphogenesis of embryonic epithelium	BP	0.594051
GO:0022604	0.0596594	0.962992	23	417	regulation of cell morphogenesis	BP	0.594051
GO:0033552	0.0598803	1	1	1	response to vitamin B3	BP	0.594559
GO:0035684	0.0598803	1	1	1	helper T cell extravasation	BP	0.594559
GO:0071403	0.0598803	1	1	1	cellular response to high density lipoprotein particle stimulus	BP	0.594559
GO:0060900	0.0599386	0.993307	2	12	embryonic camera-type eye formation	BP	0.594559
GO:0002040	0.059942	0.981284	5	57	sprouting angiogenesis	BP	0.594559
GO:0071827	0.0599693	0.984569	4	33	plasma lipoprotein particle organization	BP	0.594559
GO:0032926	0.0600264	0.993483	2	10	negative regulation of activin receptor signaling pathway	BP	0.594698
GO:0031338	0.0601741	0.98837	3	22	regulation of vesicle fusion	BP	0.595732
GO:0060538	0.0604564	0.970626	11	156	skeletal muscle organ development	BP	0.597679
GO:2000549	0.0604575	1	1	1	positive regulation of dendritic cell dendrite assembly	BP	0.597679
GO:0006968	0.0607639	0.978606	6	59	cellular defense response	BP	0.600278
GO:0060736	0.0610247	0.993205	2	11	prostate gland growth	BP	0.601543
GO:0010900	0.0610785	1	1	1	negative regulation of phosphatidylcholine catabolic process	BP	0.601543
GO:0038127	0.0610888	0.96654	15	244	ERBB signaling pathway	BP	0.601543
GO:0061437	0.0611205	0.988112	3	22	renal system vasculature development	BP	0.601543
GO:0061440	0.0611205	0.988112	3	22	kidney vasculature development	BP	0.601543
GO:0001867	0.0611539	0.993424	2	9	complement activation, lectin pathway	BP	0.601543
GO:0021506	0.0613702	0.99903	1	2	anterior neuropore closure	BP	0.602371
GO:0021995	0.0613702	0.99903	1	2	neuropore closure	BP	0.602371
GO:0048596	0.0614491	0.987822	3	27	embryonic camera-type eye morphogenesis	BP	0.602371
GO:0021604	0.0614491	0.993131	2	11	cranial nerve structural organization	BP	0.602371
GO:0045453	0.0614566	0.980792	5	50	bone resorption	BP	0.602371
GO:0015807	0.061572	0.980676	5	54	L-amino acid transport	BP	0.603073
GO:0051852	0.0621111	0.993436	2	8	disruption by host of symbiont cells	BP	0.607489
GO:0051873	0.0621111	0.993436	2	8	killing by host of symbiont cells	BP	0.607489
GO:0060038	0.0622731	0.98363	4	38	cardiac muscle cell proliferation	BP	0.608643
GO:0021554	0.0623943	0.992966	2	11	optic nerve development	BP	0.609037
GO:0002861	0.0624132	0.987934	3	19	regulation of inflammatory response to antigenic stimulus	BP	0.609037
GO:0007517	0.062446	0.962531	20	335	muscle organ development	BP	0.609037
GO:0051965	0.0625845	0.987576	3	25	positive regulation of synapse assembly	BP	0.609955
GO:0042493	0.0626536	0.960552	24	398	response to drug	BP	0.610197
GO:0021892	0.0626998	0.993024	2	10	cerebral cortex GABAergic interneuron differentiation	BP	0.610216
GO:0042759	0.0627823	0.993009	2	10	long-chain fatty acid biosynthetic process	BP	0.610588
GO:0048659	0.0633872	0.975103	7	84	smooth muscle cell proliferation	BP	0.616036
GO:0031175	0.0636387	0.954985	41	838	neuron projection development	BP	0.616856
GO:0046890	0.0636831	0.97146	9	118	regulation of lipid biosynthetic process	BP	0.616856
GO:0008360	0.0636951	0.971398	9	127	regulation of cell shape	BP	0.616856
GO:0001550	0.0636954	0.998953	1	2	ovarian cumulus expansion	BP	0.616856
GO:0048165	0.0636954	0.998953	1	2	fused antrum stage	BP	0.616856
GO:0060529	0.0638157	0.998949	1	2	squamous basal epithelial stem cell differentiation involved in prostate gland acinus development	BP	0.617194
GO:0031345	0.0638198	0.972962	8	107	negative regulation of cell projection organization	BP	0.617194
GO:0030917	0.0639619	0.992946	2	9	midbrain-hindbrain boundary development	BP	0.618134
GO:0008286	0.0640598	0.967433	12	180	insulin receptor signaling pathway	BP	0.618581
GO:0016125	0.064098	0.969831	10	133	sterol metabolic process	BP	0.618581
GO:0007431	0.0642042	0.982926	4	39	salivary gland development	BP	0.619173
GO:0007254	0.0642722	0.967297	12	183	JNK cascade	BP	0.619395
GO:0032570	0.0644012	0.982967	4	35	response to progesterone	BP	0.619853
GO:0001660	0.0644779	0.992712	2	10	fever generation	BP	0.619853
GO:1903305	0.0645023	0.982902	4	36	regulation of regulated secretory pathway	BP	0.619853
GO:0006636	0.0645505	0.976893	6	61	unsaturated fatty acid biosynthetic process	BP	0.619853
GO:0052646	0.0646283	0.98292	4	34	alditol phosphate metabolic process	BP	0.619853
GO:0031640	0.0646345	0.983114	4	29	killing of cells of other organism	BP	0.619853
GO:0044364	0.0646345	0.983114	4	29	disruption of cells of other organism	BP	0.619853
GO:0060465	0.0647887	0.998917	1	2	pharynx development	BP	0.620899
GO:0014066	0.0651031	0.97649	6	72	regulation of phosphatidylinositol 3-kinase signaling	BP	0.623479
GO:0048679	0.0652003	0.992584	2	10	regulation of axon regeneration	BP	0.623976
GO:0061029	0.0653114	0.992445	2	11	eyelid development in camera-type eye	BP	0.624605
GO:0090023	0.0654591	0.987095	3	19	positive regulation of neutrophil chemotaxis	BP	0.625584
GO:0035413	0.0656391	0.992386	2	11	positive regulation of catenin import into nucleus	BP	0.626869
GO:0050710	0.0657801	0.98248	4	35	negative regulation of cytokine secretion	BP	0.627499
GO:0009855	0.0657961	0.971972	8	104	determination of bilateral symmetry	BP	0.627499
GO:0009629	0.0658516	0.992617	2	9	response to gravity	BP	0.627594
GO:0036119	0.0660026	0.99244	2	10	response to platelet-derived growth factor	BP	0.628598
GO:0019827	0.0662155	0.968572	10	148	stem cell maintenance	BP	0.630058
GO:0007398	0.0662473	0.986631	3	23	ectoderm development	BP	0.630058
GO:0034310	0.0666216	0.992481	2	9	primary alcohol catabolic process	BP	0.63307
GO:0014068	0.0667483	0.978551	5	55	positive regulation of phosphatidylinositol 3-kinase signaling	BP	0.63307
GO:0001502	0.0667658	0.986536	3	22	cartilage condensation	BP	0.63307
GO:0098743	0.0667658	0.986536	3	22	cell aggregation	BP	0.63307
GO:0010873	0.0667937	0.992644	2	8	positive regulation of cholesterol esterification	BP	0.63307
GO:0051046	0.066843	0.954214	34	606	regulation of secretion	BP	0.633102
GO:0001953	0.0670307	0.986274	3	26	negative regulation of cell-matrix adhesion	BP	0.634443
GO:0072061	0.0672087	0.998833	1	2	inner medullary collecting duct development	BP	0.635391
GO:0010812	0.067223	0.981777	4	42	negative regulation of cell-substrate adhesion	BP	0.635391
GO:1903727	0.0672839	0.981854	4	38	positive regulation of phospholipid metabolic process	BP	0.635531
GO:0045667	0.0674587	0.971091	8	107	regulation of osteoblast differentiation	BP	0.636745
GO:0061144	0.0675399	0.998821	1	2	alveolar secondary septum development	BP	0.637075
GO:2000243	0.0676186	0.981793	4	36	positive regulation of reproductive process	BP	0.637381
GO:0033341	0.0676767	0.998816	1	2	regulation of collagen binding	BP	0.637493
GO:1903797	0.0679164	0.998807	1	2	positive regulation of inorganic anion transmembrane transport	BP	0.638896
GO:0042743	0.0679184	0.978284	5	45	hydrogen peroxide metabolic process	BP	0.638896
GO:0023019	0.0680792	0.986161	3	22	signal transduction involved in regulation of gene expression	BP	0.639972
GO:0043506	0.0681876	0.975042	6	76	regulation of JUN kinase activity	BP	0.640239
GO:0051956	0.0682209	0.992196	2	9	negative regulation of amino acid transport	BP	0.640239
GO:0090382	0.0682469	0.978073	5	48	phagosome maturation	BP	0.640239
GO:0010632	0.068954	0.967042	10	146	regulation of epithelial cell migration	BP	0.646317
GO:0051445	0.0689887	0.981269	4	37	regulation of meiotic cell cycle	BP	0.646317
GO:2000047	0.0690602	0.991885	2	10	regulation of cell-cell adhesion mediated by cadherin	BP	0.646481
GO:0042541	0.0691228	0.991873	2	10	hemoglobin biosynthetic process	BP	0.646481
GO:0006909	0.0691735	0.962376	14	210	phagocytosis	BP	0.646481
GO:0021985	0.0691938	0.998761	1	2	neurohypophysis development	BP	0.646481
GO:0071825	0.0695898	0.981115	4	35	protein-lipid complex subunit organization	BP	0.649056
GO:0009799	0.0696071	0.969992	8	105	specification of symmetry	BP	0.649056
GO:1902167	0.0696121	0.998746	1	2	positive regulation of intrinsic apoptotic signaling pathway in response to DNA damage by p53 class mediator	BP	0.649056
GO:0090183	0.0696738	0.977355	5	54	regulation of kidney development	BP	0.649056
GO:0055062	0.069752	0.991626	2	11	phosphate ion homeostasis	BP	0.649056
GO:0072506	0.069752	0.991626	2	11	trivalent inorganic anion homeostasis	BP	0.649056
GO:0070391	0.0698666	0.991899	2	9	response to lipoteichoic acid	BP	0.649246
GO:0071223	0.0698666	0.991899	2	9	cellular response to lipoteichoic acid	BP	0.649246
GO:0060341	0.0699573	0.947779	55	1063	regulation of cellular localization	BP	0.649651
GO:0021795	0.0701979	0.980719	4	41	cerebral cortex cell migration	BP	0.651446
GO:0001570	0.0703757	0.97406	6	74	vasculogenesis	BP	0.652223
GO:0045540	0.0703763	0.991398	2	12	regulation of cholesterol biosynthetic process	BP	0.652223
GO:0042738	0.0707554	0.98545	3	21	exogenous drug catabolic process	BP	0.655295
GO:0061303	0.0709943	0.991526	2	10	cornea development in camera-type eye	BP	0.657067
GO:0050870	0.0711541	0.962166	13	184	positive regulation of T cell activation	BP	0.657568
GO:0015914	0.0712198	0.976748	5	52	phospholipid transport	BP	0.657568
GO:0001300	0.0712277	0.998686	1	2	chronological cell aging	BP	0.657568
GO:0008543	0.0712793	0.963092	12	191	fibroblast growth factor receptor signaling pathway	BP	0.657568
GO:1900224	0.0712978	0.998683	1	2	positive regulation of nodal signaling pathway involved in determination of lateral mesoderm left/right asymmetry	BP	0.657568
GO:0002696	0.0713561	0.958521	17	258	positive regulation of leukocyte activation	BP	0.657568
GO:0045060	0.0713824	0.991317	2	11	negative thymic T cell selection	BP	0.657568
GO:0071392	0.0716144	0.985199	3	21	cellular response to estradiol stimulus	BP	0.659264
GO:1903307	0.0717362	0.9851	3	22	positive regulation of regulated secretory pathway	BP	0.659945
GO:0089711	0.0718173	0.991026	2	13	L-glutamate transmembrane transport	BP	0.66025
GO:0021874	0.0721398	0.998652	1	2	Wnt signaling pathway involved in forebrain neuroblast division	BP	0.662457
GO:1902624	0.0721536	0.985113	3	20	positive regulation of neutrophil migration	BP	0.662457
GO:0030916	0.0722392	0.991292	2	10	otic vesicle formation	BP	0.662802
GO:1901383	0.0722923	0.998646	1	2	negative regulation of chorionic trophoblast cell proliferation	BP	0.662848
GO:1901653	0.0729258	0.955422	20	338	cellular response to peptide	BP	0.668212
GO:0060291	0.0730907	0.979769	4	37	long-term synaptic potentiation	BP	0.669278
GO:1900121	0.0733526	0.99108	2	10	negative regulation of receptor binding	BP	0.67123
GO:0022408	0.0736354	0.966062	9	118	negative regulation of cell-cell adhesion	BP	0.673082
GO:0046628	0.0736703	0.990877	2	11	positive regulation of insulin receptor signaling pathway	BP	0.673082
GO:0009109	0.0737016	0.991014	2	10	coenzyme catabolic process	BP	0.673082
GO:0002011	0.0738075	0.97936	4	42	morphogenesis of an epithelial sheet	BP	0.673603
GO:0010656	0.0738571	0.984413	3	23	negative regulation of muscle cell apoptotic process	BP	0.67361
GO:0035747	0.0740391	0.991127	2	9	natural killer cell chemotaxis	BP	0.67421
GO:0042635	0.0740697	0.991121	2	9	positive regulation of hair cycle	BP	0.67421
GO:0051798	0.0740697	0.991121	2	9	positive regulation of hair follicle development	BP	0.67421
GO:0010464	0.0742	0.979213	4	42	regulation of mesenchymal cell proliferation	BP	0.67495
GO:0044343	0.0743726	0.998565	1	2	canonical Wnt signaling pathway involved in regulation of type B pancreatic cell proliferation	BP	0.675628
GO:2000079	0.0743726	0.998565	1	2	regulation of canonical Wnt signaling pathway involved in controlling type B pancreatic cell proliferation	BP	0.675628
GO:2000855	0.0747704	0.998549	1	2	regulation of mineralocorticoid secretion	BP	0.676571
GO:2000857	0.0747704	0.998549	1	2	positive regulation of mineralocorticoid secretion	BP	0.676571
GO:2000858	0.0747704	0.998549	1	2	regulation of aldosterone secretion	BP	0.676571
GO:2000860	0.0747704	0.998549	1	2	positive regulation of aldosterone secretion	BP	0.676571
GO:0051892	0.0748146	0.998548	1	2	negative regulation of cardioblast differentiation	BP	0.676571
GO:0008219	0.0748448	0.940139	93	1867	cell death	BP	0.676571
GO:0010660	0.0748908	0.9791	4	37	regulation of muscle cell apoptotic process	BP	0.676571
GO:0001541	0.0749173	0.975183	5	52	ovarian follicle development	BP	0.676571
GO:2000406	0.0749419	0.984376	3	19	positive regulation of T cell migration	BP	0.676571
GO:0060706	0.0749673	0.984025	3	24	cell differentiation involved in embryonic placenta development	BP	0.676571
GO:0042992	0.075024	0.978958	4	40	negative regulation of transcription factor import into nucleus	BP	0.67664
GO:0090362	0.0753128	0.998528	1	2	positive regulation of platelet-derived growth factor production	BP	0.6788
GO:0050714	0.0755746	0.96059	12	169	positive regulation of protein secretion	BP	0.680715
GO:0009449	0.0757787	0.998509	1	2	gamma-aminobutyric acid biosynthetic process	BP	0.681869
GO:0010107	0.0758382	0.983709	3	25	potassium ion import	BP	0.681869
GO:0055094	0.0758512	0.99045	2	11	response to lipoprotein particle	BP	0.681869
GO:0060445	0.0759999	0.983612	3	26	branching involved in salivary gland morphogenesis	BP	0.682476
GO:0007200	0.0760293	0.971511	6	68	phospholipase C-activating G-protein coupled receptor signaling pathway	BP	0.682476
GO:0061035	0.0760673	0.974572	5	58	regulation of cartilage development	BP	0.682476
GO:0031547	0.0764395	0.997986	1	3	brain-derived neurotrophic factor receptor signaling pathway	BP	0.685369
GO:0051918	0.076715	0.99043	2	10	negative regulation of fibrinolysis	BP	0.68724
GO:0070365	0.0767479	0.990272	2	11	hepatocyte differentiation	BP	0.68724
GO:0048565	0.0768057	0.964221	9	130	digestive tract development	BP	0.687311
GO:0016264	0.0770448	0.990087	2	12	gap junction assembly	BP	0.688385
GO:0032386	0.0770524	0.948602	28	499	regulation of intracellular transport	BP	0.688385
GO:0045746	0.0771018	0.983436	3	23	negative regulation of Notch signaling pathway	BP	0.688385
GO:0070997	0.0771255	0.955465	16	260	neuron death	BP	0.688385
GO:0036336	0.0772346	0.983337	3	24	dendritic cell migration	BP	0.688913
GO:0060323	0.0774439	0.978047	4	40	head morphogenesis	BP	0.689974
GO:0046470	0.0775198	0.970825	6	67	phosphatidylcholine metabolic process	BP	0.689974
GO:0030516	0.0775525	0.973879	5	61	regulation of axon extension	BP	0.689974
GO:0051223	0.0775538	0.945857	35	644	regulation of protein transport	BP	0.689974
GO:0030804	0.0777984	0.965782	8	94	positive regulation of cyclic nucleotide biosynthetic process	BP	0.691703
GO:0021884	0.0781513	0.982863	3	28	forebrain neuron development	BP	0.693644
GO:0032330	0.0781598	0.977718	4	42	regulation of chondrocyte differentiation	BP	0.693644
GO:0036413	0.0782181	0.99841	1	2	histone H3-R26 citrullination	BP	0.693644
GO:0036414	0.0782181	0.99841	1	2	histone citrullination	BP	0.693644
GO:0010430	0.0783554	0.998404	1	2	fatty acid omega-oxidation	BP	0.694056
GO:0016265	0.0783817	0.937154	93	1871	death	BP	0.694056
GO:0072531	0.0784507	0.989931	2	11	pyrimidine-containing compound transmembrane transport	BP	0.694056
GO:0002673	0.0784716	0.970392	6	66	regulation of acute inflammatory response	BP	0.694056
GO:0043651	0.0785163	0.989788	2	12	linoleic acid metabolic process	BP	0.694056
GO:0044255	0.0785685	0.941876	49	927	cellular lipid metabolic process	BP	0.694073
GO:0007168	0.0787829	0.989864	2	11	receptor guanylyl cyclase signaling pathway	BP	0.694818
GO:0002538	0.0788042	0.998385	1	2	arachidonic acid metabolite production involved in inflammatory response	BP	0.694818
GO:0002540	0.0788042	0.998385	1	2	leukotriene production involved in inflammatory response	BP	0.694818
GO:0010770	0.0789006	0.963012	9	136	positive regulation of cell morphogenesis involved in differentiation	BP	0.695223
GO:0046164	0.0789607	0.9734	5	54	alcohol catabolic process	BP	0.695308
GO:0046639	0.079239	0.98964	2	12	negative regulation of alpha-beta T cell differentiation	BP	0.696658
GO:0006835	0.0793822	0.96978	6	78	dicarboxylic acid transport	BP	0.696658
GO:0021644	0.079456	0.998358	1	2	vagus nerve morphogenesis	BP	0.696658
GO:0070777	0.079486	0.997819	1	3	D-aspartate transport	BP	0.696658
GO:0070779	0.079486	0.997819	1	3	D-aspartate import	BP	0.696658
GO:0070165	0.0795088	0.998356	1	2	positive regulation of adiponectin secretion	BP	0.696658
GO:0018153	0.0795292	0.998355	1	2	isopeptide cross-linking via N6-(L-isoglutamyl)-L-lysine	BP	0.696658
GO:0018262	0.0795292	0.998355	1	2	isopeptide cross-linking	BP	0.696658
GO:0048710	0.0795811	0.982615	3	24	regulation of astrocyte differentiation	BP	0.696658
GO:0070570	0.0796195	0.989694	2	11	regulation of neuron projection regeneration	BP	0.696658
GO:0010848	0.0797473	0.998345	1	2	regulation of chromatin disassembly	BP	0.697334
GO:0014740	0.0798572	0.998341	1	2	negative regulation of muscle hyperplasia	BP	0.697592
GO:0043552	0.0799057	0.98236	3	27	positive regulation of phosphatidylinositol 3-kinase activity	BP	0.697592
GO:0043383	0.0800042	0.989482	2	12	negative T cell selection	BP	0.697592
GO:0034384	0.0802251	0.989934	2	9	high-density lipoprotein particle clearance	BP	0.697592
GO:0014004	0.0803137	0.998321	1	2	microglia differentiation	BP	0.697592
GO:0014005	0.0803137	0.998321	1	2	microglia development	BP	0.697592
GO:0035981	0.0803337	0.99832	1	2	tongue muscle cell differentiation	BP	0.697592
GO:1902809	0.0803337	0.99832	1	2	regulation of skeletal muscle fiber differentiation	BP	0.697592
GO:1902811	0.0803337	0.99832	1	2	positive regulation of skeletal muscle fiber differentiation	BP	0.697592
GO:2001035	0.0803337	0.99832	1	2	regulation of tongue muscle cell differentiation	BP	0.697592
GO:2001037	0.0803337	0.99832	1	2	positive regulation of tongue muscle cell differentiation	BP	0.697592
GO:0045351	0.0804669	0.989387	2	12	type I interferon biosynthetic process	BP	0.698308
GO:0032804	0.0805709	0.99831	1	2	negative regulation of low-density lipoprotein particle receptor catabolic process	BP	0.698771
GO:0007296	0.0809788	0.998293	1	2	vitellogenesis	BP	0.701822
GO:0042994	0.0810245	0.982229	3	23	cytoplasmic sequestering of transcription factor	BP	0.701822
GO:0035050	0.0811677	0.968951	6	76	embryonic heart tube development	BP	0.701956
GO:0050746	0.0812337	0.989529	2	10	regulation of lipoprotein metabolic process	BP	0.701956
GO:0071623	0.0812947	0.998279	1	2	negative regulation of granulocyte chemotaxis	BP	0.701956
GO:0090024	0.0812947	0.998279	1	2	negative regulation of neutrophil chemotaxis	BP	0.701956
GO:1902623	0.0812947	0.998279	1	2	negative regulation of neutrophil migration	BP	0.701956
GO:0030509	0.0814397	0.961616	9	131	BMP signaling pathway	BP	0.702392
GO:0009404	0.0814471	0.989183	2	12	toxin metabolic process	BP	0.702392
GO:0010755	0.0815261	0.989469	2	10	regulation of plasminogen activation	BP	0.702634
GO:0010517	0.0818171	0.965839	7	92	regulation of phospholipase activity	BP	0.704557
GO:0007188	0.0818515	0.959678	10	139	adenylate cyclase-modulating G-protein coupled receptor signaling pathway	BP	0.704557
GO:0055022	0.0819592	0.989214	2	11	negative regulation of cardiac muscle tissue growth	BP	0.704604
GO:0061117	0.0819592	0.989214	2	11	negative regulation of heart growth	BP	0.704604
GO:0010628	0.0820975	0.935928	71	1457	positive regulation of gene expression	BP	0.705352
GO:1901630	0.0821586	0.998242	1	2	negative regulation of presynaptic membrane organization	BP	0.705399
GO:0060922	0.0822565	0.998237	1	2	atrioventricular node cell differentiation	BP	0.705399
GO:0060928	0.0822565	0.998237	1	2	atrioventricular node cell development	BP	0.705399
GO:0042231	0.0825272	0.998225	1	2	interleukin-13 biosynthetic process	BP	0.705641
GO:0032672	0.0826681	0.998219	1	2	regulation of interleukin-3 production	BP	0.705641
GO:0032752	0.0826681	0.998219	1	2	positive regulation of interleukin-3 production	BP	0.705641
GO:0042223	0.0826681	0.998219	1	2	interleukin-3 biosynthetic process	BP	0.705641
GO:0045399	0.0826681	0.998219	1	2	regulation of interleukin-3 biosynthetic process	BP	0.705641
GO:0045401	0.0826681	0.998219	1	2	positive regulation of interleukin-3 biosynthetic process	BP	0.705641
GO:0032868	0.0826723	0.950923	17	282	response to insulin	BP	0.705641
GO:0003165	0.0827407	0.998216	1	2	Purkinje myocyte development	BP	0.705641
GO:0060419	0.0828486	0.971594	5	59	heart growth	BP	0.705641
GO:0043112	0.0829541	0.96076	9	131	receptor metabolic process	BP	0.705641
GO:0009820	0.0830075	0.988996	2	11	alkaloid metabolic process	BP	0.705641
GO:1903010	0.0830491	0.988987	2	11	regulation of bone development	BP	0.705641
GO:0007589	0.083088	0.965219	7	89	body fluid secretion	BP	0.705641
GO:0021941	0.0830903	0.998201	1	2	negative regulation of cerebellar granule cell precursor proliferation	BP	0.705641
GO:0034014	0.0832548	0.998193	1	2	response to triglyceride	BP	0.705641
GO:0072195	0.083263	0.998193	1	2	kidney smooth muscle cell differentiation	BP	0.705641
GO:0042361	0.0833026	0.998191	1	2	menaquinone catabolic process	BP	0.705641
GO:0042377	0.0833026	0.998191	1	2	vitamin K catabolic process	BP	0.705641
GO:0048569	0.0833075	0.988792	2	12	post-embryonic organ development	BP	0.705641
GO:0060598	0.0833088	0.998191	1	2	dichotomous subdivision of terminal units involved in mammary gland duct morphogenesis	BP	0.705641
GO:0060932	0.0834027	0.998187	1	2	His-Purkinje system cell differentiation	BP	0.706003
GO:0001818	0.0834694	0.954461	13	191	negative regulation of cytokine production	BP	0.706134
GO:0010760	0.0836364	0.998176	1	2	negative regulation of macrophage chemotaxis	BP	0.707112
GO:0003221	0.0839361	0.998163	1	2	right ventricular cardiac muscle tissue morphogenesis	BP	0.70892
GO:2000489	0.0840117	0.99816	1	2	regulation of hepatic stellate cell activation	BP	0.70892
GO:2000491	0.0840117	0.99816	1	2	positive regulation of hepatic stellate cell activation	BP	0.70892
GO:0036292	0.0840559	0.998158	1	2	DNA rewinding	BP	0.70892
GO:0042886	0.0842134	0.948319	19	318	amide transport	BP	0.709121
GO:0032764	0.0842144	0.99815	1	2	negative regulation of mast cell cytokine production	BP	0.709121
GO:1903827	0.0842818	0.94515	24	429	regulation of cellular protein localization	BP	0.709121
GO:0060046	0.0842857	0.988728	2	11	regulation of acrosome reaction	BP	0.709121
GO:0048246	0.0845666	0.981117	3	23	macrophage chemotaxis	BP	0.711051
GO:0002862	0.0846649	0.988824	2	10	negative regulation of inflammatory response to antigenic stimulus	BP	0.711113
GO:0050873	0.0846772	0.975408	4	36	brown fat cell differentiation	BP	0.711113
GO:0043550	0.0847831	0.9751	4	44	regulation of lipid kinase activity	BP	0.711569
GO:0019732	0.0849011	0.998119	1	2	antifungal humoral response	BP	0.711972
GO:0032429	0.0850802	0.988737	2	10	regulation of phospholipase A2 activity	BP	0.711972
GO:0007519	0.0850931	0.957725	10	147	skeletal muscle tissue development	BP	0.711972
GO:0046985	0.0851278	0.998109	1	2	positive regulation of hemoglobin biosynthetic process	BP	0.711972
GO:0033280	0.0851352	0.980753	3	26	response to vitamin D	BP	0.711972
GO:0002761	0.0852684	0.961641	8	104	regulation of myeloid leukocyte differentiation	BP	0.711972
GO:0032490	0.0853763	0.988497	2	11	detection of molecule of bacterial origin	BP	0.711972
GO:0015855	0.0853808	0.998098	1	2	pyrimidine nucleobase transport	BP	0.711972
GO:0060516	0.085421	0.998096	1	2	primary prostatic bud elongation	BP	0.711972
GO:0072301	0.0854542	0.998094	1	2	regulation of metanephric glomerular mesangial cell proliferation	BP	0.711972
GO:0042640	0.085486	0.998093	1	2	anagen	BP	0.711972
GO:0072505	0.0855026	0.988323	2	12	divalent inorganic anion homeostasis	BP	0.711972
GO:0061193	0.0855028	0.998092	1	2	taste bud development	BP	0.711972
GO:0031018	0.0855736	0.970445	5	56	endocrine pancreas development	BP	0.712131
GO:0007259	0.0861674	0.959056	9	116	JAK-STAT cascade	BP	0.716641
GO:0072070	0.0862893	0.988154	2	12	loop of Henle development	BP	0.71702
GO:0042700	0.0863171	0.998055	1	2	luteinizing hormone signaling pathway	BP	0.71702
GO:0046427	0.0866325	0.966511	6	64	positive regulation of JAK-STAT cascade	BP	0.718598
GO:0003151	0.086639	0.969886	5	60	outflow tract morphogenesis	BP	0.718598
GO:0060460	0.0866656	0.998039	1	2	left lung morphogenesis	BP	0.718598
GO:0008202	0.0867333	0.947384	18	285	steroid metabolic process	BP	0.718598
GO:0035801	0.0868403	0.998031	1	2	adrenal cortex development	BP	0.718598
GO:0035802	0.0868403	0.998031	1	2	adrenal cortex formation	BP	0.718598
GO:0021622	0.0869847	0.998024	1	2	oculomotor nerve morphogenesis	BP	0.718598
GO:0021623	0.0869847	0.998024	1	2	oculomotor nerve formation	BP	0.718598
GO:0003404	0.0870025	0.998023	1	2	optic vesicle morphogenesis	BP	0.718598
GO:0072166	0.0871852	0.998015	1	2	posterior mesonephric tubule development	BP	0.718598
GO:0051933	0.087237	0.997363	1	3	amino acid uptake involved in synaptic transmission	BP	0.718598
GO:0051935	0.087237	0.997363	1	3	L-glutamate uptake involved in synaptic transmission	BP	0.718598
GO:1903802	0.087237	0.997363	1	3	L-glutamate(1-) import into cell	BP	0.718598
GO:1990123	0.087237	0.997363	1	3	L-glutamate import into cell	BP	0.718598
GO:0006171	0.0873474	0.958337	9	121	cAMP biosynthetic process	BP	0.719077
GO:0050778	0.0875682	0.939604	31	552	positive regulation of immune response	BP	0.72019
GO:0050665	0.0876252	0.988016	2	11	hydrogen peroxide biosynthetic process	BP	0.72019
GO:1900108	0.0876395	0.997993	1	2	negative regulation of nodal signaling pathway	BP	0.72019
GO:0071320	0.0877056	0.973972	4	43	cellular response to cAMP	BP	0.720305
GO:0009637	0.0877766	0.997329	1	3	response to blue light	BP	0.720458
GO:0042516	0.08786	0.97416	4	36	regulation of tyrosine phosphorylation of Stat3 protein	BP	0.720713
GO:1900016	0.088106	0.997971	1	2	negative regulation of cytokine production involved in inflammatory response	BP	0.721245
GO:0045662	0.0881288	0.979977	3	23	negative regulation of myoblast differentiation	BP	0.721245
GO:0007356	0.0881865	0.997968	1	2	thorax and anterior abdomen determination	BP	0.721245
GO:2001074	0.0881865	0.997968	1	2	regulation of metanephric ureteric bud development	BP	0.721245
GO:2001076	0.0881865	0.997968	1	2	positive regulation of metanephric ureteric bud development	BP	0.721245
GO:0043585	0.0884238	0.997289	1	3	nose morphogenesis	BP	0.722084
GO:0060769	0.0884443	0.997955	1	2	positive regulation of epithelial cell proliferation involved in prostate gland development	BP	0.722084
GO:0000052	0.0884462	0.987554	2	13	citrulline metabolic process	BP	0.722084
GO:0071695	0.0885336	0.973584	4	45	anatomical structure maturation	BP	0.722369
GO:2000342	0.088704	0.997943	1	2	negative regulation of chemokine (C-X-C motif) ligand 2 production	BP	0.722881
GO:0002762	0.0887424	0.973655	4	40	negative regulation of myeloid leukocyte differentiation	BP	0.722881
GO:0003294	0.0890405	0.997927	1	2	atrial ventricular junction remodeling	BP	0.722881
GO:0010645	0.0890405	0.997927	1	2	regulation of cell communication by chemical coupling	BP	0.722881
GO:0010652	0.0890405	0.997927	1	2	positive regulation of cell communication by chemical coupling	BP	0.722881
GO:0030810	0.0891469	0.959593	8	97	positive regulation of nucleotide biosynthetic process	BP	0.722881
GO:1900373	0.0891469	0.959593	8	97	positive regulation of purine nucleotide biosynthetic process	BP	0.722881
GO:0010820	0.0891493	0.987876	2	10	positive regulation of T cell chemotaxis	BP	0.722881
GO:0032639	0.0891733	0.997921	1	2	TRAIL production	BP	0.722881
GO:0032679	0.0891733	0.997921	1	2	regulation of TRAIL production	BP	0.722881
GO:0032759	0.0891733	0.997921	1	2	positive regulation of TRAIL production	BP	0.722881
GO:0003408	0.0896925	0.997209	1	3	optic cup formation involved in camera-type eye development	BP	0.72643
GO:0046889	0.0897345	0.968599	5	55	positive regulation of lipid biosynthetic process	BP	0.72643
GO:0097154	0.0897693	0.987392	2	12	GABAergic neuron differentiation	BP	0.72643
GO:0021658	0.0899654	0.997883	1	2	rhombomere 3 morphogenesis	BP	0.727164
GO:0002253	0.0900103	0.940999	24	424	activation of immune response	BP	0.727164
GO:0071732	0.0900209	0.987496	2	11	cellular response to nitric oxide	BP	0.727164
GO:0071409	0.090071	0.997878	1	2	cellular response to cycloheximide	BP	0.727164
GO:0046466	0.0903467	0.979185	3	24	membrane lipid catabolic process	BP	0.728962
GO:0046687	0.0906765	0.997848	1	2	response to chromate	BP	0.731117
GO:0003272	0.0907198	0.987181	2	12	endocardial cushion formation	BP	0.731117
GO:1903828	0.0908961	0.958482	8	110	negative regulation of cellular protein localization	BP	0.731905
GO:0071375	0.0909239	0.943632	19	327	cellular response to peptide hormone stimulus	BP	0.731905
GO:0072272	0.0912974	0.997818	1	2	proximal/distal pattern formation involved in metanephric nephron development	BP	0.733298
GO:0002279	0.0912995	0.972668	4	39	mast cell activation involved in immune response	BP	0.733298
GO:0043303	0.0912995	0.972668	4	39	mast cell degranulation	BP	0.733298
GO:0061032	0.0913243	0.997817	1	2	visceral serous pericardium development	BP	0.733298
GO:0071603	0.0913642	0.997102	1	3	endothelial cell-cell adhesion	BP	0.733298
GO:0060191	0.0914586	0.958179	8	109	regulation of lipase activity	BP	0.733298
GO:0048505	0.0914898	0.987009	2	12	regulation of timing of cell differentiation	BP	0.733298
GO:0010769	0.0915225	0.946821	15	267	regulation of cell morphogenesis involved in differentiation	BP	0.733298
GO:0021904	0.0915823	0.97865	3	26	dorsal/ventral neural tube patterning	BP	0.733322
GO:1900127	0.0917237	0.997078	1	3	positive regulation of hyaluronan biosynthetic process	BP	0.733322
GO:0007351	0.091791	0.986687	2	14	tripartite regional subdivision	BP	0.733322
GO:0008595	0.091791	0.986687	2	14	anterior/posterior axis specification, embryo	BP	0.733322
GO:0032227	0.0917916	0.997074	1	3	negative regulation of synaptic transmission, dopaminergic	BP	0.733322
GO:0060128	0.0920574	0.997781	1	2	corticotropin hormone secreting cell differentiation	BP	0.735019
GO:2000043	0.0921658	0.997775	1	2	regulation of cardiac cell fate specification	BP	0.735459
GO:0010817	0.0924413	0.938156	26	456	regulation of hormone levels	BP	0.73723
GO:0010288	0.0925428	0.986772	2	12	response to lead ion	BP	0.737613
GO:0048560	0.0928695	0.99774	1	2	establishment of anatomical structure orientation	BP	0.739789
GO:0006720	0.0929276	0.95515	9	118	isoprenoid metabolic process	BP	0.739824
GO:0007635	0.0929818	0.986533	2	13	chemosensory behavior	BP	0.739828
GO:0032805	0.0932871	0.997719	1	2	positive regulation of low-density lipoprotein particle receptor catabolic process	BP	0.741829
GO:0060738	0.093354	0.997716	1	2	epithelial-mesenchymal signaling involved in prostate gland development	BP	0.741933
GO:0019370	0.093454	0.978317	3	22	leukotriene biosynthetic process	BP	0.7423
GO:0019220	0.0935178	0.926302	72	1460	regulation of phosphate metabolic process	BP	0.742379
GO:0001580	0.0936103	0.972135	4	31	detection of chemical stimulus involved in sensory perception of bitter taste	BP	0.742685
GO:0033505	0.0938017	0.997694	1	2	floor plate morphogenesis	BP	0.743426
GO:0034374	0.0938116	0.986654	2	11	low-density lipoprotein particle remodeling	BP	0.743426
GO:0034754	0.0942302	0.956722	8	101	cellular hormone metabolic process	BP	0.745881
GO:0001776	0.0942686	0.96255	6	74	leukocyte homeostasis	BP	0.745881
GO:0010664	0.094302	0.986373	2	12	negative regulation of striated muscle cell apoptotic process	BP	0.745881
GO:0045940	0.0943886	0.977847	3	24	positive regulation of steroid metabolic process	BP	0.745881
GO:0072560	0.0943921	0.997664	1	2	type B pancreatic cell maturation	BP	0.745881
GO:0007213	0.094753	0.98627	2	12	G-protein coupled acetylcholine receptor signaling pathway	BP	0.748304
GO:0007368	0.0948255	0.95898	7	95	determination of left/right symmetry	BP	0.748448
GO:0070201	0.0950135	0.931766	37	702	regulation of establishment of protein localization	BP	0.748741
GO:0098751	0.0950243	0.977385	3	28	bone cell development	BP	0.748741
GO:0014806	0.0950256	0.997631	1	2	smooth muscle hyperplasia	BP	0.748741
GO:0051055	0.0953631	0.970944	4	41	negative regulation of lipid biosynthetic process	BP	0.750971
GO:1901631	0.0955492	0.997605	1	2	positive regulation of presynaptic membrane organization	BP	0.752006
GO:0070173	0.0956896	0.997597	1	2	regulation of enamel mineralization	BP	0.752457
GO:0010872	0.095867	0.986402	2	10	regulation of cholesterol esterification	BP	0.752457
GO:0072089	0.0958723	0.953251	9	140	stem cell proliferation	BP	0.752457
GO:1901214	0.0958897	0.945132	14	229	regulation of neuron death	BP	0.752457
GO:0007340	0.0959344	0.977329	3	24	acrosome reaction	BP	0.752457
GO:1902998	0.0959469	0.997584	1	2	positive regulation of neurofibrillary tangle assembly	BP	0.752457
GO:0071243	0.0959887	0.986162	2	11	cellular response to arsenic-containing substance	BP	0.752457
GO:0097360	0.0961543	0.996783	1	3	chorionic trophoblast cell proliferation	BP	0.752899
GO:1901382	0.0961543	0.996783	1	3	regulation of chorionic trophoblast cell proliferation	BP	0.752899
GO:0032872	0.0962725	0.949196	11	174	regulation of stress-activated MAPK cascade	BP	0.753396
GO:0010454	0.0963715	0.986074	2	11	negative regulation of cell fate commitment	BP	0.753743
GO:0009408	0.0968726	0.955137	8	110	response to heat	BP	0.757007
GO:0050798	0.0969641	0.970286	4	41	activated T cell proliferation	BP	0.757007
GO:0051260	0.0970674	0.943172	15	247	protein homooligomerization	BP	0.757007
GO:0046456	0.0970701	0.96532	5	52	icosanoid biosynthetic process	BP	0.757007
GO:1901570	0.0970701	0.96532	5	52	fatty acid derivative biosynthetic process	BP	0.757007
GO:0021775	0.0971733	0.996712	1	3	smoothened signaling pathway involved in ventral spinal cord interneuron specification	BP	0.757007
GO:0021776	0.0971733	0.996712	1	3	smoothened signaling pathway involved in spinal cord motor neuron cell fate specification	BP	0.757007
GO:2000660	0.0972869	0.997514	1	2	negative regulation of interleukin-1-mediated signaling pathway	BP	0.757464
GO:0007253	0.0973847	0.985842	2	11	cytoplasmic sequestering of NF-kappaB	BP	0.757797
GO:0045445	0.0975331	0.960924	6	73	myoblast differentiation	BP	0.758523
GO:0072076	0.0978385	0.996666	1	3	nephrogenic mesenchyme development	BP	0.76047
GO:0010387	0.0979213	0.997481	1	2	COP9 signalosome assembly	BP	0.760684
GO:1903078	0.098098	0.976283	3	29	positive regulation of protein localization to plasma membrane	BP	0.761262
GO:0048878	0.0981531	0.926578	47	916	chemical homeostasis	BP	0.761262
GO:0055073	0.0981615	0.997468	1	2	cadmium ion homeostasis	BP	0.761262
GO:0006633	0.0982167	0.94995	10	137	fatty acid biosynthetic process	BP	0.761262
GO:0048715	0.0982903	0.985451	2	12	negative regulation of oligodendrocyte differentiation	BP	0.761404
GO:0009590	0.0984116	0.997455	1	2	detection of gravity	BP	0.761603
GO:0010657	0.0984264	0.969682	4	41	muscle cell apoptotic process	BP	0.761603
GO:2000195	0.0985887	0.996614	1	3	negative regulation of female gonad development	BP	0.76197
GO:0072023	0.0987419	0.997437	1	2	thick ascending limb development	BP	0.76197
GO:0072233	0.0987419	0.997437	1	2	metanephric thick ascending limb development	BP	0.76197
GO:0006706	0.0987861	0.976362	3	24	steroid catabolic process	BP	0.76197
GO:0048168	0.0988	0.969303	4	48	regulation of neuronal synaptic plasticity	BP	0.76197
GO:0060458	0.0988688	0.997431	1	2	right lung development	BP	0.76197
GO:0070302	0.0989388	0.947528	11	175	regulation of stress-activated protein kinase signaling cascade	BP	0.76197
GO:0048342	0.0989974	0.997424	1	2	paraxial mesodermal cell differentiation	BP	0.76197
GO:0048343	0.0989974	0.997424	1	2	paraxial mesodermal cell fate commitment	BP	0.76197
GO:0060163	0.0990268	0.997422	1	2	subpallium neuron fate commitment	BP	0.76197
GO:0018108	0.0993835	0.938537	18	310	peptidyl-tyrosine phosphorylation	BP	0.764288
GO:0002064	0.0997314	0.94535	12	201	epithelial cell development	BP	0.766536
GO:0048627	0.0998954	0.997375	1	2	myoblast development	BP	0.767368
GO:1903531	0.100085	0.948758	10	144	negative regulation of secretion by cell	BP	0.768281
GO:0048245	0.100126	0.985433	2	10	eosinophil chemotaxis	BP	0.768281
GO:0048697	0.10048	0.997344	1	2	positive regulation of collateral sprouting in absence of injury	BP	0.770567
GO:0010165	0.100597	0.975531	3	27	response to X-ray	BP	0.771041
GO:0002074	0.100678	0.996465	1	3	extraocular skeletal muscle development	BP	0.771065
GO:0071383	0.100761	0.950433	9	132	cellular response to steroid hormone stimulus	BP	0.771065
GO:0032869	0.100768	0.941871	14	235	cellular response to insulin stimulus	BP	0.771065
GO:0090218	0.100965	0.975288	3	29	positive regulation of lipid kinase activity	BP	0.772144
GO:0048048	0.101076	0.975105	3	32	embryonic eye morphogenesis	BP	0.772561
GO:0044406	0.10114	0.98462	2	13	adhesion of symbiont to host	BP	0.772622
GO:0002434	0.101433	0.997292	1	2	immune complex clearance	BP	0.772839
GO:0002436	0.101433	0.997292	1	2	immune complex clearance by monocytes and macrophages	BP	0.772839
GO:0090264	0.101433	0.997292	1	2	regulation of immune complex clearance by monocytes and macrophages	BP	0.772839
GO:0090265	0.101433	0.997292	1	2	positive regulation of immune complex clearance by monocytes and macrophages	BP	0.772839
GO:0070741	0.101472	0.975292	3	26	response to interleukin-6	BP	0.772839
GO:0045747	0.101505	0.975351	3	25	positive regulation of Notch signaling pathway	BP	0.772839
GO:0061005	0.101608	0.968152	4	47	cell differentiation involved in kidney development	BP	0.772886
GO:0010593	0.101623	0.996397	1	3	negative regulation of lamellipodium assembly	BP	0.772886
GO:0035435	0.101846	0.984449	2	13	phosphate ion transmembrane transport	BP	0.774064
GO:0006357	0.101971	0.918475	78	1645	regulation of transcription from RNA polymerase II promoter	BP	0.774064
GO:0071636	0.102004	0.984411	2	13	positive regulation of transforming growth factor beta production	BP	0.774064
GO:0036473	0.10204	0.962855	5	57	cell death in response to oxidative stress	BP	0.774064
GO:0030278	0.102059	0.945582	11	173	regulation of ossification	BP	0.774064
GO:0045773	0.102147	0.974774	3	31	positive regulation of axon extension	BP	0.774303
GO:0051302	0.102207	0.938578	16	263	regulation of cell division	BP	0.774334
GO:0048673	0.102574	0.997229	1	2	collateral sprouting of intact axon in response to injury	BP	0.775648
GO:0048683	0.102574	0.997229	1	2	regulation of collateral sprouting of intact axon in response to injury	BP	0.775648
GO:0090133	0.102653	0.997224	1	2	mesendoderm migration	BP	0.775648
GO:0090134	0.102653	0.997224	1	2	cell migration involved in mesendoderm migration	BP	0.775648
GO:0061394	0.102662	0.997224	1	2	regulation of transcription from RNA polymerase II promoter in response to arsenic-containing substance	BP	0.775648
GO:0032823	0.102734	0.984397	2	12	regulation of natural killer cell differentiation	BP	0.775769
GO:0044331	0.102848	0.984206	2	13	cell-cell adhesion mediated by cadherin	BP	0.776207
GO:0001893	0.103068	0.97467	3	27	maternal placenta development	BP	0.776249
GO:0003342	0.103151	0.997197	1	2	proepicardium development	BP	0.776249
GO:0003343	0.103151	0.997197	1	2	septum transversum development	BP	0.776249
GO:0046649	0.10319	0.927662	31	560	lymphocyte activation	BP	0.776249
GO:0045844	0.103192	0.967544	4	45	positive regulation of striated muscle tissue development	BP	0.776249
GO:0048636	0.103192	0.967544	4	45	positive regulation of muscle organ development	BP	0.776249
GO:0048592	0.103255	0.948851	9	145	eye morphogenesis	BP	0.776303
GO:0051250	0.10339	0.951466	8	107	negative regulation of lymphocyte activation	BP	0.7765
GO:0021564	0.103441	0.996263	1	3	vagus nerve development	BP	0.7765
GO:0045414	0.103473	0.984219	2	12	regulation of interleukin-8 biosynthetic process	BP	0.7765
GO:0002764	0.10352	0.929844	26	483	immune response-regulating signaling pathway	BP	0.7765
GO:1901252	0.10362	0.99717	1	2	regulation of intracellular transport of viral material	BP	0.7765
GO:1901253	0.10362	0.99717	1	2	negative regulation of intracellular transport of viral material	BP	0.7765
GO:0006788	0.103685	0.997167	1	2	heme oxidation	BP	0.776569
GO:0048850	0.103821	0.996235	1	3	hypophysis morphogenesis	BP	0.777163
GO:0060324	0.103992	0.967172	4	46	face development	BP	0.777775
GO:0061378	0.104072	0.997145	1	2	corpora quadrigemina development	BP	0.777775
GO:0061379	0.104072	0.997145	1	2	inferior colliculus development	BP	0.777775
GO:0046479	0.104178	0.984048	2	12	glycosphingolipid catabolic process	BP	0.778147
GO:1903795	0.104319	0.996198	1	3	regulation of inorganic anion transmembrane transport	BP	0.778773
GO:0051446	0.104521	0.983656	2	14	positive regulation of meiotic cell cycle	BP	0.779863
GO:0018212	0.104875	0.934664	18	312	peptidyl-tyrosine modification	BP	0.780952
GO:1902994	0.104927	0.997097	1	2	regulation of phospholipid efflux	BP	0.780952
GO:1902995	0.104927	0.997097	1	2	positive regulation of phospholipid efflux	BP	0.780952
GO:0016539	0.104951	0.997095	1	2	intein-mediated protein splicing	BP	0.780952
GO:0030908	0.104951	0.997095	1	2	protein splicing	BP	0.780952
GO:0032499	0.105014	0.997092	1	2	detection of peptidoglycan	BP	0.781001
GO:0007224	0.105151	0.950306	8	121	smoothened signaling pathway	BP	0.781603
GO:0032717	0.105227	0.983624	2	13	negative regulation of interleukin-8 production	BP	0.781743
GO:1990379	0.105375	0.997071	1	2	lipid transport across blood brain barrier	BP	0.782424
GO:0007178	0.10547	0.934218	18	321	transmembrane receptor protein serine/threonine kinase signaling pathway	BP	0.782426
GO:2000645	0.105489	0.99611	1	3	negative regulation of receptor catabolic process	BP	0.782426
GO:0032682	0.105592	0.983704	2	12	negative regulation of chemokine production	BP	0.782434
GO:0051174	0.105645	0.916091	72	1473	regulation of phosphorus metabolic process	BP	0.782434
GO:2000118	0.105661	0.996097	1	3	regulation of sodium-dependent phosphate transport	BP	0.782434
GO:0003162	0.105883	0.99608	1	3	atrioventricular node development	BP	0.783663
GO:0034105	0.106068	0.973679	3	26	positive regulation of tissue remodeling	BP	0.784608
GO:0050728	0.106282	0.952845	7	89	negative regulation of inflammatory response	BP	0.785767
GO:0002446	0.106451	0.973618	3	25	neutrophil mediated immunity	BP	0.786594
GO:0007402	0.106581	0.997002	1	2	ganglion mother cell fate determination	BP	0.786874
GO:0070837	0.106603	0.996025	1	3	dehydroascorbic acid transport	BP	0.786874
GO:0060302	0.106912	0.996982	1	2	negative regulation of cytokine activity	BP	0.788732
GO:0010996	0.106993	0.982913	2	15	response to auditory stimulus	BP	0.788882
GO:0060697	0.107047	0.996975	1	2	positive regulation of phospholipid catabolic process	BP	0.788882
GO:0021978	0.107222	0.983129	2	13	telencephalon regionalization	BP	0.789751
GO:0010819	0.107402	0.983466	2	11	regulation of T cell chemotaxis	BP	0.789868
GO:0048167	0.107438	0.948937	8	126	regulation of synaptic plasticity	BP	0.789868
GO:0071675	0.107453	0.983246	2	12	regulation of mononuclear cell migration	BP	0.789868
GO:0042308	0.107467	0.960165	5	61	negative regulation of protein import into nucleus	BP	0.789868
GO:0032941	0.107665	0.955611	6	79	secretion by tissue	BP	0.790905
GO:0035733	0.107729	0.995939	1	3	hepatic stellate cell activation	BP	0.790951
GO:0042998	0.107831	0.995931	1	3	positive regulation of Golgi to plasma membrane protein transport	BP	0.791278
GO:2001014	0.108079	0.982637	2	15	regulation of skeletal muscle cell differentiation	BP	0.792368
GO:0008344	0.108132	0.955301	6	83	adult locomotory behavior	BP	0.792368
GO:0009311	0.108152	0.965495	4	43	oligosaccharide metabolic process	BP	0.792368
GO:0010902	0.108282	0.996902	1	2	positive regulation of very-low-density lipoprotein particle remodeling	BP	0.792871
GO:0001831	0.108336	0.995892	1	3	trophectodermal cellular morphogenesis	BP	0.792871
GO:0043163	0.108824	0.995854	1	3	cell envelope organization	BP	0.795466
GO:0045229	0.108824	0.995854	1	3	external encapsulating structure organization	BP	0.795466
GO:0045780	0.108921	0.982552	2	14	positive regulation of bone resorption	BP	0.795466
GO:0046852	0.108921	0.982552	2	14	positive regulation of bone remodeling	BP	0.795466
GO:0040034	0.109021	0.982678	2	13	regulation of development, heterochronic	BP	0.795536
GO:2000502	0.109096	0.996854	1	2	negative regulation of natural killer cell chemotaxis	BP	0.795536
GO:0072069	0.109199	0.995824	1	3	DCT cell differentiation	BP	0.795536
GO:0072240	0.109199	0.995824	1	3	metanephric DCT cell differentiation	BP	0.795536
GO:0032799	0.10922	0.982477	2	14	low-density lipoprotein receptor particle metabolic process	BP	0.795536
GO:0007161	0.109529	0.995288	1	4	calcium-independent cell-matrix adhesion	BP	0.79709
GO:0010799	0.109549	0.972177	3	30	regulation of peptidyl-threonine phosphorylation	BP	0.79709
GO:1901876	0.109814	0.996811	1	2	regulation of calcium ion binding	BP	0.798096
GO:1901877	0.109814	0.996811	1	2	negative regulation of calcium ion binding	BP	0.798096
GO:2000108	0.109861	0.97225	3	27	positive regulation of leukocyte apoptotic process	BP	0.798096
GO:1902837	0.110097	0.995238	1	4	amino acid import into cell	BP	0.799396
GO:0072207	0.110252	0.971922	3	30	metanephric epithelium development	BP	0.799553
GO:1903729	0.110265	0.958763	5	63	regulation of plasma membrane organization	BP	0.799553
GO:0010594	0.110293	0.950454	7	101	regulation of endothelial cell migration	BP	0.799553
GO:0051770	0.110462	0.982159	2	14	positive regulation of nitric-oxide synthase biosynthetic process	BP	0.800355
GO:1901863	0.110533	0.964356	4	46	positive regulation of muscle tissue development	BP	0.800453
GO:0042733	0.110785	0.958558	5	61	embryonic digit morphogenesis	BP	0.801678
GO:0006027	0.110819	0.958541	5	61	glycosaminoglycan catabolic process	BP	0.801678
GO:0010751	0.11096	0.995685	1	3	negative regulation of nitric oxide mediated signal transduction	BP	0.802003
GO:0010743	0.11098	0.971777	3	28	regulation of macrophage derived foam cell differentiation	BP	0.802003
GO:0050886	0.111096	0.953868	6	76	endocrine process	BP	0.802415
GO:0043535	0.111215	0.964058	4	46	regulation of blood vessel endothelial cell migration	BP	0.802487
GO:0070555	0.111278	0.953791	6	75	response to interleukin-1	BP	0.802487
GO:0050850	0.11128	0.971809	3	26	positive regulation of calcium-mediated signaling	BP	0.802487
GO:0009233	0.111608	0.995633	1	3	menaquinone metabolic process	BP	0.803862
GO:0072330	0.111626	0.936124	13	198	monocarboxylic acid biosynthetic process	BP	0.803862
GO:0021903	0.111646	0.982012	2	13	rostrocaudal neural tube patterning	BP	0.803862
GO:0000122	0.112029	0.919451	34	675	negative regulation of transcription from RNA polymerase II promoter	BP	0.806196
GO:0060537	0.112139	0.929454	18	328	muscle tissue development	BP	0.806487
GO:0070307	0.112186	0.981716	2	14	lens fiber cell development	BP	0.806487
GO:1903530	0.112257	0.921093	30	555	regulation of secretion by cell	BP	0.806493
GO:0051797	0.112304	0.981843	2	13	regulation of hair follicle development	BP	0.806493
GO:0009608	0.112627	0.996641	1	2	response to symbiont	BP	0.807973
GO:0009609	0.112627	0.996641	1	2	response to symbiotic bacterium	BP	0.807973
GO:0038065	0.112908	0.994985	1	4	collagen-activated signaling pathway	BP	0.809568
GO:0021593	0.113168	0.995507	1	3	rhombomere morphogenesis	BP	0.811007
GO:1903409	0.113392	0.952656	6	76	reactive oxygen species biosynthetic process	BP	0.811956
GO:0061469	0.113418	0.995486	1	3	regulation of type B pancreatic cell proliferation	BP	0.811956
GO:0072604	0.113616	0.981505	2	13	interleukin-6 secretion	BP	0.812649
GO:0002582	0.113692	0.996575	1	2	positive regulation of antigen processing and presentation of peptide or polysaccharide antigen via MHC class II	BP	0.812649
GO:0002588	0.113692	0.996575	1	2	positive regulation of antigen processing and presentation of peptide antigen via MHC class II	BP	0.812649
GO:0010560	0.114348	0.981315	2	13	positive regulation of glycoprotein biosynthetic process	BP	0.816919
GO:0001810	0.114542	0.996522	1	2	regulation of type I hypersensitivity	BP	0.817018
GO:0001812	0.114542	0.996522	1	2	positive regulation of type I hypersensitivity	BP	0.817018
GO:0016068	0.114542	0.996522	1	2	type I hypersensitivity	BP	0.817018
GO:0051147	0.114614	0.942097	9	133	regulation of muscle cell differentiation	BP	0.817018
GO:0045605	0.114659	0.981427	2	12	negative regulation of epidermal cell differentiation	BP	0.817018
GO:0045360	0.114783	0.996507	1	2	regulation of interleukin-1 biosynthetic process	BP	0.817059
GO:0045362	0.114783	0.996507	1	2	positive regulation of interleukin-1 biosynthetic process	BP	0.817059
GO:0071498	0.115159	0.98094	2	14	cellular response to fluid shear stress	BP	0.81891
GO:0050790	0.115162	0.905021	100	2109	regulation of catalytic activity	BP	0.81891
GO:0043154	0.115915	0.951315	6	76	negative regulation of cysteine-type endopeptidase activity involved in apoptotic process	BP	0.82341
GO:0015748	0.116035	0.951251	6	76	organophosphate ester transport	BP	0.82341
GO:0046058	0.116067	0.938793	10	151	cAMP metabolic process	BP	0.82341
GO:0071934	0.116089	0.995265	1	3	thiamine transmembrane transport	BP	0.82341
GO:0060912	0.116094	0.995264	1	3	cardiac cell fate specification	BP	0.82341
GO:0006842	0.116219	0.995254	1	3	tricarboxylic acid transport	BP	0.823454
GO:0015746	0.116219	0.995254	1	3	citrate transport	BP	0.823454
GO:0019276	0.116336	0.995244	1	3	UDP-N-acetylgalactosamine metabolic process	BP	0.823859
GO:0001825	0.116516	0.969672	3	29	blastocyst formation	BP	0.824709
GO:0009187	0.116689	0.934358	12	191	cyclic nucleotide metabolic process	BP	0.82551
GO:0050777	0.117341	0.943331	8	108	negative regulation of immune response	BP	0.827599
GO:0045661	0.117359	0.961509	4	42	regulation of myoblast differentiation	BP	0.827599
GO:0051818	0.117361	0.980726	2	12	disruption of cells of other organism involved in symbiotic interaction	BP	0.827599
GO:0051883	0.117361	0.980726	2	12	killing of cells in other organism involved in symbiotic interaction	BP	0.827599
GO:0060523	0.117368	0.995157	1	3	prostate epithelial cord elongation	BP	0.827599
GO:1900115	0.117445	0.980335	2	14	extracellular regulation of signal transduction	BP	0.827599
GO:1900116	0.117445	0.980335	2	14	extracellular negative regulation of signal transduction	BP	0.827599
GO:0042036	0.117518	0.969438	3	27	negative regulation of cytokine biosynthetic process	BP	0.827599
GO:0006915	0.11757	0.904259	86	1760	apoptotic process	BP	0.827599
GO:0048320	0.117701	0.995129	1	3	axial mesoderm formation	BP	0.827599
GO:0022602	0.117703	0.950263	6	81	ovulation cycle process	BP	0.827599
GO:0034370	0.117765	0.980858	2	11	triglyceride-rich lipoprotein particle remodeling	BP	0.827599
GO:0034372	0.117765	0.980858	2	11	very-low-density lipoprotein particle remodeling	BP	0.827599
GO:0002071	0.117836	0.995117	1	3	glandular epithelial cell maturation	BP	0.827675
GO:0090005	0.117901	0.980214	2	14	negative regulation of establishment of protein localization to plasma membrane	BP	0.827682
GO:0060279	0.118098	0.995095	1	3	positive regulation of ovulation	BP	0.827682
GO:0043091	0.118156	0.99509	1	3	L-arginine import	BP	0.827682
GO:0090467	0.118156	0.99509	1	3	arginine import	BP	0.827682
GO:1902023	0.118156	0.99509	1	3	L-arginine transport	BP	0.827682
GO:0070977	0.118197	0.979748	2	17	bone maturation	BP	0.827682
GO:0000902	0.118455	0.908305	54	1179	cell morphogenesis	BP	0.827855
GO:1902947	0.118462	0.995064	1	3	regulation of tau-protein kinase activity	BP	0.827855
GO:1902988	0.118462	0.995064	1	3	neurofibrillary tangle assembly	BP	0.827855
GO:1902996	0.118462	0.995064	1	3	regulation of neurofibrillary tangle assembly	BP	0.827855
GO:0060129	0.118694	0.995044	1	3	thyroid-stimulating hormone-secreting cell differentiation	BP	0.828687
GO:0019218	0.118715	0.949797	6	77	regulation of steroid metabolic process	BP	0.828687
GO:0035166	0.118777	0.995036	1	3	post-embryonic hemopoiesis	BP	0.828687
GO:0051155	0.118848	0.960802	4	43	positive regulation of striated muscle cell differentiation	BP	0.828687
GO:0046661	0.118882	0.937006	10	152	male sex differentiation	BP	0.828687
GO:0007596	0.119087	0.916278	29	552	blood coagulation	BP	0.829393
GO:0007228	0.119104	0.995008	1	3	positive regulation of hh target transcription factor activity	BP	0.829393
GO:0007350	0.119195	0.979475	2	17	blastoderm segmentation	BP	0.829612
GO:0060075	0.119397	0.994376	1	4	regulation of resting membrane potential	BP	0.830594
GO:0061184	0.119513	0.994973	1	3	positive regulation of dermatome development	BP	0.8306
GO:0003350	0.119518	0.994973	1	3	pulmonary myocardium development	BP	0.8306
GO:0002275	0.119653	0.954211	5	60	myeloid cell activation involved in immune response	BP	0.83088
GO:0046541	0.119679	0.979911	2	13	saliva secretion	BP	0.83088
GO:0042993	0.120161	0.960132	4	45	positive regulation of transcription factor import into nucleus	BP	0.833809
GO:0035914	0.120386	0.953739	5	64	skeletal muscle cell differentiation	BP	0.834948
GO:0003285	0.120731	0.994867	1	3	septum secundum development	BP	0.836916
GO:0055005	0.120997	0.994844	1	3	ventricular cardiac myofibril assembly	BP	0.836919
GO:0090360	0.121046	0.994839	1	3	platelet-derived growth factor production	BP	0.836919
GO:0090361	0.121046	0.994839	1	3	regulation of platelet-derived growth factor production	BP	0.836919
GO:0042369	0.121053	0.994839	1	3	vitamin D catabolic process	BP	0.836919
GO:0032814	0.121105	0.968091	3	27	regulation of natural killer cell activation	BP	0.836919
GO:0055123	0.121298	0.937907	9	142	digestive system development	BP	0.836919
GO:0071874	0.121312	0.994816	1	3	cellular response to norepinephrine stimulus	BP	0.836919
GO:0019372	0.12133	0.979468	2	13	lipoxygenase pathway	BP	0.836919
GO:0040009	0.121398	0.994808	1	3	regulation of growth rate	BP	0.836919
GO:1900122	0.121426	0.994178	1	4	positive regulation of receptor binding	BP	0.836919
GO:0009756	0.121463	0.994803	1	3	carbohydrate mediated signaling	BP	0.836919
[truncated: 11,782 more rows]

## Sheet: c) Tumour vs Glial Tissue
Entrez ID	SYMBOL	base mean	log2 fold change	lfcSE	stat	p-value	adjusted p-value
27121	DKK4	16841.3	13.2705	1.8869	7.03296	2.02202e-12	9.78147e-10
7103	TSPAN8	1274.94	12.0799	1.84098	6.56168	5.32039e-11	1.38305e-08
3875	KRT18	1610.61	11.9233	1.84835	6.45081	1.11251e-10	2.33584e-08
1525	CXADR	1106.02	11.361	1.90302	5.96999	2.37268e-09	2.96622e-07
4237	MFAP2	1125.81	11.2619	1.8215	6.18277	6.29869e-10	1.0025e-07
100507493	NA	978.586	11.1945	1.92197	5.82451	5.72797e-09	6.21238e-07
57862	ZNF410	567.43	11.1258	1.85858	5.98619	2.14816e-09	2.74847e-07
6382	SDC1	1994.02	11.054	1.28469	8.60439	7.67209e-18	3.14115e-14
56950	SMYD2	591.978	10.9795	1.86323	5.8927	3.79936e-09	4.28464e-07
10610	ST6GALNAC2	571.493	10.8974	1.85423	5.87707	4.17585e-09	4.6208e-07
5818	PVRL1	521.466	10.8335	1.91069	5.66997	1.4282e-08	1.2575e-06
51629	SLC25A39	535.099	10.8287	1.9004	5.69812	1.21132e-08	1.12715e-06
2877	GPX2	1185.52	10.793	1.99991	5.39676	6.78566e-08	4.44515e-06
80142	PTGES2	453.738	10.738	1.8904	5.6803	1.3446e-08	1.20992e-06
100505854	APTR	417.636	10.708	1.9272	5.55625	2.75632e-08	2.10936e-06
10522	DEAF1	448.055	10.6927	1.8593	5.75092	8.87569e-09	8.86325e-07
54101	RIPK4	698.451	10.6855	1.91629	5.57614	2.45916e-08	1.91816e-06
79631	EFTUD1	329.062	10.6734	1.79109	5.95916	2.53539e-09	3.14561e-07
1945	EFNA4	443.468	10.635	1.9071	5.57653	2.45363e-08	1.91816e-06
51030	TVP23B	327.275	10.6143	1.83378	5.78819	7.11483e-09	7.5662e-07
1908	EDN3	1058.26	10.6093	2.01658	5.26102	1.43258e-07	8.50047e-06
5916	RARG	563.293	10.5774	1.87689	5.63559	1.74461e-08	1.47276e-06
55330	BLOC1S4	333.572	10.5471	1.80552	5.84158	5.17065e-09	5.64532e-07
64283	ARHGEF28	426.318	10.5337	1.88076	5.60077	2.13404e-08	1.73877e-06
7447	VSNL1	366.55	10.4849	1.92413	5.44914	5.06144e-08	3.46825e-06
2644	GCHFR	284.453	10.4731	1.8444	5.67832	1.36022e-08	1.21146e-06
51116	MRPS2	369.875	10.4694	1.91015	5.48092	4.23125e-08	2.99979e-06
414777	HCG18	378.43	10.4242	1.85724	5.61272	1.99171e-08	1.65575e-06
8454	CUL1	590.678	10.4112	1.98062	5.25656	1.46777e-07	8.67785e-06
219541	MED19	263.587	10.3903	1.86215	5.57974	2.40876e-08	1.91313e-06
161291	TMEM30B	485.703	10.3773	1.90936	5.43492	5.48201e-08	3.69461e-06
25984	KRT23	1351.53	10.369	2.06305	5.02607	5.00636e-07	2.36963e-05
29781	NCAPH2	367.443	10.352	1.93448	5.35134	8.7307e-08	5.56353e-06
80705	TSGA10	294.789	10.3029	1.84293	5.5905	2.26412e-08	1.82657e-06
10273	STUB1	259.032	10.2774	1.86916	5.49839	3.83266e-08	2.77732e-06
114569	MAL2	412.913	10.2683	2.00483	5.12177	3.02688e-07	1.55884e-05
11012	KLK11	359.258	10.2556	1.97404	5.19525	2.04444e-07	1.12733e-05
64427	TTC31	247.747	10.2401	1.93757	5.28502	1.25694e-07	7.54025e-06
64431	ACTR6	369.281	10.2324	1.96464	5.20828	1.90595e-07	1.07634e-05
5150	PDE7A	322.736	10.2089	1.92582	5.30108	1.15118e-07	7.03463e-06
9914	ATP2C2	414.407	10.2012	1.9532	5.22285	1.76189e-07	1.016e-05
100287896	LOC100287896	233.611	10.1714	1.87342	5.42929	5.65798e-08	3.78207e-06
84885	ZDHHC12	290.985	10.17	1.94681	5.22393	1.75165e-07	1.01367e-05
23774	BRD1	450.392	10.1284	1.97743	5.12202	3.02281e-07	1.55884e-05
445	ASS1	475.525	10.1193	1.96715	5.14415	2.68729e-07	1.4151e-05
55750	AGK	401.462	10.0956	1.84513	5.4715	4.46247e-08	3.15008e-06
65080	MRPL44	283.876	10.071	1.96611	5.12231	3.0182e-07	1.55884e-05
54883	CWC25	206.865	10.0489	1.84978	5.4325	5.55709e-08	3.72986e-06
23438	HARS2	252.324	10.0432	1.93918	5.17908	2.22978e-07	1.20917e-05
60468	BACH2	278.198	10.034	1.88205	5.33143	9.74423e-08	6.02193e-06
55890	GPRC5C	243.246	10.0129	1.89425	5.28592	1.25073e-07	7.53058e-06
338799	LINC01089	224.412	10.0016	1.92435	5.19736	2.02135e-07	1.11837e-05
113655	MFSD3	214.061	9.9804	1.91216	5.21943	1.79472e-07	1.0277e-05
554202	MIR31HG	230.291	9.97957	1.86921	5.33892	9.35008e-08	5.84451e-06
729852	UMAD1	216.632	9.97537	1.95909	5.09183	3.54624e-07	1.75459e-05
7475	WNT6	301.672	9.95692	1.96673	5.06267	4.13428e-07	2.00317e-05
28992	MACROD1	212.45	9.93695	1.90968	5.20346	1.95615e-07	1.09259e-05
197322	ACSF3	246.216	9.91482	1.94612	5.09467	3.49351e-07	1.7443e-05
7164	TPD52L1	310.621	9.90822	2.02066	4.90345	9.41657e-07	4.01602e-05
55785	FGD6	274.576	9.88345	2.00628	4.92625	8.38215e-07	3.68028e-05
85407	NKD1	307.114	9.87328	2.01165	4.90805	9.19864e-07	3.94361e-05
376267	RAB15	233.037	9.87155	1.85098	5.33314	9.65282e-08	5.98804e-06
3855	KRT7	341.705	9.8589	2.01204	4.89996	9.58567e-07	4.07752e-05
54361	WNT4	231.798	9.85818	1.94118	5.07844	3.8055e-07	1.85484e-05
9529	BAG5	467.933	9.84052	2.03512	4.83535	1.32914e-06	5.42826e-05
4074	M6PR	344.872	9.83594	1.92254	5.11612	3.11878e-07	1.59613e-05
51460	SFMBT1	186.183	9.82611	1.92345	5.10858	3.24593e-07	1.6407e-05
9951	HS3ST4	227.373	9.80318	1.92745	5.0861	3.65507e-07	1.80298e-05
285193	DUSP28	197.693	9.80093	1.93703	5.05978	4.19735e-07	2.02176e-05
57147	SCYL3	165.001	9.77655	1.83175	5.33728	9.43506e-08	5.87521e-06
26155	NOC2L	343.933	9.75913	1.98692	4.9117	9.0292e-07	3.89135e-05
64223	MLST8	202.384	9.74684	1.91387	5.09274	3.52922e-07	1.75287e-05
112	ADCY6	319.688	9.72803	2.00605	4.84936	1.23863e-06	5.08395e-05
10621	POLR3F	190.72	9.71847	1.88281	5.16167	2.44753e-07	1.30564e-05
6714	SRC	260.148	9.69658	1.94574	4.9835	6.24445e-07	2.84862e-05
6768	ST14	933.415	9.68479	1.55347	6.2343	4.5381e-10	7.58371e-08
374655	ZNF710	221.048	9.65507	1.94294	4.96931	6.71914e-07	3.03976e-05
1746	DLX2	318.683	9.65284	2.03873	4.73474	2.1934e-06	8.01815e-05
55449	DHRS4-AS1	272.855	9.65219	2.02287	4.77154	1.82826e-06	6.91486e-05
126695	KDF1	261.252	9.65065	2.00099	4.82294	1.41456e-06	5.73421e-05
79760	GEMIN7	142.5	9.62797	1.846	5.21559	1.83238e-07	1.0456e-05
784	CACNB3	260.864	9.62688	1.97235	4.88091	1.05597e-06	4.43315e-05
115708	TRMT61A	201.063	9.62561	1.97446	4.87505	1.08782e-06	4.53315e-05
374618	TEX9	157.462	9.60728	1.87852	5.11427	3.14951e-07	1.60185e-05
2041	EPHA1	294.643	9.60692	2.04506	4.69762	2.63206e-06	9.28437e-05
7694	ZNF135	201.385	9.59315	1.93804	4.94992	7.42452e-07	3.31311e-05
51161	C3orf18	304.667	9.59296	2.02684	4.73296	2.21265e-06	8.07049e-05
80237	ELL3	229.11	9.58361	2.03221	4.71586	2.4069e-06	8.62535e-05
4920	ROR2	491.487	9.56534	2.09414	4.56767	4.93179e-06	0.00014957
55713	ZNF334	452.354	9.56451	1.46822	6.51434	7.30089e-11	1.73285e-08
84000	TMPRSS13	226.634	9.56283	2.0157	4.74417	2.09364e-06	7.68778e-05
90203	SNX21	253.096	9.56217	1.87622	5.09649	3.46002e-07	1.73287e-05
2051	EPHB6	240.8	9.56016	1.98734	4.81052	1.50539e-06	5.98391e-05
200728	TMEM17	314.247	9.55274	2.02192	4.72459	2.30583e-06	8.33609e-05
55252	ASXL2	164.36	9.53694	1.90231	5.01336	5.3489e-07	2.51129e-05
9278	ZBTB22	200.686	9.53112	2.01808	4.72286	2.32553e-06	8.38882e-05
118430	MUCL1	374.229	9.52324	2.05112	4.64295	3.43474e-06	0.000114331
956	ENTPD3	233.962	9.51842	1.94656	4.88987	1.00902e-06	4.25896e-05
51069	MRPL2	194.966	9.51727	2.00186	4.75422	1.99219e-06	7.41653e-05
8487	GEMIN2	189.269	9.5104	1.98433	4.79275	1.64512e-06	6.3844e-05
54880	BCOR	362.719	9.50511	1.99172	4.77231	1.82128e-06	6.9093e-05
9200	HACD1	321.439	9.50179	1.97308	4.81572	1.46672e-06	5.88737e-05
100306951	PITPNA-AS1	165.522	9.49323	1.95644	4.85229	1.22046e-06	5.03464e-05
147463	ANKRD29	227.288	9.48444	2.02025	4.69469	2.67017e-06	9.28437e-05
116225	ZMYND19	201.189	9.47969	1.99809	4.74437	2.09155e-06	7.68778e-05
80312	TET1	218.425	9.46883	2.01663	4.69538	2.66107e-06	9.28437e-05
65266	WNK4	169.057	9.44376	1.96178	4.81387	1.48032e-06	5.92745e-05
81558	FAM117A	324.796	9.42818	2.03463	4.63385	3.58932e-06	0.000118513
1428	CRYM	1566.34	9.42528	1.69503	5.56055	2.68932e-08	2.06775e-06
8349	HIST2H2BE	282.535	9.42504	2.05676	4.58248	4.59499e-06	0.000141186
203054	ADCK5	216.44	9.42399	2.05201	4.59256	4.37835e-06	0.000136286
8325	FZD8	267.175	9.40832	2.05296	4.58281	4.58764e-06	0.000141186
80320	SP6	768.669	9.40633	2.13914	4.39725	1.0963e-05	0.00028635
63934	ZNF667	247.766	9.4039	2.05855	4.56822	4.91884e-06	0.00014957
80326	WNT10A	219.142	9.40167	2.03351	4.62336	3.77574e-06	0.000123224
10953	TOMM34	208.599	9.39976	2.00219	4.69474	2.66945e-06	9.28437e-05
23070	CMTR1	187.932	9.39268	2.05161	4.57819	4.6901e-06	0.00014357
100505946	NA	490.368	9.3914	1.44231	6.51137	7.44696e-11	1.74165e-08
80110	ZNF614	309.257	9.38338	2.09136	4.48673	7.23248e-06	0.000204924
93210	PGAP3	277.624	9.37133	2.0209	4.63719	3.53172e-06	0.000117083
54522	ANKRD16	159.513	9.37041	1.98471	4.7213	2.34342e-06	8.43476e-05
286676	ILDR1	279.767	9.36446	2.02712	4.6196	3.84487e-06	0.000124442
4958	OMD	299.905	9.3614	2.10324	4.45095	8.54923e-06	0.000233275
84964	ALKBH6	166.815	9.35584	2.03537	4.59662	4.29403e-06	0.000134387
79031	PDCL3	171.871	9.35017	1.99136	4.69538	2.6611e-06	9.28437e-05
2946	GSTM2	218.12	9.35015	2.02839	4.60964	4.03375e-06	0.000129025
124411	ZNF720	167.75	9.3468	1.95861	4.77216	1.82257e-06	6.9093e-05
64777	RMND5B	204.917	9.34284	2.04727	4.56356	5.02929e-06	0.000151964
5832	ALDH18A1	486.761	9.34003	1.66096	5.62326	1.87384e-08	1.56571e-06
125058	TBC1D16	125.472	9.33505	1.93096	4.83442	1.33537e-06	5.44016e-05
654433	PAX8-AS1	259.062	9.32742	2.06372	4.51971	6.19254e-06	0.000180134
55178	RNMTL1	256.332	9.32729	2.02031	4.61677	3.89762e-06	0.00012524
2288	FKBP4	429.988	9.32395	1.41757	6.57743	4.78651e-11	1.30342e-08
10954	PDIA5	181.433	9.32301	2.00433	4.65144	3.29632e-06	0.000110396
7480	WNT10B	599.06	9.31231	1.61858	5.75339	8.74732e-09	8.79285e-07
64860	ARMCX5	203.247	9.30732	2.0375	4.56802	4.9236e-06	0.00014957
541578	CXorf40B	160.146	9.29918	1.94916	4.77087	1.83433e-06	6.92184e-05
493911	PHOSPHO2	126.887	9.28282	1.89624	4.89537	9.81192e-07	4.16295e-05
8089	YEATS4	537.196	9.27058	1.41522	6.55062	5.72981e-11	1.43528e-08
122769	LRR1	128.001	9.26818	2.02189	4.58392	4.56348e-06	0.000140929
22877	MLXIP	185.096	9.26279	2.05304	4.51174	6.42975e-06	0.000185062
4952	OCRL	258.121	9.26266	2.00327	4.62378	3.76811e-06	0.000123224
7849	PAX8	103.587	9.25822	1.96384	4.71434	2.42495e-06	8.67106e-05
339201	ASB16-AS1	190.72	9.2519	1.94324	4.76107	1.92572e-06	7.20036e-05
100506243	KRBOX1	123.753	9.23495	1.97981	4.66456	3.09273e-06	0.000105301
79634	SCRN3	149.071	9.23029	2.03355	4.53899	5.65238e-06	0.000166491
51561	IL23A	207.705	9.22813	1.91547	4.81769	1.45232e-06	5.8439e-05
22993	HMGXB3	420.367	9.21829	1.50414	6.1286	8.86556e-10	1.30803e-07
154807	VKORC1L1	101.25	9.21806	1.94989	4.72748	2.27323e-06	8.23645e-05
6838	SURF6	167.776	9.2137	1.98497	4.64174	3.45492e-06	0.000114769
85359	DGCR6L	430.965	9.20415	1.3998	6.57532	4.85488e-11	1.30342e-08
90102	PHLDB2	535.947	9.20381	1.3473	6.8313	8.41504e-12	2.96731e-09
548645	DNAJC25	121.24	9.20356	2.02234	4.55095	5.34045e-06	0.000159814
343099	CCDC18	99.11	9.19874	1.91213	4.81072	1.50384e-06	5.98391e-05
10869	USP19	209.443	9.1896	1.9995	4.59594	4.30807e-06	0.000134387
51239	ANKRD39	154.595	9.18199	1.98847	4.61763	3.88154e-06	0.000125134
135154	SDHAF4	227.175	9.18037	2.10793	4.35516	1.32971e-05	0.000330952
143379	C10orf82	123.575	9.17909	1.95792	4.68819	2.75633e-06	9.52329e-05
23583	SMUG1	184.743	9.17176	2.03184	4.51403	6.36087e-06	0.000183645
100505869	CFAP58-AS1	343.234	9.16926	2.08354	4.4008	1.07852e-05	0.000283514
4046	LSP1	163.394	9.13379	2.03497	4.48842	7.17546e-06	0.000204015
81607	PVRL4	1176.44	9.12979	1.44864	6.3023	2.93253e-10	5.33622e-08
4216	MAP3K4	203.429	9.12029	2.0772	4.39066	1.13008e-05	0.000293301
6932	TCF7	259.089	9.1176	2.04985	4.44793	8.67008e-06	0.000235731
53836	GPR87	203.954	9.10019	2.07527	4.38506	1.15956e-05	0.000298587
55144	LRRC8D	216.947	9.0889	2.05705	4.41841	9.94282e-06	0.000263059
54920	DUS2	113.348	9.08697	1.98617	4.57512	4.75946e-06	0.000145421
63922	CHTF18	220.319	9.08386	2.07246	4.38313	1.16985e-05	0.000299353
28952	CCDC22	128.793	9.07788	1.94659	4.66349	3.10893e-06	0.000105414
4610	MYCL	503.212	9.07634	1.53742	5.90361	3.55637e-09	4.07292e-07
51665	ASB1	139.858	9.07442	2.07026	4.38322	1.16937e-05	0.000299353
51249	TMEM69	179.405	9.06982	2.06205	4.39845	1.09026e-05	0.000285682
9409	PEX16	217.786	9.05999	2.06229	4.39317	1.1171e-05	0.000290392
342918	C19orf81	102.769	9.04434	1.97318	4.58364	4.56943e-06	0.000140929
56924	PAK6	157.667	9.00442	1.95527	4.60519	4.12081e-06	0.000131297
729082	OIP5-AS1	138.702	8.99945	2.04778	4.39473	1.10911e-05	0.000289233
100507398	INTS6-AS1	166.289	8.99942	2.1173	4.25041	2.13377e-05	0.000490798
10885	WDR3	184.522	8.98952	2.0334	4.42093	9.82783e-06	0.00026086
6811	STX5	154.073	8.98509	2.04014	4.40416	1.06195e-05	0.000280058
55846	ITFG2	184.519	8.98099	2.02649	4.43179	9.3456e-06	0.000249678
60678	EEFSEC	126.505	8.9799	2.03046	4.42259	9.75233e-06	0.000259276
9807	IP6K1	208.41	8.97632	2.01866	4.44666	8.72142e-06	0.000236084
10524	KAT5	196.816	8.97181	2.05713	4.36132	1.29279e-05	0.000322253
5652	PRSS8	189.459	8.96295	2.05327	4.36521	1.27e-05	0.000317538
401265	KLHL31	125.306	8.95729	2.05806	4.3523	1.34719e-05	0.000334287
9858	PPP1R26	119.925	8.95324	2.03577	4.39797	1.09269e-05	0.000285862
100507319	NA	109.215	8.94368	2.00029	4.47118	7.77882e-06	0.000216656
4999	ORC2	159.78	8.93751	1.964	4.55067	5.34763e-06	0.000159814
283481	FGF14-AS2	133.101	8.934	2.08554	4.28379	1.83737e-05	0.000434209
6571	SLC18A2	447.82	8.9285	2.1675	4.11927	3.8008e-05	0.00078792
79774	GRTP1	143.923	8.92404	2.07012	4.31088	1.62605e-05	0.000393932
1801	DPH1	191.236	8.922	2.08378	4.28164	1.85518e-05	0.000437785
8711	TNK1	198.106	8.91582	2.10532	4.23489	2.2866e-05	0.000515836
65986	ZBTB10	181.816	8.91291	2.11729	4.20959	2.55839e-05	0.000564502
10769	PLK2	299.944	8.91072	1.49794	5.94867	2.70334e-09	3.30392e-07
29800	ZDHHC1	129.467	8.89397	2.06407	4.30894	1.64037e-05	0.000396229
652968	GATSL3	286.669	8.8938	2.09822	4.23873	2.24789e-05	0.000510244
23647	ARFIP2	372.12	8.8882	1.26564	7.02269	2.17643e-12	1.00906e-09
100507420	LOC100507420	123.536	8.88131	1.98146	4.4822	7.38792e-06	0.00020789
9675	TTI1	121.258	8.87192	1.98901	4.46046	8.17844e-06	0.000225485
10868	USP20	218.263	8.86804	2.09731	4.2283	2.35463e-05	0.000528969
7126	TNFAIP1	267.752	8.86295	2.1147	4.19111	2.77598e-05	0.000600558
221935	SDK1	196.164	8.86212	2.06557	4.2904	1.78354e-05	0.000423933
23158	TBC1D9	1188.46	8.85229	1.2271	7.21398	5.43397e-13	3.8504e-10
113220	KIF12	156.985	8.84936	2.01398	4.39397	1.11297e-05	0.00028978
152273	FGD5	312.664	8.84602	2.06057	4.29299	1.76284e-05	0.000419624
2274	FHL2	366.35	8.82483	1.58262	5.57611	2.45963e-08	1.91816e-06
347735	SERINC2	158.416	8.82295	2.01722	4.37381	1.22098e-05	0.000310016
7776	ZNF236	203.022	8.82135	2.14455	4.11339	3.89897e-05	0.000800952
23417	MLYCD	125.068	8.8156	2.06264	4.27394	1.92046e-05	0.000449305
79191	IRX3	112.933	8.81197	2.03789	4.32405	1.53188e-05	0.000374441
11093	ADAMTS13	145.42	8.81046	2.02641	4.34782	1.37495e-05	0.000339605
56977	STOX2	144.789	8.78606	2.08446	4.21503	2.49747e-05	0.000557236
114879	OSBPL5	125.103	8.78242	2.0249	4.33722	1.44296e-05	0.000353763
84529	C15orf41	233.958	8.78031	2.05728	4.26792	1.97305e-05	0.000459944
84926	SPRYD3	377.407	8.77771	1.58784	5.52807	3.23777e-08	2.39932e-06
26235	FBXL4	116.792	8.7752	2.09939	4.17988	2.91667e-05	0.000627678
10544	PROCR	804.532	8.77398	1.83264	4.78761	1.68781e-06	6.48855e-05
389493	NUPR1L	121.561	8.74455	2.11642	4.13175	3.60004e-05	0.000751056
5681	PSKH1	136.769	8.73901	2.0559	4.2507	2.13102e-05	0.000490798
66035	SLC2A11	104.133	8.7348	1.8957	4.6077	4.07146e-06	0.000129977
5891	MOK	116.764	8.73091	2.08238	4.19276	2.75581e-05	0.000596982
388327	C17orf100	176.183	8.72935	2.06649	4.22424	2.3975e-05	0.00053786
3140	MR1	180.697	8.72434	2.11822	4.11871	3.80993e-05	0.000788814
4899	NRF1	136.559	8.72187	2.07003	4.2134	2.51557e-05	0.000558231
92002	FAM58A	115.994	8.71731	2.07838	4.19427	2.73746e-05	0.000595304
5993	RFX5	175.18	8.68144	2.15091	4.03617	5.43315e-05	0.00106307
6788	STK3	305.978	8.68112	1.46536	5.92423	3.13755e-09	3.67986e-07
348793	WDR53	97.2848	8.67804	1.89549	4.57827	4.68842e-06	0.00014357
56180	MOSPD1	374.824	8.67394	2.08568	4.1588	3.19921e-05	0.000680777
54757	FAM20A	174.825	8.67279	2.05017	4.23029	2.33392e-05	0.000525037
55094	GPATCH1	93.3496	8.66789	2.08232	4.16262	3.14616e-05	0.000671769
283	ANG	78.56	8.6653	1.93531	4.47747	7.55319e-06	0.000211451
218	ALDH3A1	98.1692	8.65922	1.90242	4.5517	5.32152e-06	0.000159616
254427	PROSER2	186.283	8.65746	2.05779	4.20716	2.58601e-05	0.000567708
9894	TELO2	142.6	8.65171	2.10259	4.11479	3.8753e-05	0.000798313
10677	AVIL	129.283	8.6517	2.11751	4.08579	4.39277e-05	0.00089367
84187	TMEM164	141.476	8.64942	2.14455	4.03322	5.50189e-05	0.00107267
283848	CES4A	305.636	8.64807	1.50089	5.76194	8.31511e-09	8.4698e-07
84733	CBX2	218.586	8.64793	1.87052	4.62328	3.77717e-06	0.000123224
56848	SPHK2	114.443	8.64721	2.09689	4.12382	3.72635e-05	0.000774447
4212	MEIS2	264.849	8.63835	2.18133	3.96013	7.49089e-05	0.00138776
100507177	NA	144.707	8.63276	2.14238	4.02952	5.58912e-05	0.00108838
3557	IL1RN	136.468	8.62459	2.13719	4.03549	5.44884e-05	0.00106486
54925	ZSCAN32	240.746	8.62103	1.55633	5.53933	3.03639e-08	2.31288e-06
90874	ZNF697	148.562	8.62076	2.13256	4.04245	5.28966e-05	0.00104121
217	ALDH2	346.108	8.62034	2.17266	3.96763	7.25894e-05	0.00135398
129049	SGSM1	175.509	8.58912	2.15025	3.99447	6.48386e-05	0.00123472
387893	SETD8	74.092	8.58752	2.02604	4.23857	2.24947e-05	0.000510244
84910	TMEM87B	309.926	8.57942	1.7449	4.91685	8.79473e-07	3.83042e-05
25809	TTLL1	146.449	8.5763	2.13953	4.0085	6.11054e-05	0.00117732
55646	LYAR	148.215	8.5745	2.1085	4.06664	4.76954e-05	0.000950252
80108	ZFP2	139.744	8.55953	2.01326	4.25158	2.12265e-05	0.000489615
100506295	NA	59.1405	8.55259	1.91179	4.47361	7.69112e-06	0.000214578
84701	COX4I2	99.6805	8.54713	2.12596	4.02036	5.81093e-05	0.00112224
55681	SCYL2	113.927	8.53031	2.05019	4.16074	3.17217e-05	0.000676441
353322	ANKRD37	144.066	8.52938	2.10051	4.06063	4.89404e-05	0.000971511
191	AHCY	663.196	8.52937	1.26338	6.75122	1.46606e-11	4.89993e-09
155368	WBSCR27	87.722	8.52376	2.07746	4.10298	4.07869e-05	0.00083184
54554	WDR5B	165.875	8.52182	2.10688	4.04475	5.23782e-05	0.00103225
257397	TAB3	222.464	8.51432	2.19047	3.88699	0.000101496	0.0017873
9025	RNF8	155.811	8.50855	2.16548	3.92918	8.52343e-05	0.00153901
25992	SNED1	117.501	8.50711	2.1089	4.03391	5.48575e-05	0.0010708
23464	GCAT	459.534	8.4902	1.3488	6.29461	3.08171e-10	5.54606e-08
2683	B4GALT1	137.308	8.48898	2.08391	4.07357	4.6297e-05	0.000929174
8317	CDC7	142.064	8.48892	2.14458	3.95831	7.54834e-05	0.00139683
1947	EFNB1	306.193	8.48742	1.42817	5.94287	2.80075e-09	3.37264e-07
115426	UHRF2	271.038	8.48698	1.35918	6.24418	4.26039e-10	7.2708e-08
100505491	NA	217.792	8.48651	2.19224	3.87116	0.000108318	0.00187716
387103	CENPW	69.4086	8.48565	1.93382	4.38802	1.14389e-05	0.000295949
54455	FBXO42	148.222	8.48265	2.16232	3.92294	8.74735e-05	0.00157423
84328	LZIC	114.83	8.48252	2.14677	3.9513	7.77271e-05	0.00142866
64105	CENPK	107.257	8.4803	2.1244	3.99186	6.55565e-05	0.00124405
10622	POLR3G	73.71	8.47807	2.01482	4.20785	2.57815e-05	0.000567505
83596	BCL2L12	95.5883	8.47805	2.06437	4.10684	4.01112e-05	0.000821125
5324	PLAG1	220.266	8.4712	2.19482	3.85964	0.000113556	0.00195347
11334	TUSC2	166.269	8.47035	2.11455	4.00575	6.18214e-05	0.00118972
134266	GRPEL2	292.235	8.46817	2.01098	4.21098	2.5427e-05	0.00056268
55224	ETNK2	206.852	8.46738	2.18083	3.88265	0.000103325	0.00181009
644873	LINC01184	90.8071	8.45458	2.11081	4.00538	6.19179e-05	0.00119017
54836	BSPRY	236.323	8.4526	2.1952	3.85049	0.000117881	0.00199435
8379	MAD1L1	181.4	8.4479	2.11504	3.99419	6.49145e-05	0.00123473
114134	SLC2A13	124.926	8.44746	1.93615	4.36303	1.28275e-05	0.000320237
91	ACVR1B	152.204	8.44666	2.16733	3.89726	9.72855e-05	0.00171871
129138	ANKRD54	114.397	8.44601	2.11256	3.998	6.38796e-05	0.00121788
654780	SFPQ	102.821	8.44427	2.09576	4.02923	5.59609e-05	0.00108845
374887	YJEFN3	68.9499	8.44335	2.07219	4.07461	4.60914e-05	0.000926182
79412	KREMEN2	265.053	8.44257	1.53788	5.48974	4.02531e-08	2.87871e-06
116349	EXOC3-AS1	84.7305	8.43008	2.04621	4.11985	3.79115e-05	0.000786916
51384	WNT16	620.299	8.42917	2.21992	3.79706	0.000146424	0.00237659
84321	THOC3	121.477	8.42757	2.14816	3.92315	8.73977e-05	0.00157423
25988	HINFP	195.787	8.42584	2.19551	3.83776	0.000124164	0.00208771
138639	PTPDC1	184.62	8.41863	2.10287	4.00341	6.2437e-05	0.00119594
6487	ST3GAL3	85.6826	8.40824	2.02668	4.14878	3.3425e-05	0.000705415
284023	LOC284023	214.425	8.40809	2.13428	3.93954	8.16386e-05	0.00148081
100506476	LOC100506476	92.7939	8.40727	2.07729	4.04723	5.18274e-05	0.00102386
653113	FAM86FP	72.7013	8.40617	1.91873	4.3811	1.18079e-05	0.000301682
51752	ERAP1	278.917	8.40535	1.72695	4.86717	1.13209e-06	4.69375e-05
1577	CYP3A5	265.081	8.40442	2.20891	3.80479	0.000141926	0.00232665
161253	REM2	109.827	8.40243	2.06298	4.07296	4.64198e-05	0.000930497
51010	EXOSC3	283.254	8.39979	1.35849	6.18319	6.28192e-10	1.0025e-07
10533	ATG7	175.942	8.39824	2.16618	3.87698	0.000105762	0.00184263
25879	DCAF13	454.986	8.394	1.18121	7.10627	1.19224e-12	6.97335e-10
64801	ARV1	153.811	8.39245	2.17611	3.85662	0.000114963	0.0019612
83594	NUDT12	222.257	8.39089	1.3353	6.2839	3.30192e-10	5.81457e-08
85004	RERG	394.774	8.38326	2.21565	3.78367	0.000154535	0.00247634
100507499	NA	58.7176	8.3815	1.94512	4.30898	1.64006e-05	0.000396229
54626	HES2	153.426	8.37562	2.10829	3.97271	7.10609e-05	0.00133154
2006	ELN	89.5548	8.37122	2.10879	3.96968	7.19697e-05	0.0013444
5281	PIGF	208.703	8.36911	2.19724	3.80892	0.000139575	0.0022973
149420	PDIK1L	234.857	8.36496	2.18105	3.83529	0.000125417	0.0021023
100507317	NA	128.836	8.36	2.1583	3.87341	0.000107322	0.00186583
100507148	NA	76.5126	8.35008	1.92066	4.34751	1.37692e-05	0.000339605
92359	CRB3	100.177	8.35006	2.11275	3.95223	7.74259e-05	0.00142472
389906	LOC389906	63.2609	8.34399	2.0064	4.15869	3.20082e-05	0.000680777
81789	TIGD6	119.993	8.33563	2.12917	3.91497	9.0417e-05	0.00161938
92979	MARCH9	135.493	8.33488	2.14672	3.88261	0.000103342	0.00181009
5002	SLC22A18	93.5211	8.32647	2.11142	3.94355	8.02846e-05	0.00146091
79074	C2orf49	74.9888	8.32367	2.10841	3.94784	7.88605e-05	0.00144463
11005	SPINK5	94.2422	8.30436	2.16287	3.83951	0.000123282	0.00207502
79165	LENG1	97.2622	8.30273	2.05196	4.04624	5.2048e-05	0.00102698
169270	ZNF596	125.426	8.30045	2.0948	3.9624	7.42011e-05	0.00137933
100132341	CLUHP3	92.3172	8.29964	2.13639	3.88488	0.000102379	0.00179707
10555	AGPAT2	290.246	8.29312	1.45944	5.6824	1.32821e-08	1.20177e-06
10813	UTP14A	183.238	8.2815	2.17904	3.80053	0.000144385	0.00235518
23624	CBLC	125.893	8.27829	2.10135	3.93951	8.16492e-05	0.00148081
199745	THAP8	121.003	8.2668	2.13921	3.86441	0.000111356	0.00192777
114803	MYSM1	102.026	8.25739	2.06201	4.00454	6.21373e-05	0.00119299
245	ALOX12P2	82.6895	8.25117	2.14034	3.85508	0.000115692	0.00196607
127428	TCEANC2	91.0047	8.24962	2.11314	3.90396	9.46295e-05	0.0016754
22802	CLCA4	179.749	8.24428	2.11042	3.90646	9.36582e-05	0.00166619
120103	SLC36A4	234.455	8.23811	2.21811	3.71402	0.000203994	0.00307625
1371	CPOX	307.132	8.23334	1.38987	5.92381	3.14576e-09	3.67986e-07
339483	MTMR9LP	127.355	8.23273	2.19701	3.74725	0.000178787	0.00278326
4664	NAB1	431.052	8.22583	1.27214	6.46615	1.00534e-10	2.16638e-08
389058	SP5	296.202	8.22044	2.23457	3.67876	0.000234367	0.00343226
84866	TMEM25	196.298	8.21787	2.20233	3.73145	0.000190383	0.00290577
84141	EVA1A	120.522	8.20453	2.12424	3.86235	0.000112303	0.00193802
2002	ELK1	73.0395	8.19986	2.09922	3.90615	9.37796e-05	0.00166619
118881	COMTD1	88.1642	8.19764	2.10835	3.88818	0.000100998	0.00178046
5469	MED1	194.362	8.1823	1.60671	5.09259	3.53208e-07	1.75287e-05
55164	SHQ1	213.123	8.18076	2.06207	3.96726	7.2704e-05	0.00135458
79667	KLF3-AS1	72.9423	8.17766	2.14191	3.81794	0.000134571	0.00223289
153478	PLEKHG4B	385.558	8.17708	1.46514	5.5811	2.38999e-08	1.91313e-06
63874	ABHD4	269.038	8.17298	2.21355	3.69224	0.000222286	0.00330623
81786	TRIM7	70.2156	8.16871	2.14117	3.81506	0.000136147	0.00225193
51734	MSRB1	189.967	8.15978	2.20291	3.7041	0.000212146	0.00317869
4320	MMP11	211.029	8.14685	2.15911	3.77325	0.000161135	0.00256704
6866	TAC3	589.796	8.14537	2.26339	3.59875	0.000319751	0.00438573
9935	MAFB	348.491	8.14279	2.21803	3.67119	0.000241425	0.00352077
4050	LTB	78.2946	8.13729	2.13901	3.80423	0.000142249	0.00232961
10272	FSTL3	114.985	8.13262	2.20802	3.68322	0.000230309	0.00340106
51016	EMC9	126.17	8.13247	2.14315	3.79464	0.000147858	0.00239139
143662	MUC15	131.47	8.1242	2.20636	3.68218	0.000231252	0.00340508
644019	CBWD6	56.1684	8.12058	1.95659	4.15037	3.31938e-05	0.000701438
283951	C16orf91	111.422	8.11683	2.20838	3.67547	0.000237416	0.00346848
100131366	LINC00605	114.046	8.11521	2.2008	3.68739	0.00022657	0.00335619
5424	POLD1	237.232	8.1138	2.14923	3.77521	0.000159872	0.00255187
84942	WDR73	234.618	8.10065	1.43352	5.6509	1.5961e-08	1.37575e-06
143903	LAYN	97.0847	8.09587	2.19624	3.68624	0.000227591	0.00336698
7277	TUBA4A	360.713	8.09131	1.34714	6.00627	1.89845e-09	2.52772e-07
10520	ZNF211	418.75	8.08787	1.24877	6.47667	9.37678e-11	2.10361e-08
55731	FAM222B	202.026	8.08405	2.2136	3.65199	0.000260212	0.00372834
100507321	ERVK13-1	184.296	8.08379	1.72153	4.6957	2.65698e-06	9.28437e-05
286827	TRIM59	75.269	8.08377	2.12945	3.79619	0.000146939	0.0023826
339448	C1orf174	310.909	8.08138	1.40122	5.7674	8.05027e-09	8.34426e-07
143570	XRRA1	126.942	8.08092	2.21235	3.65263	0.000259564	0.00372231
147111	NOTUM	1569.92	8.07986	1.91441	4.22055	2.43711e-05	0.000545254
100507649	NA	83.3856	8.06382	2.18596	3.68891	0.000225213	0.00334389
55709	KBTBD4	156.357	8.06266	2.22082	3.63048	0.00028289	0.00397992
55135	WRAP53	160.107	8.06082	2.18611	3.68729	0.000226656	0.00335619
5095	PCCA	233.934	8.05605	2.23677	3.60164	0.000316215	0.00434994
65124	SOWAHC	355.086	8.05411	1.19417	6.74453	1.53526e-11	5.02861e-09
90427	BMF	159.326	8.05356	2.1911	3.67557	0.000237319	0.00346848
401588	ZNF674-AS1	177.434	8.04164	2.22735	3.61041	0.000305713	0.00424293
333926	PPM1J	68.0633	8.03996	2.1275	3.77906	0.000157422	0.00252013
643529	LINC00865	103.48	8.02938	2.1083	3.80847	0.00013983	0.00229919
117143	TADA1	177.313	8.02463	2.21047	3.63028	0.000283117	0.00397992
134728	IRAK1BP1	139.142	8.02437	2.21786	3.61806	0.000296815	0.00412994
1609	DGKQ	131.117	8.01749	2.15398	3.72217	0.000197522	0.0029952
84124	ZNF394	160.059	8.01687	2.13795	3.7498	0.000176978	0.00276826
1288	COL4A6	179.28	8.01333	1.63253	4.90852	9.17669e-07	3.94361e-05
9170	LPAR2	215.361	8.01307	2.22434	3.60244	0.000315241	0.00434205
83448	PUS7L	130.821	8.01175	2.17001	3.69203	0.000222474	0.00330623
5393	EXOSC9	158.965	8.01124	2.22636	3.59835	0.000320244	0.00438736
117155	CATSPER2	71.8119	8.01087	2.10936	3.79777	0.000146006	0.00237451
283337	ZNF740	99.1481	8.00974	2.1916	3.65475	0.000257432	0.00370472
100506057	NA	52.6086	8.00485	2.11964	3.77652	0.000159035	0.002541
79174	CRELD2	173.435	7.99499	2.21988	3.60153	0.000316345	0.00434994
100505880	NA	64.2394	7.9942	2.15059	3.71722	0.000201426	0.00304595
126789	PUSL1	181.734	7.98923	2.20541	3.62255	0.00029171	0.00407276
494513	DFNB59	167.159	7.98713	2.19159	3.64445	0.000267964	0.00382603
3993	LLGL2	353.459	7.98607	1.7686	4.51548	6.31721e-06	0.00018311
11329	STK38	459.014	7.98586	1.44835	5.51376	3.51257e-08	2.59124e-06
93273	LEMD1	158.596	7.98183	2.23613	3.56948	0.000357695	0.00474547
11062	DUS4L	112.445	7.98076	2.16136	3.69247	0.000222087	0.00330623
160857	CCDC122	137.011	7.97977	2.21681	3.59966	0.00031863	0.00437768
153572	IRX2	561.99	7.97805	1.10991	7.18804	6.57276e-13	4.30569e-10
54896	PQLC2	88.0045	7.97038	2.14063	3.72338	0.000196573	0.00298358
57523	NYNRIN	118.629	7.96971	2.12472	3.75095	0.000176169	0.00276088
51545	ZNF581	195.935	7.96316	2.19345	3.63043	0.000282954	0.00397992
10495	ENOX2	85.2	7.94915	2.08856	3.80604	0.00014121	0.00231731
55057	AIM1L	136.746	7.94609	2.22455	3.57199	0.000354273	0.00472855
100289635	ZNF605	152.254	7.94315	1.74447	4.55333	5.28044e-06	0.000158675
10203	CALCRL	61.6922	7.93982	2.17967	3.64267	0.000269829	0.00383975
3299	HSF4	398.094	7.9384	1.1012	7.20885	5.64265e-13	3.8504e-10
79020	C7orf25	381.578	7.93111	1.71326	4.62924	3.67009e-06	0.000120693
5994	RFXAP	206.972	7.92211	1.85734	4.2653	1.9963e-05	0.000464394
51072	MEMO1	65.8113	7.91037	2.12242	3.72706	0.000193729	0.00294314
125170	MIEF2	212.303	7.89571	1.49804	5.2707	1.35905e-07	8.09352e-06
55030	FBXO34	164.296	7.88949	2.23961	3.52271	0.000427152	0.0054221
129790	C7orf13	141.618	7.88893	2.24056	3.52096	0.000429991	0.00544622
5293	PIK3CD	146.031	7.8824	2.24456	3.51178	0.000445115	0.00560066
2161	F12	129.413	7.87941	2.2308	3.53209	0.000412282	0.0052849
5833	PCYT2	163.418	7.87363	2.21809	3.54973	0.000385624	0.00501617
2242	FES	178.978	7.86581	2.24871	3.49792	0.00046891	0.0058398
4793	NFKBIB	52.4783	7.86511	2.09826	3.74841	0.000177962	0.00277735
3790	KCNS3	118.396	7.86353	2.23477	3.51872	0.000433628	0.00547957
123811	FOPNL	378.93	7.86328	1.33009	5.91182	3.38339e-09	3.92978e-07
653499	LGALS7B	97.6864	7.8586	1.92816	4.07571	4.58741e-05	0.000923573
23316	CUX2	150.711	7.85681	2.24405	3.50118	0.00046321	0.00577767
171177	RHOV	107.864	7.85571	2.20087	3.56936	0.000357859	0.00474547
100506718	LOC100506718	74.9091	7.85225	2.20575	3.5599	0.000370992	0.00488011
1944	EFNA3	279.932	7.85059	1.37618	5.70461	1.16607e-08	1.09125e-06
4810	NHS	122.545	7.84517	2.2235	3.5283	0.00041824	0.00533757
51013	EXOSC1	129.997	7.84514	2.2426	3.49824	0.00046834	0.00583714
120224	TMEM45B	166.081	7.84402	2.24617	3.49218	0.000479103	0.00592407
7693	ZNF134	125.585	7.8402	2.23043	3.51511	0.000439567	0.00553753
84930	MASTL	158.281	7.83821	1.6527	4.74268	2.1091e-06	7.72725e-05
166793	ZBTB49	102.999	7.83715	2.23173	3.51169	0.000445263	0.00560066
285362	SUMF1	456.468	7.82843	1.1294	6.93152	4.16337e-12	1.70459e-09
9451	EIF2AK3	135.671	7.82777	2.18739	3.57858	0.000345461	0.00463738
11130	ZWINT	108.145	7.82726	2.24102	3.49273	0.000478115	0.00592291
79156	PLEKHF1	139.03	7.82516	2.2447	3.48606	0.000490192	0.00602693
63893	UBE2O	291.13	7.82008	1.37829	5.67375	1.39703e-08	1.23671e-06
57097	PARP11	103.238	7.81892	2.19817	3.55701	0.000375093	0.00492615
10360	NPM3	38.2308	7.81608	2.05771	3.79844	0.000145609	0.00237041
10040	TOM1L1	152.399	7.81562	2.24645	3.4791	0.000503097	0.00616247
58495	OVOL2	65.206	7.814	2.13437	3.66103	0.000251205	0.00363747
51042	ZNF593	45.1092	7.81059	2.05481	3.80113	0.000144036	0.00235182
158228	FAM201A	101.503	7.8072	2.23729	3.48957	0.00048379	0.00596859
50853	VILL	243.075	7.80707	1.48026	5.27414	1.33381e-07	7.97218e-06
6484	ST3GAL4	150.882	7.80253	2.25267	3.46368	0.000532832	0.00642453
55840	EAF2	111.546	7.80033	2.23818	3.48513	0.000491903	0.00603891
389119	FAM212A	79.0817	7.79848	2.19371	3.55493	0.00037808	0.00493766
116068	LYSMD3	164.392	7.7974	1.55536	5.01326	5.35165e-07	2.51129e-05
10438	C1D	173.871	7.79559	1.36424	5.71422	1.10208e-08	1.06169e-06
5877	RABIF	70.8563	7.78566	2.18462	3.56385	0.000365458	0.00483841
90527	DUOXA1	75.3585	7.77769	2.1951	3.5432	0.000395306	0.00510561
26013	L3MBTL1	408.737	7.77237	1.57622	4.93101	8.18047e-07	3.61109e-05
80024	SLC8B1	103.215	7.76245	2.24093	3.46394	0.000532326	0.0064244
51005	AMDHD2	61.0905	7.75822	2.2067	3.51576	0.000438498	0.00552832
55841	WWC3	329.462	7.75188	1.5645	4.95485	7.23871e-07	3.23903e-05
5190	PEX6	293.699	7.75165	1.63812	4.73204	2.22274e-06	8.08928e-05
112858	TP53RK	152.679	7.7487	2.23722	3.46354	0.000533122	0.00642453
26267	FBXO10	101.417	7.74418	2.14531	3.60982	0.000306407	0.00424896
80311	KLHL15	125.844	7.74413	2.18315	3.54723	0.000389303	0.00505199
2248	FGF3	272.791	7.74385	2.28143	3.39429	0.000688072	0.00790776
1748	DLX4	418.091	7.73956	1.09752	7.05184	1.76568e-12	9.0364e-10
100506973	NA	79.5234	7.73714	2.19246	3.52897	0.000417178	0.00532927
8991	SELENBP1	210.199	7.73317	2.23514	3.45981	0.000540554	0.00649498
91734	IDI2	96.9775	7.72905	2.2161	3.48768	0.000487229	0.00599501
122416	ANKRD9	51.5407	7.72718	2.12239	3.64078	0.000271809	0.00386073
10999	SLC27A4	111.836	7.7258	2.25199	3.43065	0.000602143	0.00708936
3075	CFH	108.829	7.72285	2.24835	3.43489	0.000592784	0.00700435
221264	AK9	105.356	7.71971	2.24917	3.43225	0.00059859	0.00706275
10201	NME6	116.484	7.71587	2.23192	3.45705	0.000546128	0.00654275
5893	RAD52	60.8027	7.71317	2.06406	3.73689	0.000186314	0.00285966
160	AP2A1	59.1094	7.71001	2.14273	3.59822	0.000320405	0.00438736
56980	PRDM10	141.45	7.70719	2.24017	3.44045	0.000580758	0.00689208
55101	ATP5SL	278.075	7.70477	1.55295	4.96139	6.99915e-07	3.14904e-05
196792	FAM24B	65.2727	7.70166	2.1553	3.57336	0.000352429	0.00470777
26769	SNORD81	46.1812	7.69802	2.14441	3.5898	0.000330926	0.0045088
84626	KRBA1	53.8804	7.69729	2.13501	3.60527	0.000311824	0.00430585
100129961	CCNT2-AS1	41.9152	7.69566	2.03121	3.78871	0.000151433	0.00243618
22941	SHANK2	140.158	7.68787	2.26813	3.38952	0.000700154	0.00801288
57610	RANBP10	122.667	7.68442	2.05917	3.7318	0.000190119	0.00290445
84503	ZNF527	68.1682	7.68341	2.21685	3.46591	0.000528443	0.00639875
132158	GLYCTK	81.1568	7.68098	2.2325	3.44053	0.000580579	0.00689208
1534	CYB561	448.888	7.67744	1.34254	5.7186	1.07402e-08	1.04242e-06
113419	TEX261	88.4481	7.67732	2.23739	3.43137	0.000600535	0.00707551
352909	DNAAF3	57.4923	7.67584	2.03453	3.77279	0.000161434	0.0025693
23097	CDK19	147.729	7.67349	1.68515	4.55359	5.27384e-06	0.000158675
9121	SLC16A5	68.6591	7.66207	1.8833	4.06843	4.73311e-05	0.000946448
388228	SBK1	106.218	7.66049	2.20348	3.47654	0.000507936	0.00621245
9181	ARHGEF2	138.532	7.65954	1.49246	5.13214	2.86468e-07	1.49888e-05
9329	GTF3C4	100.35	7.6544	2.14439	3.56951	0.000357656	0.00474547
958	CD40	439.409	7.64538	1.07333	7.12305	1.05568e-12	6.56643e-10
55806	HR	105.827	7.64491	2.24404	3.40677	0.000657366	0.00762982
645811	CCDC154	62.1808	7.62858	1.93327	3.94596	7.94825e-05	0.0014511
9066	SYT7	120.813	7.62854	2.22692	3.4256	0.000613437	0.00721189
26231	LRRC29	75.9252	7.62056	2.24476	3.39483	0.000686717	0.00789773
5192	PEX10	78.9633	7.61961	2.20697	3.45252	0.000555376	0.00663413
1564	CYP2D7	69.2072	7.61495	2.17351	3.50352	0.00045915	0.00573988
7355	SLC35A2	76.4674	7.6147	2.15121	3.53973	0.000400532	0.00516091
84327	ZBED3	82.1379	7.60772	2.1598	3.52242	0.000427628	0.0054221
4862	NPAS2	148.193	7.60715	1.5964	4.76519	1.88678e-06	7.07089e-05
100507439	NA	76.1229	7.60434	2.02103	3.76261	0.000168151	0.00265555
440122	NA	63.1805	7.59411	2.22588	3.41174	0.000645506	0.00750813
100507455	NA	61.9624	7.59388	2.19945	3.45263	0.00055515	0.00663413
5193	PEX12	67.2087	7.59309	2.22284	3.41593	0.000635635	0.0074091
56126	PCDHB10	151.148	7.59123	2.25119	3.37211	0.000745959	0.00843685
55374	TMCO6	151.367	7.5891	2.25188	3.37011	0.00075137	0.00847465
100506674	LOC100506674	38.5703	7.58777	2.06268	3.6786	0.000234518	0.00343226
85406	DNAJC14	158.135	7.58629	2.27692	3.33183	0.000862781	0.00941984
79092	CARD14	49.1598	7.58604	2.06981	3.66509	0.00024725	0.00358655
2150	F2RL1	100.794	7.58395	2.08992	3.62883	0.000284712	0.00399548
4682	NUBP1	66.9054	7.58142	2.21907	3.41649	0.000634341	0.00739929
9739	SETD1A	73.1292	7.57857	2.15482	3.51703	0.000436397	0.00550904
64403	CDH24	60.1792	7.57574	2.18832	3.4619	0.000536384	0.00645434
162962	ZNF836	92.9437	7.57337	2.22376	3.40566	0.00066004	0.00764461
100505906	NA	38.873	7.56685	2.15567	3.51021	0.000447756	0.00562771
401109	LINC00885	129.288	7.56476	2.26262	3.34336	0.000827714	0.00912827
7434	VIPR2	74.9059	7.56435	2.21133	3.42073	0.000624536	0.00730573
10411	RAPGEF3	76.2671	7.56416	2.17208	3.48246	0.000496837	0.00609034
5091	PC	100.639	7.56328	2.27097	3.33042	0.000867155	0.0094487
100505938	LOC100505938	53.0417	7.56193	2.13775	3.53733	0.000404188	0.00519168
7140	TNNT3	89.1556	7.56066	2.25439	3.35375	0.000797256	0.00887604
11284	PNKP	86.4358	7.55947	2.1578	3.50333	0.000459485	0.00573988
79697	C14orf169	91.2086	7.55804	2.26403	3.33832	0.000842874	0.00927048
400099	LOC400099	57.072	7.55629	2.06589	3.65765	0.00025454	0.00367602
55825	PECR	108.117	7.55564	2.23269	3.3841	0.000714114	0.00814985
80003	PCNXL2	60.616	7.55185	2.21758	3.40545	0.000660543	0.00764503
10460	TACC3	35.9675	7.55052	2.12351	3.55569	0.000376994	0.00493597
1352	COX10	84.6716	7.54971	2.25267	3.35145	0.000803893	0.00893172
196383	RILPL2	154.861	7.5463	1.67368	4.50881	6.51921e-06	0.000187307
55090	MED9	176.125	7.54349	2.29703	3.28402	0.00102339	0.0107239
3560	IL2RB	100.045	7.54133	2.17644	3.46498	0.000530274	0.00640518
80352	RNF39	105.484	7.53715	2.25915	3.33628	0.000849079	0.00932621
58509	CACTIN	79.4365	7.53632	2.23902	3.36591	0.000762925	0.00857545
90120	C9orf69	103.662	7.53389	2.26189	3.33079	0.000865992	0.00944231
100129637	NA	110.033	7.53308	2.1838	3.44953	0.000561566	0.00669343
84222	TMEM191A	46.757	7.5298	2.14914	3.50363	0.000458959	0.00573988
9925	ZBTB5	281.59	7.52907	1.66398	4.52474	6.04691e-06	0.000176524
54956	PARP16	111.811	7.51503	2.2539	3.33424	0.000855337	0.00936273
6591	SNAI2	344.684	7.51324	1.99738	3.76154	0.000168869	0.002664
35	ACADS	110.697	7.51151	2.27383	3.30346	0.000954999	0.010149
150381	PRR34-AS1	32.6671	7.51032	2.0823	3.60674	0.000310063	0.00428877
91461	PKDCC	89.743	7.51027	2.24435	3.3463	0.000818966	0.0090623
100506588	NA	104.85	7.50908	1.40425	5.34741	8.92203e-08	5.64155e-06
3622	ING2	128.79	7.50891	2.2739	3.30222	0.00095924	0.0101811
11065	UBE2C	108.061	7.50425	2.27175	3.30328	0.000955592	0.010149
54097	FAM3B	149.879	7.50284	2.25718	3.32399	0.000887394	0.00963607
80333	KCNIP4	74.0284	7.50246	2.2642	3.31351	0.000921325	0.00990711
1999	ELF3	188.97	7.50129	2.28717	3.27972	0.00103909	0.0108351
80149	ZC3H12A	105.15	7.49976	1.5661	4.7888	1.67784e-06	6.4654e-05
100507378	NA	44.7827	7.49626	2.01526	3.71976	0.000199414	0.00302109
27000	DNAJC2	244.831	7.49559	1.16987	6.40717	1.48246e-10	2.99731e-08
10045	SH2D3A	76.672	7.49102	2.21574	3.38082	0.000722694	0.00821343
148189	LINC00662	73.5434	7.48642	2.12105	3.52959	0.00041621	0.00532105
80274	SCUBE1	70.5873	7.48391	2.26227	3.30814	0.000939167	0.0100462
3396	ICT1	208.257	7.48383	1.40026	5.34461	9.06125e-08	5.68568e-06
55181	SMG8	129.732	7.48137	2.23109	3.35324	0.000798723	0.0088803
23600	AMACR	163.902	7.48117	2.25922	3.3114	0.000928302	0.00997559
55200	PLEKHG6	81.2661	7.47955	2.24759	3.32781	0.000875307	0.00951853
8548	BLZF1	115.803	7.47839	2.26377	3.3035	0.000954846	0.010149
55293	UEVLD	99.3784	7.46946	2.24239	3.33103	0.000865248	0.00944049
2030	SLC29A1	134.413	7.46906	2.25924	3.306	0.000946369	0.0100969
112812	FDX1L	124.753	7.46818	2.17807	3.42882	0.000606222	0.00713225
90333	ZNF468	155.713	7.46553	2.27198	3.28592	0.00101651	0.0106783
283643	C14orf80	85.6642	7.46531	2.26471	3.29637	0.000979427	0.0103713
728743	LOC728743	88.3807	7.46482	2.19611	3.3991	0.000676077	0.00779726
6470	SHMT1	223.822	7.45752	1.80143	4.13977	3.47658e-05	0.000729948
100506051	NA	58.0826	7.45594	2.17263	3.43176	0.000599681	0.00707054
79925	SPEF2	68.4592	7.45431	2.21251	3.36916	0.000753969	0.00849811
661	POLR3D	148.511	7.44932	2.29867	3.24071	0.00119232	0.0120461
100506711	NA	159.994	7.44922	2.27223	3.27838	0.00104405	0.010863
57594	HOMEZ	108.43	7.44908	2.11133	3.52815	0.000418479	0.00533757
92922	CCDC102A	161.747	7.44882	2.27968	3.26748	0.00108509	0.0111835
2786	GNG4	431.466	7.44872	1.08625	6.85726	7.01923e-12	2.737e-09
150726	FBXO41	140.613	7.44542	2.25962	3.29498	0.000984288	0.0103931
138428	PTRH1	77.7117	7.44322	2.25481	3.30104	0.000963257	0.0102171
51659	GINS2	104.934	7.44165	2.28084	3.26268	0.00110365	0.0113319
55558	PLXNA3	132.43	7.43896	1.65857	4.48517	7.28574e-06	0.000205722
2650	GCNT1	550.054	7.43212	1.51188	4.91582	8.84104e-07	3.83042e-05
399972	ST3GAL4-AS1	72.0798	7.42792	2.26751	3.27581	0.00105361	0.0109414
7499	XG	112.21	7.42503	2.24432	3.30837	0.000938404	0.0100446
29901	SAC3D1	61.7013	7.42323	2.10925	3.51937	0.000432573	0.00547047
10101	NUBP2	724.679	7.41517	1.38086	5.36997	7.87502e-08	5.11783e-06
100507243	NA	58.9025	7.411	2.24994	3.29386	0.0009882	0.0104158
51385	ZNF589	201.848	7.40401	2.23328	3.3153	0.000915441	0.00985032
445328	ARHGEF35	31.1322	7.40358	2.07373	3.57018	0.000356735	0.00474547
80303	EFHD1	210.801	7.40296	2.30549	3.21101	0.00132272	0.0130338
100506789	NA	49.799	7.40248	2.22842	3.32185	0.000894236	0.00967298
201895	SMIM14	471.253	7.40054	0.905477	8.17308	3.00611e-16	4.96364e-13
285368	PRRT3	98.594	7.40011	2.25651	3.27945	0.0010401	0.0108357
23708	GSPT2	79.1144	7.39628	2.23848	3.30415	0.000952649	0.0101427
284353	NKPD1	39.4395	7.3908	2.20788	3.34747	0.000815529	0.00903037
136895	C7orf31	144.83	7.38553	2.29321	3.22061	0.00127918	0.0127169
53916	RAB4B	105.694	7.38542	2.28226	3.23601	0.00121215	0.0122087
7553	ZNF7	351.305	7.38319	1.44638	5.1046	3.31491e-07	1.67041e-05
79906	MORN1	33.6172	7.37934	2.11104	3.49559	0.000473011	0.00588323
6422	SFRP1	228.009	7.37932	1.58519	4.65516	3.23729e-06	0.000109089
80314	EPC1	96.6176	7.37891	2.24889	3.28113	0.00103391	0.0107918
54959	ODAM	172.491	7.3786	1.65142	4.46802	7.89457e-06	0.000218764
7551	ZNF3	334.043	7.37713	1.41096	5.22844	1.70946e-07	9.96293e-06
23542	MAPK8IP2	48.3709	7.37634	2.20333	3.34781	0.000814532	0.00902544
66004	LYNX1	115.493	7.37615	1.93945	3.80322	0.000142826	0.00233673
144453	BEST3	115.026	7.37604	2.28497	3.22806	0.00124631	0.0124685
1386	ATF2	112.685	7.3748	2.24554	3.2842	0.00102273	0.0107239
284131	ENDOV	55.8077	7.37428	2.17477	3.39083	0.000696804	0.00798569
55471	NDUFAF7	187.644	7.37216	1.56524	4.70992	2.47815e-06	8.78457e-05
259215	LY6G6F	74.9972	7.36873	2.22546	3.31111	0.000929276	0.00997952
57102	C12orf4	153.263	7.36847	2.29929	3.20467	0.00135215	0.0132283
629	CFB	367.362	7.36252	2.30236	3.19781	0.00138475	0.0134588
84872	ZC3H10	95.5171	7.36175	2.26399	3.25168	0.00114726	0.0116509
84131	CEP78	92.1139	7.35788	2.27235	3.23801	0.00120366	0.0121381
162515	SLC16A11	88.7039	7.35505	2.25174	3.26638	0.0010893	0.0112128
168544	ZNF467	45.8715	7.35288	2.24561	3.27433	0.00105911	0.0109779
126074	SWSAP1	75.9779	7.34008	2.26551	3.23993	0.00119558	0.0120716
84680	ACCS	186.868	7.33856	1.16138	6.31882	2.63571e-10	4.85e-08
8994	LIMD1	48.7566	7.33776	2.16245	3.39327	0.000690647	0.00793178
84955	NUDCD1	159.122	7.33407	1.77224	4.1383	3.49887e-05	0.000733687
7867	MAPKAPK3	127.577	7.33153	2.24171	3.27051	0.00107354	0.0110854
79734	KCTD17	138.426	7.31952	1.5019	4.8735	1.09637e-06	4.55719e-05
100128071	FAM229A	52.5795	7.31943	2.14473	3.41275	0.000643097	0.00748543
7476	WNT7A	193.584	7.31788	1.9881	3.68084	0.00023247	0.00341756
222663	SCUBE3	1734.93	7.31739	1.67575	4.36664	1.2617e-05	0.000317391
153129	SLC38A9	120.601	7.31624	1.46162	5.00556	5.57005e-07	2.5915e-05
29118	DDX25	95.2639	7.3161	2.29866	3.18276	0.00145879	0.0140376
57530	CGN	46.0952	7.31468	2.25358	3.2458	0.0011712	0.0118546
114826	SMYD4	137.649	7.31069	1.40454	5.20505	1.93945e-07	1.08971e-05
92104	TTC30A	105.862	7.30618	2.26748	3.22217	0.00127226	0.0126661
121457	IKBIP	87.0514	7.30265	2.27439	3.21082	0.00132355	0.0130341
8444	DYRK3	120.767	7.28891	2.24038	3.25343	0.00114023	0.0116189
347902	AMIGO2	218.94	7.28889	2.31391	3.15003	0.00163254	0.0153303
29063	ZCCHC4	187.892	7.27757	1.41368	5.14796	2.63328e-07	1.39564e-05
132321	C4orf33	309.207	7.27575	1.46055	4.98152	6.30878e-07	2.86997e-05
57799	RAB40C	498.726	7.27506	1.22593	5.9343	2.95096e-09	3.52758e-07
2290	FOXG1	59.9947	7.27154	2.26544	3.20976	0.00132844	0.0130607
80778	ZNF34	86.4617	7.26408	2.27116	3.1984	0.00138193	0.0134394
430	ASCL2	59.7623	7.26229	2.25628	3.2187	0.00128773	0.0127735
7539	ZFP37	269.95	7.2603	1.95963	3.70494	0.00021144	0.00317198
28755	TRAC	93.6178	7.25947	2.09972	3.45735	0.000545508	0.00654052
286262	TPRN	40.219	7.25381	2.10963	3.43842	0.000585113	0.00693372
200845	KCTD6	310.402	7.24827	1.57879	4.59104	4.4104e-06	0.000136798
388610	TRNP1	62.9193	7.24791	2.26062	3.20616	0.00134519	0.0131759
84895	FAM73B	137.089	7.24778	1.35136	5.36332	8.17082e-08	5.26825e-06
63906	GPATCH3	49.4186	7.2456	2.26227	3.2028	0.00136097	0.0132828
146059	CDAN1	143.79	7.24197	2.25501	3.2115	0.00132046	0.0130246
54997	TESC	68.4825	7.24166	2.20581	3.28299	0.00102712	0.0107465
9726	ZNF646	57.9383	7.23935	2.27298	3.18495	0.00144777	0.0139718
285987	DLX6-AS1	277.912	7.23909	1.55877	4.64411	3.41549e-06	0.000113993
2004	ELK3	63.1227	7.23876	2.25284	3.21317	0.00131279	0.0129665
401884	MGC57346	136.241	7.23794	1.85848	3.89454	9.83863e-05	0.00173628
8717	TRADD	271.352	7.2357	1.17665	6.14941	7.77705e-10	1.16848e-07
64225	ATL2	261.244	7.23426	1.13873	6.35292	2.11261e-10	3.9768e-08
157574	FBXO16	103.425	7.23176	2.28294	3.16774	0.00153628	0.014644
80222	TARS2	86.2391	7.23089	2.2088	3.27367	0.00106159	0.0109832
1565	CYP2D6	34.9984	7.22883	2.15194	3.35921	0.000781646	0.0087379
55153	SDAD1	240.265	7.22683	1.52778	4.73027	2.2422e-06	8.14202e-05
8175	SF3A2	47.9982	7.22456	2.20552	3.27567	0.00105413	0.0109414
26037	SIPA1L1	84.4355	7.22225	2.28428	3.16172	0.00156838	0.0148814
8309	ACOX2	157.415	7.22147	1.71907	4.2008	2.65973e-05	0.000582331
654790	PCP4L1	84.4328	7.22115	2.29375	3.14819	0.00164286	0.0154096
7188	TRAF5	91.024	7.21537	2.29672	3.1416	0.00168029	0.0156798
317648	NOP14-AS1	134.116	7.21272	2.26598	3.18305	0.00145734	0.0140376
79613	TANGO6	211.816	7.21117	2.10589	3.42428	0.000616427	0.00723672
285266	ENTPD3-AS1	41.4056	7.2074	2.16957	3.32204	0.000893612	0.00967263
57210	SLC45A4	46.5761	7.20014	2.18552	3.29447	0.000986058	0.0104051
441191	RNF216P1	57.399	7.19973	2.26423	3.17976	0.00147395	0.0141577
54516	MTRF1L	52.2787	7.18933	2.17942	3.29873	0.000971233	0.0102951
2593	GAMT	298.021	7.1883	1.3742	5.23089	1.687e-07	9.86714e-06
144811	LACC1	361.949	7.18685	1.96474	3.65792	0.000254269	0.00367535
63926	ANKEF1	71.4104	7.18357	2.29681	3.12763	0.00176222	0.0162408
3707	ITPKB	75.5455	7.17648	2.27626	3.15275	0.00161741	0.0152145
4004	LMO1	614.089	7.175	1.43522	4.99924	5.75567e-07	2.64777e-05
54149	C21orf91	176.138	7.17375	1.59999	4.48362	7.33867e-06	0.000206859
100507507	LOC100507507	57.8381	7.17156	2.29369	3.12665	0.00176809	0.016269
85236	HIST1H2BK	61.5733	7.17027	2.29129	3.12936	0.00175188	0.016191
284069	FAM171A2	44.5037	7.16698	2.21231	3.23958	0.00119704	0.0120788
25980	AAR2	209.569	7.16646	1.55928	4.596	4.30685e-06	0.000134387
2735	GLI1	349.438	7.16586	1.183	6.05734	1.38388e-09	1.93707e-07
55602	CDKN2AIP	198.794	7.16493	2.09389	3.42183	0.000622009	0.00728659
84057	MND1	68.621	7.16475	2.30061	3.11429	0.00184391	0.0168138
27285	TEKT2	40.0269	7.16094	2.22873	3.21301	0.00131351	0.0129665
9487	PIGL	79.4625	7.15835	2.30056	3.11157	0.00186098	0.0169586
57449	PLEKHG5	114.595	7.1576	1.63153	4.38706	1.14892e-05	0.00029678
5443	POMC	30.7277	7.15552	2.22454	3.21663	0.00129707	0.0128351
90993	CREB3L1	91.963	7.15437	2.29357	3.11932	0.0018127	0.016594
163087	ZNF383	93.1322	7.15333	2.30136	3.10831	0.00188162	0.0170533
3612	IMPA1	250.573	7.15291	1.38546	5.16282	2.43251e-07	1.30187e-05
80217	CFAP43	173.541	7.14795	1.85605	3.85117	0.000117556	0.00199297
2329	FMO4	61.9932	7.14687	2.27688	3.13888	0.00169593	0.0157987
653519	GPR89A	39.3415	7.14526	2.19625	3.25339	0.00114038	0.0116189
9854	C2CD2L	40.6096	7.1409	2.22971	3.20261	0.00136189	0.0132839
51702	PADI3	121.316	7.13244	1.9698	3.6209	0.000293583	0.00409431
374977	MROH7	53.5275	7.13157	2.29297	3.11018	0.00186972	0.0170019
201294	UNC13D	40.8967	7.13013	2.25066	3.16801	0.00153484	0.0146395
54553	DKFZP434I0714	53.802	7.12885	2.26139	3.15242	0.00161924	0.0152229
100131176	WDR86-AS1	32.8166	7.12625	2.17	3.28399	0.00102348	0.0107239
55466	DNAJA4	119.289	7.12074	1.68991	4.21369	2.51235e-05	0.000558231
55765	C1orf106	29.3148	7.11731	2.14191	3.32288	0.000890924	0.00965573
4016	LOXL1	108.4	7.11447	2.30108	3.09179	0.00198951	0.0177383
8139	GAN	66.7365	7.11386	2.28698	3.11059	0.00186716	0.0169951
643224	TUBBP5	55.2712	7.11065	2.28257	3.11519	0.00183826	0.0167717
7062	TCHH	74.5507	7.10682	2.31061	3.07572	0.00209991	0.0184596
22837	COBLL1	237.519	7.10285	1.29324	5.49229	3.96754e-08	2.84984e-06
57139	RGL3	179.457	7.10227	1.66106	4.27573	1.9051e-05	0.00044635
23255	MTCL1	312.562	7.10116	1.23678	5.74167	9.37461e-09	9.30473e-07
255743	NPNT	171.65	7.10072	2.32398	3.05541	0.00224753	0.0193572
100507659	NA	118.158	7.10032	1.6235	4.37346	1.22291e-05	0.000310024
80007	C10orf88	79.2654	7.099	2.22188	3.19504	0.0013981	0.0135805
340351	AGBL3	22.7991	7.0989	2.03288	3.49204	0.000479344	0.00592407
58488	PCTP	83.3956	7.09592	2.28533	3.10498	0.00190289	0.0171606
23315	SLC9A8	51.5939	7.08957	2.20355	3.21734	0.00129384	0.0128109
80199	FUZ	54.8447	7.08925	2.29833	3.08452	0.00203877	0.0180774
374443	LOC374443	59.7888	7.08599	2.30161	3.0787	0.00207904	0.0183056
84620	ST6GAL2	1160.6	7.08355	1.05746	6.69866	2.10339e-11	6.3791e-09
100505632	NA	41.7977	7.08265	2.25322	3.14334	0.00167032	0.0156046
3860	KRT13	143.545	7.0781	1.91338	3.69927	0.000216224	0.00323093
100505744	NA	62.046	7.07762	2.30495	3.07061	0.00213621	0.0186287
9649	RALGPS1	255.092	7.07312	1.50211	4.70878	2.49202e-06	8.81463e-05
78999	LRFN4	48.7813	7.07196	2.29649	3.07947	0.00207372	0.0182784
56901	NDUFA4L2	234.534	7.0713	2.32434	3.04229	0.00234789	0.0199851
286077	FAM83H	156.288	7.06794	1.40018	5.04787	4.46773e-07	2.14569e-05
148641	SLC35F3	59.2386	7.06766	2.29222	3.08332	0.00204703	0.018131
27079	RPUSD2	128.627	7.06396	2.25761	3.12895	0.00175431	0.0162043
2709	GJB5	81.6362	7.06173	1.77348	3.98184	6.83839e-05	0.00129023
79155	TNIP2	249.705	7.05708	1.30004	5.42835	5.68778e-08	3.78653e-06
79091	METTL22	100.423	7.05462	1.76679	3.9929	6.52705e-05	0.00124006
126119	JOSD2	32.3553	7.0496	2.2547	3.12662	0.00176826	0.016269
9146	HGS	541.031	7.04569	1.01059	6.97186	3.12772e-12	1.34797e-09
5909	RAP1GAP	43.1371	7.04495	2.29284	3.07259	0.00212212	0.0185651
8859	STK19	65.8989	7.04448	2.29165	3.07397	0.00211229	0.0185412
51426	POLK	339.576	7.04332	1.62003	4.34764	1.37609e-05	0.000339605
90271	OLMALINC	105.973	7.0395	1.8144	3.87981	0.000104539	0.00182867
23428	SLC7A8	310.308	7.03668	1.74177	4.03996	5.34614e-05	0.00104729
100506200	NA	51.0488	7.03506	2.30376	3.05373	0.00226012	0.0194503
144481	SOCS2-AS1	98.4756	7.03463	1.54679	4.54789	5.41877e-06	0.000161058
100131434	LINC00893	47.0584	7.03388	2.20453	3.19064	0.00141957	0.0137321
84705	GTPBP3	185.855	7.01995	1.54326	4.54878	5.39575e-06	0.000160749
54512	EXOSC4	256.135	7.01603	1.16849	6.00434	1.92108e-09	2.53722e-07
100507110	NA	59.7773	7.01579	2.30146	3.04841	0.00230056	0.0196881
27235	COQ2	31.7253	7.00444	2.24837	3.11535	0.00183727	0.0167717
8940	TOP3B	55.1635	7.00063	2.21672	3.1581	0.00158799	0.0150501
3841	KPNA5	39.8981	6.99899	2.2456	3.11676	0.00182849	0.0167105
10913	EDAR	860.185	6.9967	1.77652	3.93842	8.20199e-05	0.00148589
55184	DZANK1	91.4876	6.99602	2.30715	3.03232	0.00242684	0.0204342
91603	ZNF830	263.649	6.99582	1.92216	3.63957	0.000273099	0.00387568
899	CCNF	112.934	6.99418	1.9775	3.53688	0.000404881	0.0051965
79682	CENPU	66.5787	6.99125	2.32121	3.01189	0.00259623	0.0214199
125950	RAVER1	78.999	6.9848	2.27514	3.07005	0.00214023	0.0186504
5163	PDK1	161.913	6.98397	1.48778	4.69423	2.67619e-06	9.28559e-05
284116	KRT42P	67.052	6.97704	2.29734	3.037	0.00238943	0.0202126
64771	C6orf106	396.759	6.97482	1.07767	6.47212	9.66344e-11	2.12859e-08
64943	NT5DC2	866.285	6.97304	0.796089	8.75912	1.96782e-18	1.07423e-14
149840	C20orf196	77.4662	6.96727	2.20207	3.16396	0.00155638	0.0147848
148523	CIART	158.244	6.96635	2.04899	3.3999	0.000674104	0.00778547
83896	KRTAP3-1	115.435	6.96256	2.3334	2.98387	0.00284632	0.0230535
84342	COG8	75.6369	6.95828	2.28896	3.03993	0.00236632	0.0200794
400242	DICER1-AS1	70.2023	6.95763	2.23949	3.10679	0.0018913	0.0170937
283149	BCL9L	113.282	6.95108	2.25531	3.08209	0.00205552	0.0181806
100287284	MANSC4	239.488	6.94133	1.79871	3.85905	0.000113827	0.00195347
9098	USP6	105.415	6.93838	1.94993	3.55827	0.000373311	0.00490668
57168	ASPHD2	133.818	6.93522	2.10561	3.29369	0.000988825	0.0104158
100128288	LOC100128288	62.7237	6.93297	2.33055	2.97482	0.00293164	0.0235466
100129203	LOC100129203	43.9098	6.93281	2.30672	3.00549	0.00265151	0.0217773
63899	NSUN3	73.5616	6.93246	2.32367	2.98341	0.00285055	0.0230748
374654	KIF7	63.815	6.93205	2.28876	3.02874	0.00245573	0.0206089
55061	SUSD4	227.608	6.93109	1.90126	3.64553	0.000266843	0.00381333
11015	KDELR3	57.4153	6.93001	2.28337	3.035	0.00240538	0.0203056
642273	FAM110C	81.0953	6.92473	2.31744	2.9881	0.0028072	0.0228157
145567	TTC7B	106.071	6.92318	2.34009	2.95851	0.00309133	0.0244203
100133190	ADIRF-AS1	109.047	6.91649	2.27	3.04691	0.00231207	0.0197418
4552	MTRR	215.614	6.91183	1.62708	4.248	2.15683e-05	0.000493329
79991	OBFC1	199.97	6.90906	1.86409	3.7064	0.000210225	0.00315858
255104	TMCO4	146.114	6.90608	1.63101	4.23422	2.29344e-05	0.00051664
100505787	NA	31.6265	6.90205	2.26342	3.04939	0.00229307	0.0196719
9076	CLDN1	3137.85	6.89613	1.55445	4.43639	9.14783e-06	0.000245195
1907	EDN2	246.989	6.89508	2.22752	3.09541	0.0019654	0.0175872
145748	LYSMD4	48.3839	6.89449	2.13849	3.22401	0.00126411	0.012599
9542	NRG2	37.1452	6.88164	2.27701	3.02222	0.00250928	0.0209558
6664	SOX11	172.63	6.87642	1.29941	5.29196	1.21013e-07	7.32531e-06
3753	KCNE1	55.4922	6.87624	2.32679	2.95525	0.00312415	0.02461
90024	FLJ20021	46.8837	6.87457	2.3203	2.9628	0.00304855	0.0242125
9651	PLCH2	239.454	6.87328	1.18833	5.78398	7.2952e-09	7.70797e-07
84612	PARD6B	137.653	6.87322	1.53167	4.4874	7.20973e-06	0.000204634
158399	ZNF483	38.2338	6.87205	2.12969	3.22679	0.00125186	0.0125163
9721	GPRIN2	69.2095	6.86622	2.33824	2.9365	0.00331941	0.0256788
4794	NFKBIE	131.757	6.85945	2.33254	2.94076	0.00327411	0.0254244
2997	GYS1	145.62	6.85595	2.35903	2.90625	0.00365788	0.0276442
4185	ADAM11	32.7124	6.85544	2.28878	2.99524	0.00274232	0.0223438
340390	KIAA1875	41.9317	6.85113	2.26418	3.02588	0.00247912	0.0207463
80775	TMEM177	94.1672	6.84725	1.82787	3.74603	0.000179654	0.0027929
147949	ZNF583	76.2101	6.84357	2.31624	2.9546	0.00313074	0.0246501
157	ADRBK2	219.24	6.84006	1.62104	4.21955	2.44789e-05	0.000546918
114819	CROCCP3	41.4509	6.83662	2.21895	3.08102	0.00206294	0.0182044
9498	SLC4A8	62.4964	6.83645	2.33705	2.92525	0.00344181	0.0264065
387882	C12orf75	158.934	6.83297	1.65476	4.12928	3.63894e-05	0.000758205
79854	LINC00115	52.8565	6.83237	2.31752	2.94814	0.00319696	0.0250032
541468	LURAP1	36.989	6.83207	2.17824	3.13651	0.00170974	0.0158732
7710	ZNF154	111.962	6.83123	2.08547	3.27563	0.00105425	0.0109414
10419	PRMT5	229.926	6.82933	1.25258	5.45221	4.97471e-08	3.42314e-06
5965	RECQL	77.2606	6.82692	2.32067	2.94179	0.00326323	0.0253881
692099	FAM86DP	67.5248	6.81789	2.31326	2.9473	0.00320557	0.0250585
144097	C11orf84	24.9543	6.8165	2.22859	3.05865	0.00222334	0.0191842
54437	SEMA5B	109.101	6.81612	2.28014	2.98934	0.0027958	0.0227342
1723	DHODH	52.7329	6.8156	2.32997	2.92519	0.0034425	0.0264065
79034	C7orf26	104.906	6.81446	1.32191	5.15502	2.53607e-07	1.34848e-05
10863	ADAM28	203.253	6.80883	1.5593	4.36661	1.26192e-05	0.000317391
7022	TFAP2C	256.084	6.80646	1.59485	4.26777	1.97436e-05	0.000459944
81875	ISG20L2	171.489	6.80495	2.02594	3.3589	0.00078253	0.00874182
54456	MOV10L1	37.6208	6.80033	2.24583	3.02798	0.00246195	0.0206343
79741	CCDC7	55.5045	6.79811	2.34191	2.90281	0.00369837	0.0278859
84851	TRIM52	77.7157	6.79684	2.30497	2.94878	0.00319033	0.0249632
64852	TUT1	216.956	6.79614	0.971821	6.9932	2.68677e-12	1.18922e-09
143689	PIWIL4	45.9544	6.78574	2.28704	2.96704	0.00300677	0.0240183
54829	ASPN	117.874	6.78006	2.34334	2.89334	0.00381173	0.0285435
92283	ZNF461	49.2849	6.77645	2.32578	2.91363	0.00357257	0.0271122
283120	H19	263.393	6.77569	2.03237	3.33389	0.000856407	0.00936273
56006	SMG9	158.801	6.76957	1.47414	4.59222	4.38558e-06	0.000136286
79701	OGFOD3	133.321	6.76826	1.53694	4.40374	1.06401e-05	0.000280148
100507165	NA	48.8949	6.76782	2.32098	2.91593	0.00354625	0.0269874
100049716	LOC100049716	65.528	6.76365	2.34483	2.8845	0.00392039	0.029144
5603	MAPK13	96.4893	6.76273	2.34734	2.88102	0.00396394	0.0293782
133015	PACRGL	75.2458	6.75804	1.7257	3.91612	8.99854e-05	0.00161412
728723	ZBED3-AS1	22.1935	6.75748	2.24565	3.00914	0.00261987	0.021604
1678	TIMM8A	61.2757	6.74606	2.31664	2.912	0.00359124	0.027216
51166	AADAT	110.346	6.74584	2.37573	2.83948	0.0045187	0.0321472
26259	FBXW8	53.3242	6.74294	2.3357	2.8869	0.00389058	0.0289881
100132707	PAXIP1-AS2	55.9871	6.74194	2.33234	2.89063	0.0038447	0.0287248
150864	FAM117B	703.492	6.74045	1.23454	5.45987	4.76477e-08	3.29253e-06
51231	VRK3	133.249	6.73916	1.59624	4.2219	2.42251e-05	0.000542729
286002	SLC26A4-AS1	52.8483	6.73849	2.34842	2.86937	0.00411297	0.0301243
100288730	PAN3-AS1	49.7939	6.73332	2.30931	2.91573	0.0035486	0.0269927
83641	FAM107B	473.08	6.73172	2.08264	3.2323	0.001228	0.012338
100506689	NA	22.9508	6.72809	2.23914	3.00477	0.00265785	0.0218074
55222	LRRC20	56.5734	6.72681	2.30687	2.91599	0.00354559	0.0269874
80820	EEPD1	68.4656	6.7264	2.32284	2.89577	0.00378235	0.0283624
10171	RCL1	57.9461	6.72226	2.32898	2.88635	0.0038974	0.0290258
79033	ERI3	433.062	6.72069	1.20156	5.59333	2.22756e-08	1.80598e-06
387032	ZKSCAN4	53.6451	6.71693	2.31862	2.89695	0.00376808	0.028272
56122	PCDHB14	67.8766	6.71595	2.34691	2.86162	0.0042148	0.0305154
84948	TIGD5	19.3831	6.71555	2.22519	3.01797	0.00254476	0.0211034
10817	FRS3	47.6515	6.71408	2.31925	2.89494	0.00379232	0.0284242
388165	UBE2Q2P1	56.8316	6.70797	2.34761	2.85736	0.00427184	0.0307345
136647	MPLKIP	783.152	6.70258	1.01503	6.60336	4.01947e-11	1.11571e-08
100132909	NA	20.7306	6.69609	2.22954	3.00335	0.00267028	0.021874
51204	TACO1	60.2978	6.69211	2.32606	2.87702	0.00401454	0.0296956
51362	CDC40	138.288	6.68171	1.31717	5.07279	3.92017e-07	1.90506e-05
51195	RAPGEFL1	109.467	6.67951	2.36829	2.82039	0.00479648	0.0336835
91893	FDXACB1	83.4968	6.67824	2.36502	2.82376	0.0047464	0.0334043
284370	ZNF615	96.8543	6.66788	2.07383	3.21525	0.00130332	0.0128892
201514	ZNF584	173.036	6.66684	2.39708	2.78124	0.00541524	0.0364797
124997	WDR81	96.7728	6.65861	1.90489	3.49553	0.000473115	0.00588323
10505	SEMA4F	65.9533	6.6535	2.35503	2.82523	0.00472472	0.033309
53	ACP2	156.541	6.64714	1.8047	3.68324	0.000230284	0.00340106
728340	GTF2H2C	19.7314	6.64545	2.26936	2.92834	0.00340779	0.0262016
27076	LYPD3	78.0063	6.64312	2.34545	2.83234	0.00462084	0.0327434
9087	TMSB4Y	50.4809	6.63842	2.35992	2.81298	0.00490842	0.0342473
90204	ZSWIM1	43.2585	6.63684	2.16928	3.05947	0.0022173	0.0191422
54923	LIME1	307.933	6.63627	1.07841	6.15373	7.56814e-10	1.14762e-07
23132	RAD54L2	135.681	6.63549	2.35751	2.81462	0.00488348	0.0341198
84302	TMEM246	61.9787	6.63358	2.32156	2.85738	0.00427159	0.0307345
100506119	LINC01503	46.8686	6.62709	2.33435	2.83894	0.0045263	0.0321593
23212	RRS1	38.745	6.62364	2.33081	2.84178	0.00448625	0.0320131
55686	MREG	107.399	6.621	2.15	3.07954	0.00207323	0.0182784
349136	WDR86	53.098	6.621	2.35615	2.81009	0.00495281	0.0344114
145783	LOC145783	22.7242	6.62048	2.26509	2.92284	0.0034686	0.0265321
10566	AKAP3	107.022	6.62046	2.31638	2.85811	0.00426173	0.0306924
4927	NUP88	428.769	6.61969	1.53922	4.30068	1.70276e-05	0.000407691
100131814	LINC00271	43.0049	6.61962	2.35402	2.81204	0.00492278	0.0342773
92249	LINC01278	57.8846	6.61907	1.6661	3.9728	7.10341e-05	0.00133154
4311	MME	545.113	6.61765	2.4106	2.74523	0.0060468	0.0393889
22943	DKK1	234.312	6.6144	2.407	2.74799	0.00599627	0.0391863
116092	DNTTIP1	419.144	6.6106	1.08917	6.06937	1.28415e-09	1.84479e-07
203111	ERICH5	84.8153	6.60864	2.1656	3.05164	0.00227592	0.0195349
374907	B3GNT8	81.9772	6.60526	2.3724	2.78421	0.00536579	0.0362672
100130557	NFYC-AS1	91.617	6.60511	2.29966	2.87221	0.00407613	0.0299743
643837	LINC01128	25.9974	6.59932	2.01558	3.27415	0.00105979	0.0109779
642846	LOC642846	34.6314	6.59472	2.33457	2.82481	0.00473089	0.0333094
51377	UCHL5	156.831	6.59414	1.72697	3.81832	0.000134361	0.00223167
1911	PHC1	90.6889	6.59275	1.38673	4.75417	1.99259e-06	7.41653e-05
254042	METAP1D	50.5637	6.59109	2.33636	2.82109	0.00478608	0.0336258
126823	KLHDC9	189.661	6.58946	1.95407	3.37217	0.000745778	0.00843685
79759	ZNF668	59.4469	6.58925	2.37051	2.77967	0.00544137	0.0365818
149175	MANEAL	145.315	6.58707	2.29235	2.8735	0.00405947	0.0299064
100288798	LOC100288798	38.7496	6.58688	2.25079	2.92648	0.00342822	0.0263463
60493	FASTKD5	60.6368	6.58673	2.34164	2.81287	0.00491009	0.0342473
51339	DACT1	77.1977	6.58656	2.37628	2.77179	0.00557484	0.0372802
79805	VASH2	168.774	6.58376	2.37849	2.76804	0.00563944	0.0375435
23233	EXOC6B	42.8053	6.58054	2.36051	2.78777	0.00530723	0.0360949
100506124	LOC100506124	42.368	6.57907	2.32729	2.82693	0.00469973	0.0331842
55201	MAP1S	186.939	6.57726	1.41322	4.6541	3.254e-06	0.000109412
400223	NA	27.615	6.57486	2.23142	2.94649	0.003214	0.025092
144501	KRT80	124.287	6.56825	2.3963	2.74099	0.00612541	0.0396976
55897	MESP1	41.0265	6.56735	2.35979	2.78303	0.00538542	0.0363453
84553	FAXC	178.318	6.56654	1.60729	4.08547	4.39877e-05	0.00089378
7789	ZXDA	63.0001	6.56596	2.32183	2.82792	0.00468508	0.0331151
90525	SHF	58.5971	6.56181	2.34244	2.80128	0.0050901	0.0350777
100507090	NA	205.935	6.56116	1.67973	3.90608	9.38042e-05	0.00166619
9635	CLCA2	190.513	6.56111	2.41027	2.72215	0.00648588	0.0414595
79142	PHF23	452.671	6.56082	1.08429	6.05081	1.44123e-09	2.00026e-07
100506040	NA	36.2046	6.56005	2.26177	2.9004	0.00372684	0.0280618
1469	CST1	549.712	6.55851	2.00017	3.27897	0.00104186	0.0108471
100507599	LOC100507599	89.028	6.55686	2.23435	2.93458	0.00334	0.0258015
55670	PEX26	87.5564	6.55642	2.38844	2.74506	0.00605	0.0393889
9371	KIF3B	330.521	6.55206	0.98554	6.64819	2.96716e-11	8.64113e-09
113146	AHNAK2	433.264	6.54986	1.1884	5.5115	3.55795e-08	2.60128e-06
126661	CCDC163P	51.1497	6.54552	1.93511	3.3825	0.00071828	0.00818599
100506411	LOC100506411	36.6871	6.54356	2.26319	2.8913	0.00383657	0.0286901
100506779	BZRAP1-AS1	49.9918	6.54105	2.35661	2.77562	0.00550974	0.0369202
1583	CYP11A1	55.9203	6.53323	2.32433	2.8108	0.0049419	0.0343959
100505783	OSER1-AS1	187.324	6.5326	1.88534	3.46494	0.000530343	0.00640518
126382	NR2C2AP	149.936	6.53252	1.57943	4.13601	3.53399e-05	0.000739159
9965	FGF19	756.97	6.53119	2.42479	2.69351	0.00707044	0.0439607
10471	PFDN6	89.0213	6.53058	1.57182	4.15479	3.25593e-05	0.000690704
5130	PCYT1A	65.3152	6.53011	2.32522	2.80839	0.00497899	0.0344927
79850	FAM57A	120.774	6.529	1.65544	3.94398	8.01408e-05	0.00145992
1070	CETN3	536.911	6.5267	0.846721	7.7082	1.27601e-14	1.22924e-11
344167	FOXI3	54.5029	6.52458	2.16569	3.0127	0.00258932	0.021383
151230	KLHL23	72.4058	6.52441	2.26493	2.88062	0.00396893	0.0293981
415117	STX19	85.209	6.52372	1.77952	3.66601	0.000246364	0.00358004
54033	RBM11	53.0835	6.52191	2.35827	2.76555	0.00568277	0.0377552
91869	RFT1	168.597	6.51866	1.53434	4.24852	2.15184e-05	0.000492877
406886	MIRLET7D	19.5662	6.51828	2.26252	2.88098	0.00396445	0.0293782
4744	NEFH	36.7007	6.51767	2.35668	2.76561	0.00568158	0.0377552
144699	FBXL14	63.8557	6.51726	2.34654	2.77739	0.00547967	0.0367789
27304	MOCS3	91.3422	6.51627	2.2768	2.86204	0.00420928	0.0305024
728489	DNLZ	88.7516	6.51326	2.06157	3.15937	0.00158112	0.0149937
3652	IPP	136.906	6.51318	1.56327	4.16639	3.09463e-05	0.000662493
25907	TMEM158	109.621	6.50838	2.35643	2.76197	0.00574545	0.0380174
11230	PRAF2	63.4052	6.50626	2.36751	2.74814	0.00599345	0.0391835
51057	WDPCP	179.08	6.5042	1.98126	3.28286	0.0010276	0.0107465
51320	MEX3C	620.828	6.503	1.17596	5.52996	3.20305e-08	2.39527e-06
283237	TTC9C	96.6227	6.50141	1.54629	4.20452	2.61631e-05	0.000573592
647024	C6orf132	55.0923	6.50094	2.31353	2.80997	0.00495464	0.0344114
5590	PRKCZ	83.8703	6.49989	2.26665	2.86762	0.00413569	0.0302232
5382	PMS2P4	50.6186	6.49989	2.33141	2.78797	0.00530401	0.0360938
100507029	NA	24.9674	6.49901	2.33306	2.78562	0.00534255	0.0361942
388507	ZNF788	60.7548	6.49645	2.3548	2.75881	0.00580121	0.0383245
9015	TAF1A	45.5003	6.49615	2.32502	2.79402	0.00520565	0.0356558
65987	KCTD14	136.751	6.48976	2.02191	3.20972	0.00132864	0.0130607
55322	C5orf22	85.4811	6.48962	2.36368	2.74556	0.00604069	0.0393889
3661	IRF3	399.195	6.48702	0.948199	6.84141	7.84182e-12	2.8539e-09
79934	ADCK4	183.492	6.48266	1.3498	4.80269	1.5655e-06	6.12163e-05
55937	APOM	39.2826	6.48253	2.35878	2.74826	0.0059912	0.0391835
51263	MRPL30	362.749	6.48083	1.38442	4.68126	2.85117e-06	9.78902e-05
8576	STK16	102.415	6.48054	1.43887	4.5039	6.67165e-06	0.000191351
3934	LCN2	38.6221	6.47696	2.34548	2.76146	0.00575434	0.0380609
157247	MGC27345	80.7024	6.47687	2.04646	3.16492	0.00155125	0.0147531
100125288	ZGLP1	45.5706	6.47551	2.37356	2.72819	0.00636837	0.0408518
654320	SNORA8	29.0709	6.47188	2.35738	2.74537	0.00604419	0.0393889
399474	TMEM200B	48.2297	6.46923	2.33967	2.76502	0.00569198	0.0378011
9907	AP5Z1	114.963	6.46601	1.44317	4.48043	7.44922e-06	0.000208897
79711	IPO4	165.998	6.4654	1.40415	4.60451	4.13448e-06	0.000131476
8338	HIST2H2AC	21.7581	6.46497	2.30539	2.80428	0.00504291	0.0348383
79083	MLPH	62.4621	6.46309	2.26003	2.85973	0.00423996	0.0306505
3815	KIT	205.269	6.462	2.41507	2.6757	0.00745741	0.0457532
84206	MEX3B	36.7958	6.46032	2.34657	2.7531	0.00590345	0.0387965
9582	APOBEC3B	33.907	6.45832	2.28593	2.82525	0.00472442	0.033309
1962	EHHADH	187.383	6.45798	1.97626	3.26779	0.00108393	0.0111785
1762	DMWD	95.0955	6.45691	1.54252	4.18594	2.83994e-05	0.000612775
677781	SCARNA16	24.2676	6.45412	2.32184	2.77974	0.00544021	0.0365818
168850	ZNF800	129.293	6.4529	1.9414	3.32384	0.000887881	0.00963607
81544	GDPD5	175.641	6.45191	2.41906	2.66711	0.00765063	0.0465778
55635	DEPDC1	74.2014	6.44902	2.39755	2.68984	0.00714865	0.044346
9456	HOMER1	95.5443	6.44876	2.39099	2.69711	0.00699442	0.0436372
9129	PRPF3	379.258	6.44038	1.27236	5.06176	4.15396e-07	2.00676e-05
79669	C3orf52	81.8453	6.43822	2.34485	2.74569	0.00603839	0.0393889
8681	JMJD7-PLA2G4B	32.463	6.43023	2.34865	2.73784	0.00618445	0.0399163
2258	FGF13	180.61	6.42655	2.42133	2.65414	0.00795116	0.0478175
4758	NEU1	142.187	6.42627	2.41823	2.65743	0.00787395	0.04758
81608	FIP1L1	568.245	6.42578	0.956447	6.71839	1.83741e-11	5.70985e-09
28989	NTMT1	95.4199	6.42514	1.39568	4.6036	4.15256e-06	0.000131795
9095	TBX19	59.321	6.41267	2.364	2.71264	0.00667502	0.0422726
347746	PWARSN	156.776	6.40713	2.12574	3.01407	0.00257769	0.0213206
9228	DLGAP2	177.593	6.40014	2.11323	3.0286	0.00245689	0.0206089
727957	MROH1	72.3767	6.39924	1.47341	4.34316	1.40449e-05	0.000345365
11332	ACOT7	168.474	6.39829	1.19512	5.35368	8.61828e-08	5.51334e-06
79823	CAMKMT	56.3322	6.39668	2.35392	2.71746	0.00657845	0.0418448
79098	C1orf116	216.332	6.39453	2.42627	2.63553	0.0084005	0.049666
79629	OCEL1	53.6463	6.39354	2.32452	2.75047	0.0059509	0.0389889
7187	TRAF3	57.1572	6.38608	2.33663	2.73303	0.00627542	0.0403505
114112	TXNRD3	60.206	6.38589	2.38913	2.67289	0.00752014	0.0460401
79614	NA	83.1442	6.3858	2.40227	2.65824	0.00785498	0.0474865
225689	MAPK15	21.1201	6.3849	2.27198	2.81028	0.00494978	0.0344114
125965	COX6B2	30.5561	6.38307	2.3494	2.71689	0.00658981	0.0418448
113179	ADAT3	52.0936	6.38305	1.86718	3.41855	0.000629568	0.00735934
55128	TRIM68	46.5079	6.38225	1.99269	3.20283	0.00136083	0.0132828
100131213	ZNF503-AS2	64.3002	6.38164	2.33429	2.73387	0.00625946	0.0402795
151056	PLB1	61.8562	6.38091	2.3903	2.6695	0.00759634	0.0463073
54517	PUS7	151.89	6.38031	1.44338	4.42039	9.85217e-06	0.000261083
147015	DHRS13	183.583	6.37833	1.57851	4.04072	5.32872e-05	0.00104513
124961	ZFP3	111.286	6.37109	2.41726	2.63566	0.00839737	0.0496655
1592	CYP26A1	229.103	6.37093	2.43191	2.61972	0.00880009	0.0513976
23098	SARM1	54.2887	6.36526	2.33491	2.72612	0.00640828	0.0410757
151393	RMDN2	137.597	6.36314	1.9675	3.23412	0.00122019	0.0122822
55191	NADSYN1	438.46	6.359	1.67724	3.79135	0.000149828	0.00241272
196513	DCP1B	122.638	6.35589	2.42168	2.62458	0.00867562	0.0507793
202181	LOC202181	130.801	6.35511	2.00116	3.17572	0.00149468	0.01434
55751	TMEM184C	219.914	6.35491	1.22422	5.19097	2.09205e-07	1.14683e-05
9746	CLSTN3	76.6438	6.35391	2.24354	2.83209	0.0046245	0.0327434
5100	PCDH8	631.134	6.35107	1.12168	5.66209	1.49542e-08	1.30268e-06
400673	VMAC	67.1267	6.34759	2.18189	2.90921	0.0036234	0.027409
91977	MYOZ3	66.5104	6.34588	2.40567	2.63788	0.00834255	0.0495331
54785	C17orf59	101.255	6.34383	2.42131	2.62	0.00879288	0.0513739
1829	DSG2	2008.87	6.34208	0.792539	8.00223	1.22188e-15	1.81916e-12
347344	ZNF81	99.6679	6.34088	1.94752	3.25588	0.00113043	0.0115562
390940	PINLYP	646.752	6.33933	1.03483	6.12596	9.01388e-10	1.31804e-07
55096	EBLN2	87.8157	6.33764	2.41953	2.61937	0.0088092	0.0514142
162963	ZNF610	46.2837	6.33449	2.37203	2.67049	0.00757409	0.0462033
127002	ATXN7L2	40.0054	6.33318	2.36727	2.67531	0.00746613	0.0457608
653857	ACTR3C	37.7938	6.33011	2.21401	2.85911	0.0042483	0.0306557
285190	RGPD4	58.8972	6.32773	2.21595	2.85553	0.00429646	0.0308881
7138	TNNT1	76.4728	6.32635	2.41458	2.62006	0.00879148	0.0513739
260293	CYP4X1	125.819	6.32591	2.42076	2.61319	0.00897015	0.0520032
84975	MFSD5	172.906	6.32549	2.43197	2.60098	0.00929588	0.0532489
27113	BBC3	48.4523	6.32501	2.38711	2.64966	0.00805737	0.0483353
140680	C20orf96	32.7163	6.32321	2.20718	2.86484	0.00417224	0.0303818
91050	CCDC149	59.1779	6.32313	2.32491	2.71973	0.00653349	0.0416663
54807	ZNF586	150.203	6.32238	2.41366	2.61941	0.00880813	0.0514142
153642	ARSK	86.5817	6.31811	1.8349	3.44329	0.000574673	0.0068336
401264	TRAM2-AS1	40.6192	6.31671	2.32597	2.71573	0.0066129	0.0419278
441869	ANKRD65	408.749	6.30765	0.949062	6.6462	3.00754e-11	8.64113e-09
127703	C1orf216	49.0815	6.30382	2.38189	2.64656	0.00813149	0.0487044
284716	RIMKLA	193.262	6.30142	2.4236	2.60003	0.00932162	0.0533217
5831	PYCR1	361.549	6.29646	1.31604	4.78441	1.71487e-06	6.57716e-05
79644	SRD5A3	82.5776	6.29226	2.4079	2.61318	0.00897046	0.0520032
283212	KLHL35	38.2558	6.29071	2.39367	2.62806	0.0085874	0.0505339
8517	IKBKG	28.2017	6.29033	2.26158	2.78139	0.00541271	0.036479
85403	EAF1	61.0287	6.28921	2.39323	2.62791	0.00859101	0.050537
55269	PSPC1	214.333	6.28859	1.07141	5.86948	4.37171e-09	4.80507e-07
5373	PMM2	75.977	6.28849	2.12423	2.96037	0.00307271	0.0243585
7737	RNF113A	202.108	6.28539	2.43118	2.58532	0.0097288	0.0549219
100507186	NA	23.6405	6.28518	2.36042	2.66274	0.0077508	0.0470234
29122	PRSS50	29.6795	6.28254	2.3306	2.69568	0.00702449	0.0437526
29108	PYCARD	289.788	6.2824	1.1216	5.60126	2.12799e-08	1.73877e-06
22844	FRMPD1	137.574	6.28133	2.42502	2.59022	0.0095916	0.0543687
151516	ASPRV1	51.0326	6.27796	1.85651	3.3816	0.000720654	0.00819968
112609	MRAP2	238.428	6.27032	2.43657	2.57341	0.01007	0.0563463
246777	SPESP1	75.238	6.26304	1.95817	3.19841	0.00138187	0.0134394
6810	STX4	172.571	6.26269	1.35667	4.61623	3.90778e-06	0.00012524
84514	GHDC	111.209	6.25844	1.33666	4.68216	2.83868e-06	9.76662e-05
284371	ZNF841	167.834	6.2574	2.24721	2.78452	0.00536068	0.0362477
91750	LIN52	125.934	6.25542	2.4349	2.56906	0.0101973	0.0568049
100506210	NA	66.3466	6.25309	2.37341	2.63465	0.00842251	0.0497244
10218	ANGPTL7	102.288	6.24896	2.39755	2.6064	0.00914998	0.0526896
284408	ZNF790-AS1	86.2463	6.24745	2.4299	2.57107	0.0101385	0.0566296
63915	BLOC1S5	135.158	6.24742	1.41162	4.42571	9.61253e-06	0.000255975
79961	DENND2D	92.5689	6.24636	2.12823	2.935	0.0033355	0.0257789
23586	DDX58	26.6342	6.24422	2.30821	2.70523	0.0068258	0.0428792
642781	NA	20.2163	6.24286	2.31437	2.69743	0.00698759	0.0436253
340120	ANKRD34B	103.942	6.24162	2.42901	2.56961	0.0101812	0.0567713
27165	GLS2	102.032	6.24019	2.4298	2.56819	0.010223	0.0569076
81571	MIR600HG	77.9735	6.24018	2.42647	2.57171	0.0101198	0.0565446
3755	KCNG1	33.8973	6.23179	2.05248	3.03622	0.00239561	0.0202441
83667	SESN2	32.5382	6.23059	2.35227	2.64875	0.0080789	0.048429
100289137	FAM95C	56.0017	6.2295	2.41538	2.57909	0.00990606	0.0557786
140883	ZNF280B	45.0581	6.22423	2.38519	2.60953	0.00906654	0.0524119
8178	ELL	60.5637	6.22362	2.31525	2.68809	0.00718615	0.0444944
90809	TMEM55B	343.443	6.2236	1.08965	5.71158	1.11932e-08	1.07199e-06
126626	GABPB2	40.4819	6.22149	2.38846	2.60481	0.00919246	0.0528784
23555	TSPAN15	128.219	6.22	2.41647	2.574	0.010053	0.0563056
414328	IDNK	39.2443	6.21808	2.34084	2.65635	0.00789918	0.0476482
145282	MIPOL1	136.708	6.21256	1.789	3.47265	0.000515353	0.00628439
400451	FAM174B	148.007	6.2102	2.35688	2.63493	0.00841557	0.0497192
79944	L2HGDH	29.8654	6.20942	2.36121	2.62976	0.00854446	0.0503717
84552	PARD6G	355.015	6.20838	1.00743	6.1626	7.15617e-10	1.0953e-07
100272146	NFE2L3P2	43.0469	6.20692	2.408	2.57762	0.00994833	0.0559683
9745	ZNF536	69.8459	6.20515	2.42616	2.5576	0.0105398	0.0581375
2966	GTF2H2	36.9686	6.20342	2.36864	2.61898	0.00881932	0.0514366
55534	MAML3	346.036	6.20193	0.986771	6.28507	3.27707e-10	5.81457e-08
11226	GALNT6	190.94	6.2005	2.44361	2.53743	0.011167	0.0606371
10811	NOXA1	176.631	6.20029	1.12055	5.53326	3.14342e-08	2.36146e-06
100507399	HCG8	43.3862	6.19405	2.38211	2.60024	0.00931595	0.0533079
6548	SLC9A1	165.326	6.19309	2.36446	2.61924	0.0088126	0.0514157
4247	MGAT2	298.846	6.19104	1.00368	6.16833	6.90171e-10	1.06631e-07
51806	CALML5	89.4353	6.18887	2.43378	2.5429	0.0109936	0.0600542
345757	FAM174A	385.018	6.1865	0.965374	6.40839	1.4706e-10	2.99731e-08
79798	ARMC5	80.1247	6.18642	2.35423	2.62779	0.0085941	0.050537
2774	GNAL	31.8522	6.18582	2.34689	2.63575	0.00839521	0.0496655
64779	MTHFSD	65.3729	6.18148	2.09604	2.94913	0.00318673	0.024947
387590	TPTEP1	29.3764	6.18126	2.36336	2.61546	0.00891077	0.0517488
23729	SHPK	38.657	6.18087	2.39914	2.57628	0.00998688	0.0561081
90850	ZNF598	133.299	6.18018	1.94742	3.17351	0.00150605	0.0144153
51015	ISOC1	1151.08	6.17699	1.08181	5.70985	1.13076e-08	1.07662e-06
27301	APEX2	125.437	6.176	2.42698	2.54473	0.0109363	0.0598209
138429	PIP5KL1	52.2022	6.17402	2.17992	2.83222	0.0046226	0.0327434
283489	CHAMP1	38.2521	6.17262	2.38308	2.59018	0.0095925	0.0543687
1800	DPEP1	431.982	6.17053	2.45039	2.51818	0.0117964	0.0629899
9217	VAPB	150.746	6.16942	1.56316	3.94675	7.92182e-05	0.00144794
353355	ZNF233	124.843	6.16908	2.42229	2.54679	0.0108718	0.0595079
124989	EFCAB13	52.5902	6.16638	2.40484	2.56415	0.0103429	0.0573683
22869	ZNF510	131.869	6.16509	2.18458	2.82209	0.00477113	0.0335351
131831	ERICH6	12.7958	6.16467	2.267	2.71931	0.00654187	0.0417035
220004	PPP1R32	33.3209	6.16367	2.28657	2.6956	0.00702628	0.0437526
56256	SERTAD4	142.93	6.16162	2.43758	2.52776	0.0114793	0.0619126
6618	SNAPC2	125.667	6.16117	2.44369	2.52126	0.0116935	0.0626242
54996	MARC2	158.259	6.15785	1.49963	4.10624	4.02151e-05	0.000822225
2249	FGF4	295.761	6.15603	2.44661	2.51615	0.0118645	0.0633122
84315	MON1A	90.2834	6.1527	2.14629	2.86667	0.00414811	0.0302734
3012	HIST1H2AE	97.7271	6.14749	2.43162	2.52815	0.0114666	0.0619126
10714	POLD3	126.143	6.14557	2.38528	2.57646	0.00998182	0.056099
100131067	CKMT2-AS1	206.381	6.14498	1.46446	4.19607	2.71589e-05	0.000592252
646576	HHIP-AS1	14.4124	6.14437	2.27513	2.70067	0.00692007	0.0433218
51061	TXNDC11	118.55	6.14435	1.85326	3.31542	0.000915056	0.00985032
92659	MAFG-AS1	55.5605	6.14361	2.3977	2.56229	0.0103984	0.0575319
6550	SLC9A3	35.9411	6.14169	2.37411	2.58695	0.00968301	0.0547389
5985	RFC5	102.772	6.13869	2.43337	2.52271	0.0116454	0.0625094
1939	EIF2D	445.443	6.13831	0.848646	7.23306	4.72234e-13	3.51535e-10
253143	PRR14L	261.811	6.1295	1.63632	3.7459	0.000179747	0.0027929
80758	PRR7	33.5445	6.12883	2.32583	2.63511	0.00841097	0.04971
339942	H1FX-AS1	42.7871	6.12744	2.33149	2.62812	0.00858575	0.0505339
1757	SARDH	77.8636	6.12742	2.18762	2.80095	0.00509517	0.0350898
147686	ZNF418	89.6906	6.12413	2.41803	2.53269	0.011319	0.0613001
100505647	NA	118.681	6.12383	2.45057	2.49894	0.0124566	0.065427
10120	ACTR1B	291.936	6.12369	1.07334	5.70527	1.16161e-08	1.09125e-06
79894	ZNF672	58.3966	6.12205	2.37891	2.57347	0.0100683	0.0563463
9826	ARHGEF11	186.997	6.1209	1.72177	3.555	0.000377975	0.00493766
55827	DCAF6	296.849	6.12062	1.01418	6.03505	1.58911e-09	2.16873e-07
54084	TSPEAR	21.6251	6.11916	2.35714	2.59601	0.00943136	0.0537056
5655	KLK10	76.7945	6.11873	2.26898	2.69669	0.00700326	0.0436757
316	AOX1	88.7585	6.11764	2.42772	2.51991	0.0117384	0.0628032
157773	C8orf48	73.1011	6.11659	2.26831	2.69654	0.00700634	0.0436782
2859	GPR35	23.4858	6.11411	2.34754	2.60447	0.00920159	0.0528938
100287967	NA	36.1035	6.10986	2.37048	2.57747	0.00995259	0.055973
54908	SPDL1	171.715	6.10881	1.72088	3.54982	0.000385488	0.00501617
162394	SLFN5	143.641	6.10688	2.12674	2.87147	0.00408563	0.0300181
145773	FAM81A	69.9178	6.10568	2.44154	2.50075	0.012393	0.0653496
116113	FOXP4	39.0036	6.10387	1.61799	3.7725	0.000161618	0.00256973
146713	RBFOX3	86.9205	6.09947	2.44072	2.49905	0.0124528	0.065427
57541	ZNF398	173.805	6.09583	1.61726	3.76922	0.000163757	0.00259803
58527	ABRACL	247.292	6.09506	1.00584	6.05969	1.36387e-09	1.92553e-07
55435	AP1AR	325.393	6.09132	1.52645	3.99053	6.59261e-05	0.00124818
6337	SCNN1A	40.0644	6.08926	2.39917	2.53807	0.0111464	0.0605857
140775	SMCR8	30.5845	6.08879	2.4051	2.53161	0.0113539	0.0614238
59348	ZNF350	31.5207	6.08616	2.21719	2.74499	0.00605128	0.0393889
83539	CHST9	149.955	6.08528	2.1799	2.79154	0.00524585	0.0357666
386593	CHKB-CPT1B	45.5992	6.08515	1.54736	3.9326	8.40314e-05	0.00151897
219790	RTKN2	41.778	6.0811	2.36802	2.56801	0.0102284	0.0569182
100507239	NA	22.0038	6.07924	2.39572	2.53754	0.0111635	0.0606371
846	CASR	201.519	6.07825	2.46228	2.46854	0.0135664	0.0694304
55248	TMEM206	93.312	6.07711	2.44569	2.48482	0.0129617	0.0671754
7752	ZNF200	98.1901	6.06985	2.44346	2.48413	0.012987	0.0672849
80776	B9D2	84.0716	6.06754	1.47856	4.10367	4.06644e-05	0.000830376
6710	SPTB	90.1651	6.06406	2.06101	2.94228	0.00325806	0.0253599
27233	SULT1C4	111.931	6.06397	2.4487	2.4764	0.0132715	0.0684773
64761	PARP12	103.509	6.06272	2.45063	2.47394	0.0133631	0.0687755
731220	RFX8	50.3174	6.06132	2.39507	2.53075	0.011382	0.0615396
220869	CBWD5	16.4309	6.05769	2.27589	2.66168	0.00777516	0.0470735
85015	USP45	162.142	6.05635	1.9527	3.10152	0.00192532	0.0173342
388963	C2orf81	82.9978	6.05634	2.10756	2.87362	0.00405797	0.0299064
4121	MAN1A1	103.539	6.05548	2.44549	2.47619	0.0132794	0.0684967
130576	LYPD6B	63.5493	6.05329	2.43082	2.49023	0.0127662	0.0665832
2184	FAH	55.6237	6.05057	2.43296	2.48692	0.0128856	0.0669715
54965	PIGX	313.02	6.04958	1.10801	5.45987	4.76478e-08	3.29253e-06
11138	TBC1D8	91.805	6.04769	2.11407	2.86068	0.00422736	0.0305928
91894	C11orf52	98.1868	6.04766	2.43898	2.47958	0.0131537	0.0680196
150368	FAM109B	84.1988	6.04709	2.42365	2.49504	0.0125943	0.0658968
5467	PPARD	188.465	6.04649	1.52286	3.97048	7.17294e-05	0.00134253
3145	HMBS	137.172	6.04627	1.9527	3.09637	0.00195904	0.0175414
29925	GMPPB	58.0077	6.04425	2.37061	2.54966	0.0107827	0.059099
58516	FAM60A	1094.6	6.03782	0.850422	7.09979	1.24945e-12	7.05592e-10
64220	STRA6	255.295	6.03754	2.46517	2.44914	0.0143199	0.0720704
92196	DAPL1	29.4993	6.03511	2.41238	2.50172	0.0123591	0.0653342
643072	LOC643072	61.9981	6.035	2.36661	2.55006	0.0107705	0.0590521
57602	USP36	126.806	6.03486	1.34422	4.48948	7.13975e-06	0.000203352
80740	LY6G6C	238.159	6.03174	2.43101	2.48117	0.0130952	0.0677617
55064	SPATA6L	78.7483	6.03067	2.15695	2.79593	0.00517506	0.0354908
8445	DYRK2	92.3699	6.02976	2.4339	2.47741	0.0132341	0.0683152
114821	ZBED9	73.0982	6.02821	2.06187	2.92367	0.00345935	0.0265109
146540	ZNF785	54.784	6.02733	2.39139	2.52043	0.011721	0.0627303
644596	SMIM10L2B	44.1166	6.02514	2.34175	2.57293	0.0100842	0.0563839
10942	PRSS21	24.4991	6.02456	2.37965	2.5317	0.0113512	0.0614238
79919	C2orf54	63.7342	6.02417	2.23711	2.69284	0.00708467	0.0440051
638	BIK	88.1729	6.02371	2.45048	2.45818	0.0139644	0.0709794
284358	MAMSTR	56.9406	6.01871	2.44308	2.46357	0.0137561	0.070182
100506830	NA	12.183	6.01744	2.0999	2.86559	0.00416233	0.0303501
55346	TCP11L1	30.3861	6.01656	2.39771	2.50929	0.0120973	0.064261
8916	HERC3	194.638	6.01513	1.86026	3.23349	0.00122288	0.0122941
148156	ZNF558	253.255	6.01417	1.5503	3.87935	0.000104738	0.00182867
9298	SNORD31	16.3206	6.01231	2.27218	2.64605	0.00814379	0.0487289
3759	KCNJ2	42.4682	6.00646	1.71149	3.50949	0.000448961	0.00563853
6876	TAGLN	195.36	6.00533	1.82688	3.28721	0.00101185	0.0106361
84971	ATG4D	69.918	6.00484	2.44011	2.46089	0.0138592	0.070576
81888	HYI	23.1016	6.00285	2.38331	2.51871	0.0117786	0.0629565
3898	LAD1	179.551	5.99943	1.96791	3.04864	0.0022988	0.0196881
56892	C8orf4	72.5036	5.99493	2.38303	2.51567	0.0118805	0.0633767
207	AKT1	788.773	5.99417	1.29684	4.62213	3.79819e-06	0.000123509
7871	SLMAP	387.671	5.99184	1.04957	5.70887	1.13729e-08	1.07662e-06
84820	POLR2J4	119.562	5.99157	1.48941	4.02278	5.75161e-05	0.00111341
6092	ROBO2	310.802	5.99095	2.4752	2.42039	0.015504	0.0761576
84108	PCGF6	94.3967	5.98923	2.3003	2.60368	0.00922295	0.0529423
10309	CCNO	58.2594	5.98868	2.42204	2.47258	0.0134142	0.0689531
23635	SSBP2	937.189	5.98814	1.34408	4.45519	8.38186e-06	0.000230318
1478	CSTF2	87.7863	5.98758	2.45615	2.43779	0.0147772	0.0737149
23141	ANKLE2	621.969	5.9874	0.825912	7.24944	4.18496e-13	3.26367e-10
130589	GALM	44.643	5.98587	2.3879	2.50676	0.0121845	0.0645779
7535	ZAP70	92.6242	5.984	2.4546	2.43787	0.014774	0.0737149
388588	SMIM1	23.1188	5.9838	2.38236	2.51171	0.0120147	0.0639052
23074	UHRF1BP1L	53.5834	5.981	2.40353	2.48843	0.012831	0.0668584
23138	N4BP3	35.1404	5.9805	2.37139	2.52194	0.0116709	0.062585
140701	ABHD16B	15.4305	5.97894	2.38285	2.50915	0.012102	0.0642656
8504	PEX3	195.914	5.97847	1.36682	4.37399	1.21998e-05	0.000310016
80789	INTS5	162.941	5.97545	1.92311	3.10718	0.00188884	0.0170903
317671	RFESD	63.7997	5.97437	2.4533	2.43524	0.014882	0.0741699
10912	GADD45G	279.401	5.97109	1.11697	5.34581	9.00137e-08	5.66983e-06
1473	CST5	135.998	5.96959	2.21218	2.69851	0.00696511	0.0435372
1258	CNGB1	73.5358	5.96928	2.2952	2.60077	0.0093015	0.0532625
10149	ADGRG2	132.964	5.96553	2.46423	2.42085	0.0154842	0.076083
285359	PDCL3P4	13.9096	5.9641	2.21753	2.68952	0.00715548	0.0443715
55315	SLC29A3	112.474	5.96296	1.66292	3.58584	0.000335998	0.00455517
283335	LOC283335	54.4047	5.95699	2.19805	2.71013	0.00672578	0.0424299
94163	SNORD38B	16.0402	5.95469	2.32898	2.55677	0.0105648	0.0582557
662	BNIP1	73.5679	5.95391	2.45543	2.42479	0.0153171	0.0757849
64405	CDH22	60.3845	5.95004	2.4505	2.42809	0.0151786	0.0752817
3918	LAMC2	1034.3	5.9483	1.17034	5.08254	3.72423e-07	1.8261e-05
284098	PIGW	66.7825	5.94506	2.45338	2.42321	0.0153841	0.0759789
643988	C1orf233	78.4283	5.94388	2.45217	2.42392	0.0153539	0.0758769
124975	GGT6	101.65	5.9413	2.44045	2.43451	0.014912	0.0742968
79598	CEP97	45.3931	5.93964	2.43281	2.44147	0.0146274	0.0733027
56649	TMPRSS4	53.4843	5.93815	2.44381	2.42987	0.0151042	0.0749913
25923	ATL3	50.6893	5.93683	2.13291	2.78344	0.00537851	0.0363232
5228	PGF	101.104	5.93147	2.46926	2.40213	0.0163001	0.0786827
266977	ADGRF1	64.318	5.93076	2.44736	2.42333	0.0153789	0.0759758
2737	GLI3	788.399	5.93	1.18605	4.99978	5.73947e-07	2.64777e-05
2660	MSTN	47.6452	5.92552	2.38213	2.48748	0.0128651	0.0669286
26800	SNORD49A	10.3828	5.92531	2.24789	2.63594	0.00839048	0.0496606
774	CACNA1B	19.8698	5.92363	2.20714	2.68385	0.00727805	0.0449444
3007	HIST1H1D	23.9177	5.92032	2.41492	2.45156	0.0142239	0.0717636
55336	FBXL8	15.5856	5.9196	2.34211	2.52747	0.0114888	0.0619126
255394	TCP11L2	46.8297	5.91404	2.42609	2.43768	0.0147817	0.0737149
221079	ARL5B	90.9443	5.91207	2.13658	2.76707	0.00565629	0.0376251
144608	C12orf60	69.6217	5.91153	2.04392	2.89225	0.00382488	0.0286289
4234	METTL1	127.475	5.90986	2.05921	2.86996	0.00410522	0.0301133
146712	B3GNTL1	70.4373	5.90893	1.25433	4.71082	2.46726e-06	8.76492e-05
4703	NEB	91.141	5.90464	1.58373	3.72832	0.000192763	0.00293117
27433	TOR2A	48.3441	5.9044	2.30155	2.5654	0.0103057	0.0572902
100287015	LOC100287015	76.6441	5.903	2.45869	2.40087	0.0163561	0.0788068
25981	DNAH1	95.8706	5.90161	2.45424	2.40466	0.0161874	0.0786183
126295	ZNF57	60.2076	5.90129	2.46029	2.39862	0.0164571	0.0791536
3292	HSD17B1	17.5851	5.89659	2.40884	2.44789	0.0143695	0.0722294
22879	MON1B	62.553	5.89478	2.44119	2.41472	0.0157473	0.0770524
80746	TSEN2	316.994	5.89241	1.10156	5.34914	8.83724e-08	5.60959e-06
55040	EPN3	29.3221	5.89211	2.3878	2.46759	0.0136028	0.0695731
7562	ZNF708	70.7763	5.8909	1.8411	3.19966	0.00137587	0.0134043
79810	PTCD2	52.3408	5.88909	2.44918	2.40452	0.0161939	0.0786267
652	BMP4	969.409	5.88775	1.6533	3.56122	0.000369141	0.00486989
58529	MYOZ1	60.7731	5.8877	2.463	2.39046	0.0168274	0.0805091
284086	NEK8	73.6175	5.88675	1.99082	2.95695	0.00310701	0.0244998
283987	HID1	71.7311	5.88613	2.45638	2.39626	0.0165634	0.0795247
114818	KLHL29	39.3146	5.88237	2.41882	2.43192	0.0150191	0.0747395
7482	WNT2B	60.8502	5.88037	2.44905	2.40109	0.0163465	0.0788066
89970	RSPRY1	280.017	5.88001	1.46844	4.00426	6.22119e-05	0.00119303
253018	HCG27	28.9161	5.87944	2.34989	2.502	0.0123493	0.0653031
9310	ZNF235	40.398	5.87871	2.44624	2.40316	0.0162541	0.0786827
284312	ZSCAN1	14.9254	5.87812	2.2878	2.56933	0.0101895	0.0567985
9488	PIGB	155.228	5.87616	1.40118	4.19371	2.74426e-05	0.000595304
140460	ASB7	189.071	5.87602	1.87874	3.12764	0.00176217	0.0162408
388714	FMO6P	25.6665	5.87558	2.42888	2.41906	0.0155609	0.0763911
60370	AVPI1	100.694	5.8734	2.16683	2.71059	0.00671634	0.042403
9050	PSTPIP2	55.0842	5.86977	2.46094	2.38518	0.0170709	0.0814209
645784	ANKRD36BP2	52.6461	5.86945	2.46111	2.38488	0.0170847	0.081431
64849	SLC13A3	75.613	5.8693	2.20917	2.65679	0.00788885	0.0476259
221786	FAM200A	261.636	5.86927	1.82997	3.2073	0.00133988	0.0131554
64714	PDIA2	61.9738	5.86916	2.45757	2.38819	0.0169314	0.0809119
93653	ST7-AS1	65.372	5.86583	2.3487	2.49748	0.0125081	0.0656
9880	ZBTB39	95.6298	5.86572	2.45438	2.3899	0.0168532	0.0806088
6697	SPR	76.832	5.86513	2.46897	2.37554	0.0175233	0.0827268
8997	KALRN	74.1139	5.86137	1.965	2.98289	0.00285541	0.0230748
25816	TNFAIP8	449.77	5.85713	1.34157	4.36589	1.26603e-05	0.000317391
84261	FBXW9	99.508	5.85514	2.46041	2.37974	0.0173247	0.0820967
79731	NARS2	409.48	5.85425	1.05717	5.53766	3.06533e-08	2.32412e-06
92960	PEX11G	62.3991	5.85409	2.45874	2.38093	0.0172688	0.0818909
1293	COL6A3	142.386	5.85259	2.47104	2.36847	0.0178616	0.0839738
5871	MAP4K2	97.2586	5.85228	1.6015	3.65425	0.000257937	0.00370873
285989	ZNF789	107.954	5.85186	1.96901	2.97199	0.00295878	0.0237296
127253	TYW3	304.161	5.85111	1.03564	5.64977	1.60664e-08	1.37759e-06
100507329	NA	25.8505	5.84615	2.43852	2.39742	0.0165111	0.0793668
4515	MTCP1	27.567	5.84441	2.43372	2.40143	0.0163312	0.0787795
100506090	NA	41.8275	5.84278	2.44566	2.38904	0.0168924	0.0807661
255043	TMEM86B	44.1566	5.84051	2.45009	2.38379	0.0171352	0.0815767
100507547	LOC100507547	32.9569	5.83872	2.4412	2.39174	0.0167688	0.0803459
100505549	LOC100505549	41.2498	5.83682	2.45977	2.37291	0.0176484	0.0832455
84911	ZNF382	84.8067	5.8356	2.45993	2.37226	0.0176795	0.083347
8187	ZNF239	141.88	5.83522	2.46744	2.36489	0.0180353	0.0845833
131034	CPNE4	104.716	5.83483	2.21016	2.64	0.0082906	0.0492832
100505576	LINC00672	27.3509	5.83396	2.41922	2.41151	0.0158866	0.0776177
79570	NKAIN1	51.1451	5.83372	2.46408	2.36751	0.0179084	0.0841565
10062	NR1H3	144.192	5.83371	1.64722	3.54155	0.000397787	0.00512957
100507238	NA	49.8634	5.83232	2.45616	2.37457	0.0175696	0.0829214
91133	L3MBTL4	123.766	5.83119	2.45366	2.37653	0.0174764	0.0825528
339344	MYPOP	22.2351	5.83033	2.33075	2.50148	0.0123675	0.0653496
3756	KCNH1	86.53	5.8302	2.46911	2.36126	0.0182129	0.0850993
4218	RAB8A	758.25	5.82915	0.867748	6.71757	1.84785e-11	5.70985e-09
1621	DBH	128.772	5.82819	2.44997	2.37888	0.0173652	0.0822412
201501	ZBTB7C	77.4942	5.82708	2.09832	2.77702	0.00548595	0.036806
124491	TMEM170A	71.389	5.82521	2.45062	2.37704	0.0174524	0.082511
1366	CLDN7	394.778	5.82342	2.01567	2.88907	0.00386383	0.0288414
100133991	MAP3K14-AS1	29.3488	5.82264	2.4262	2.3999	0.0163996	0.0789464
285386	TPRG1	51.3562	5.82214	2.40846	2.41737	0.0156329	0.0766529
23500	DAAM2	53.7925	5.8217	2.41479	2.41085	0.0159155	0.0776704
8914	TIMELESS	37.5519	5.82038	2.40742	2.41769	0.0156195	0.0766098
8510	MMP23B	17.6433	5.82024	2.41486	2.41017	0.0159449	0.0777403
406	ARNTL	104.803	5.81999	1.96044	2.96872	0.00299043	0.0239249
140688	NOL4L	122.697	5.81987	1.62004	3.59243	0.000327609	0.00447104
85302	FBF1	123.503	5.81526	2.46457	2.35955	0.0182972	0.0852984
10602	CDC42EP3	532.594	5.81056	1.25724	4.62167	3.8066e-06	0.000123509
10501	SEMA6B	21.5733	5.81048	2.43741	2.38388	0.0171314	0.0815767
118426	LOH12CR1	73.7206	5.81027	2.06767	2.81006	0.00495328	0.0344114
132884	EVC2	32.7805	5.80999	2.34948	2.47288	0.0134027	0.0689158
29062	WDR91	263.051	5.80745	1.50974	3.84667	0.000119735	0.00201881
26164	MTG2	89.8248	5.80647	1.78508	3.25278	0.00114282	0.0116279
84224	NBPF3	29.2022	5.80601	1.62367	3.57584	0.000349099	0.00467855
926	CD8B	106.693	5.8046	2.46387	2.35589	0.0184786	0.085924
64598	MOSPD3	116.669	5.80276	1.74044	3.33407	0.000855851	0.00936273
9647	PPM1F	127.001	5.80229	1.51248	3.83627	0.000124916	0.00209605
6871	TADA2A	75.867	5.80186	2.46165	2.3569	0.0184282	0.0857383
100507563	NA	68.239	5.79919	2.47299	2.34501	0.0190267	0.0880228
741	ZNHIT2	69.1102	5.79553	2.03085	2.85374	0.00432079	0.0310085
80139	ZNF703	18.9151	5.79469	2.38448	2.43017	0.0150917	0.0749913
84560	MT4	180.602	5.79266	2.49332	2.32327	0.0201648	0.0918136
150	ADRA2A	87.5659	5.7881	2.18488	2.64916	0.00806913	0.0483882
135398	C6orf141	64.5015	5.78692	2.47801	2.33531	0.0195273	0.0896299
57214	CEMIP	98.2214	5.78261	2.47164	2.33958	0.0193053	0.0889031
100505650	LOC100505650	17.8279	5.78208	2.41212	2.3971	0.0165255	0.0794126
80774	LIMD2	66.1577	5.77847	1.6023	3.60637	0.000310511	0.00429134
203286	ANKS6	68.4419	5.77831	1.6474	3.50754	0.000452276	0.00567146
143872	ARHGAP42	213.419	5.77818	1.5645	3.6933	0.000221366	0.00330173
245711	SPDYA	36.5944	5.77642	1.98943	2.90356	0.00368948	0.0278317
440078	FAM66C	41.9461	5.7753	2.46433	2.34356	0.0191007	0.0882903
100506662	NA	9.09783	5.77525	2.19848	2.62693	0.008616	0.050562
10389	SCML2	30.7258	5.77406	2.45844	2.34866	0.0188409	0.087311
146439	CCDC64B	69.7728	5.77187	2.46753	2.33913	0.0193285	0.0889031
51302	CYP39A1	36.3455	5.77051	2.41726	2.38721	0.0169766	0.0810572
340895	MALRD1	112.918	5.77015	2.22704	2.59095	0.00957122	0.0542957
4007	PRICKLE3	28.839	5.76616	2.38896	2.41367	0.0157929	0.077252
10417	SPON2	107.522	5.76598	1.7672	3.26278	0.00110324	0.0113319
[truncated: 24,372 more rows]

## Sheet: d) Cluster vs PE
Entrez ID	SYMBOL	base mean	log2 fold change	lfcSE	stat	p-value	adjusted p-value
[truncated: 25,702 more rows]

[truncated: 2 more sheets: e) Cluster vs Glial tissue, f) P1 tumoural vs Control pits]
