# Supplementary material for: Tumour compartment transcriptomics demonstrates the activation of inflammatory and odontogenic programmes in human adamantinomatous craniopharyngioma and identifies the MAPK/ERK pathway as a novel therapeutic target
Source: Acta Neuropathol. 2018 Mar 14;135(5):757–77. doi: 10.1007/s00401-018-1830-2 (PMC5904225; doi:10.1007/s00401-018-1830-2)
Supplement: Supplementary file 5 — Supplementary material 5 (XLSX 2200 kb) [file 401_2018_1830_MOESM5_ESM.xlsx]

## Sheet: Legend
Supplementary Table 4: WGCNA results
a)	WGCNA module membership: Entrez and gene symbols of 5000 most variably expressed genes. Module colour = module of which a gene is a member. MM indicates module membership score, a measure of co-expression, for each gene for each module. p.MM indicates significance test of module membership. To assess a specific module or correlation we recommend sorting file by MM from large to small. E.g. to inv…
b-n)	Gene ontology enrichment analysis of genes in each module. Those ontologies with p-value< 0.05, or the most enriched 500 are presented. GOBPID: Gene ontology biological process ID. p-value of over-representation analysis. Odds ratio: Exp count, based on the size of module expected number of genes within this ontology. Count: actual number of genes in the module. Size: Number of terms in ontology.…

## Sheet: a)Module membership
Entrez	Symbol	moduleColors	MEcyan	p.MEcyan	MElightyellow	p.MElightyellow	MEblack	p.MEblack	MEbrown	p.MEbrown	MEdarkgrey	p.MEdarkgrey	MElightgreen	p.MElightgreen	MEpink	p.MEpink	MEblue	p.MEblue	MEmagenta	p.MEmagenta	MEdarkturquoise	p.MEdarkturquoise	MEgreen	p.Megreen	MEgrey	p.MEgrey
6275	S100A4	black	-0.250147	0.238437	0.32665	0.119253	0.831699	4.7471e-07	0.469672	0.0205771	0.0576094	0.789175	-0.373348	0.0723345	-0.694583	0.000165903	0.569803	0.00365293	0.863066	5.72657e-08	0.0990462	0.645188	-0.148723	0.487954	0.0242926	0.91029
11025	LILRB3	black	-0.215491	0.311885	0.378573	0.0681227	0.836802	3.46953e-07	0.344783	0.0989521	0.0616396	0.774784	-0.220916	0.299562	-0.477528	0.0182834	0.546369	0.00573937	0.857437	8.67796e-08	0.205427	0.335556	0.0101009	0.962638	0.175705	0.41151
81501	DCSTAMP	black	-0.213835	0.315708	0.394634	0.0563422	0.86317	5.68158e-08	0.389555	0.0598828	0.0662309	0.758478	-0.265304	0.21023	-0.561848	0.00427407	0.492948	0.0143856	0.846913	1.80426e-07	0.102362	0.634108	-0.105557	0.623503	0.0284059	0.895176
64127	NOD2	black	-0.232107	0.275107	0.294333	0.162682	0.836161	3.61089e-07	0.523526	0.00865387	0.092401	0.667613	-0.332921	0.111916	-0.666959	0.000371517	0.582443	0.00282314	0.840733	2.70512e-07	0.149069	0.48693	-0.129006	0.547986	-0.078499	0.715411
100506115	LINC01272	black	-0.257894	0.223724	0.363685	0.0806435	0.871762	2.90264e-08	0.429031	0.0364376	0.0761615	0.723556	-0.323358	0.123243	-0.622035	0.00117318	0.477459	0.0183027	0.837836	3.25175e-07	0.0393416	0.855178	-0.167146	0.435009	0.0589735	0.784296
8530	CST7	black	-0.361736	0.0824032	0.285188	0.17676	0.846885	1.80768e-07	0.338764	0.105383	0.041122	0.848697	-0.295852	0.160422	-0.528585	0.00792059	0.423477	0.0392048	0.830847	4.99729e-07	0.000365891	0.998646	-0.116146	0.588881	0.0776671	0.718307
6367	CCL22	black	-0.161503	0.45089	0.460808	0.0234389	0.835002	3.87983e-07	0.38316	0.064582	0.072094	0.7378	-0.0974166	0.650661	-0.465987	0.0217302	0.468353	0.020984	0.819311	9.75166e-07	0.183475	0.390795	-0.0766681	0.721789	0.0369241	0.863994
100507574	NA	black	-0.220411	0.300696	0.368701	0.0762452	0.846067	1.90909e-07	0.368106	0.0767572	0.0917116	0.669956	-0.298666	0.156293	-0.535661	0.00698206	0.4864	0.0159479	0.815541	1.20117e-06	0.095665	0.656562	-0.0720892	0.737816	0.0735081	0.732838
8698	S1PR4	black	-0.240785	0.257044	0.363525	0.0807865	0.839977	2.8392e-07	0.425734	0.0380605	0.120339	0.575405	-0.299149	0.155592	-0.581122	0.00290165	0.46284	0.0227562	0.811154	1.52197e-06	0.0505811	0.814428	-0.151606	0.47946	0.0678495	0.752752
79168	LILRA6	black	-0.17308	0.418641	0.416396	0.0429703	0.857248	8.79724e-08	0.366855	0.0778419	0.105152	0.624842	-0.181521	0.395947	-0.46143	0.0232282	0.474534	0.0191316	0.800455	2.64519e-06	0.162873	0.447008	-0.0417428	0.846439	0.213697	0.316028
8685	MARCO	black	-0.291175	0.167452	0.332648	0.112229	0.87844	1.66473e-08	0.381141	0.0661223	0.12864	0.549132	-0.267598	0.206166	-0.517437	0.00961049	0.390819	0.0589859	0.797503	3.06325e-06	-0.00607563	0.977522	-0.132738	0.536369	0.126204	0.556785
85474	LBX2	black	-0.279168	0.186476	0.307806	0.143403	0.772702	9.63403e-06	0.329633	0.115721	0.0427743	0.84269	-0.340595	0.103394	-0.561895	0.00427011	0.506597	0.01153	0.79685	3.16332e-06	0.0912924	0.671382	-0.0691611	0.748122	0.00230445	0.991473
116211	TM4SF19	black	-0.163836	0.444287	0.425584	0.0381358	0.876102	2.02979e-08	0.386116	0.0623761	0.145831	0.496546	-0.235384	0.268194	-0.497992	0.0132695	0.458408	0.0242669	0.794241	3.59271e-06	0.112373	0.601124	-0.07375	0.73199	0.0884399	0.681114
3363	HTR7	black	-0.193772	0.364276	0.343549	0.100246	0.843768	2.22201e-07	0.493547	0.0142491	0.175473	0.412137	-0.340751	0.103227	-0.630415	0.000959465	0.53415	0.0071743	0.783401	5.98396e-06	0.113555	0.597278	-0.13109	0.541484	0.0997429	0.642854
23452	ANGPTL2	black	-0.0969852	0.652112	0.41608	0.0431445	0.830373	5.14133e-07	0.589251	0.00244676	0.113911	0.596122	-0.303471	0.149418	-0.746277	2.82266e-05	0.551861	0.00517761	0.777096	7.94735e-06	0.133398	0.534326	-0.244899	0.248754	-0.0534532	0.804085
639	PRDM1	black	-0.284021	0.178616	0.198348	0.352833	0.822386	8.19796e-07	0.511844	0.0105647	0.182478	0.39342	-0.491223	0.0147844	-0.658804	0.000464117	0.496365	0.0136214	0.774281	8.9948e-06	-0.0171115	0.936747	-0.17182	0.422087	-0.0195674	0.92769
27299	ADAMDEC1	black	-0.323177	0.123465	0.308633	0.142275	0.858564	7.99607e-08	0.358172	0.0856953	0.110504	0.607226	-0.154425	0.471232	-0.433219	0.034455	0.320871	0.126319	0.772328	9.79158e-06	-0.00898249	0.966772	-0.140093	0.513816	0.0237211	0.912393
27202	C5AR2	black	-0.213942	0.31546	0.386648	0.0619852	0.889045	6.41906e-09	0.410986	0.0460339	0.159667	0.456121	-0.289912	0.169387	-0.546261	0.00575097	0.380885	0.0663197	0.768771	1.14041e-05	-0.0150752	0.944262	-0.177989	0.405359	0.0101797	0.962347
366	AQP9	black	-0.220302	0.300941	0.41309	0.0448228	0.917943	2.66764e-10	0.408266	0.0476376	0.203371	0.340522	-0.226667	0.286832	-0.487704	0.0156264	0.368155	0.0767146	0.767653	1.19575e-05	0.00653331	0.975829	-0.146618	0.494199	0.210823	0.322735
1474	CST6	black	-0.340604	0.103385	0.322318	0.124522	0.874683	2.2849e-08	0.324537	0.121803	0.102506	0.633628	-0.207074	0.33161	-0.442587	0.0303303	0.301612	0.152052	0.764353	1.37317e-05	-0.0527544	0.806599	-0.14793	0.490301	-0.0894727	0.677585
5329	PLAUR	black	-0.167498	0.43403	0.363424	0.0808773	0.882048	1.21611e-08	0.534967	0.0070698	0.211656	0.320781	-0.391835	0.058273	-0.6664	0.000377302	0.460848	0.0234255	0.763669	1.41269e-05	-0.00654509	0.975786	-0.225723	0.288898	0.132913	0.535828
6614	SIGLEC1	black	-0.430742	0.0356169	0.181794	0.395226	0.76657	1.25158e-05	0.214229	0.314796	0.0165299	0.938893	-0.198054	0.353562	-0.338453	0.105724	0.286202	0.17516	0.75708	1.84849e-05	-0.0553442	0.797292	-0.0574304	0.789815	0.0312414	0.884777
5880	RAC2	black	-0.170554	0.425567	0.308648	0.142255	0.793444	3.73389e-06	0.649693	0.000590627	0.191765	0.369359	-0.434405	0.0339094	-0.818358	1.02839e-06	0.504257	0.0119832	0.755929	1.93576e-05	-0.0181836	0.932792	-0.332394	0.11252	-0.0222602	0.91777
1803	DPP4	black	-0.0320382	0.881859	0.546185	0.00575911	0.862244	6.09173e-08	0.430038	0.0359528	0.0936935	0.663229	-0.105786	0.622746	-0.53597	0.00694334	0.412271	0.0452914	0.751094	2.34329e-05	0.135626	0.527458	-0.18855	0.377592	0.027575	0.898227
10457	GPNMB	black	0.0830375	0.699682	0.576168	0.00321248	0.851725	1.30011e-07	0.615609	0.00136357	0.208302	0.328688	-0.126872	0.554681	-0.648488	0.000609392	0.550627	0.00529963	0.747544	2.68885e-05	0.26301	0.214348	-0.194424	0.362632	0.112266	0.601471
3690	ITGB3	black	-0.211181	0.321895	0.413203	0.0447582	0.855252	1.01495e-07	0.350842	0.092776	0.121935	0.570313	-0.0918135	0.66961	-0.390719	0.0590564	0.380918	0.0662943	0.741881	3.33355e-05	0.119178	0.579125	-0.0734055	0.733198	0.00592783	0.978069
1043	CD52	black	-0.357868	0.0859806	0.278474	0.18762	0.775653	8.47017e-06	0.163875	0.444177	0.0154269	0.942963	-0.190005	0.373852	-0.346756	0.0969083	0.285297	0.176588	0.736508	4.06732e-05	-0.0375906	0.861562	-0.052862	0.806212	0.0445869	0.83611
8542	APOL1	black	-0.389711	0.0597716	0.266857	0.207472	0.750387	2.40873e-05	0.194217	0.363152	-0.0285558	0.894626	-0.0718793	0.738554	-0.320747	0.126475	0.25155	0.235726	0.734864	4.31849e-05	-0.017536	0.935181	-0.0874242	0.684592	-0.197169	0.35576
864	RUNX3	black	-0.338074	0.10614	0.244486	0.24958	0.774103	9.06496e-06	0.401623	0.0517376	0.0901889	0.675141	-0.290525	0.168445	-0.569664	0.0036631	0.374588	0.0713177	0.732373	4.72533e-05	-0.0432616	0.84092	-0.193283	0.365509	0.0404144	0.851272
84419	C15orf48	black	-0.249374	0.239938	0.349001	0.094621	0.865227	4.85787e-08	0.349968	0.0936492	0.199057	0.351079	-0.268996	0.203715	-0.461115	0.0233349	0.326856	0.119008	0.728382	5.44722e-05	-0.0503206	0.815368	-0.128388	0.549922	0.0542753	0.80113
4014	LOR	black	-0.125873	0.55783	0.497135	0.013454	0.918372	2.52313e-10	0.406086	0.0489539	0.234441	0.270172	-0.178177	0.404855	-0.463557	0.0225189	0.318569	0.129218	0.727616	5.59641e-05	-0.0102034	0.962259	-0.175778	0.411311	0.00563026	0.979169
978	CDA	black	-0.342466	0.101392	0.252105	0.23466	0.865991	4.58031e-08	0.441708	0.0306997	0.230785	0.277928	-0.451546	0.0267638	-0.598875	0.0019879	0.334883	0.10969	0.724079	6.33255e-05	-0.163858	0.444226	-0.239455	0.259761	-0.0824323	0.701773
541471	MIR4435-1HG	black	-0.125911	0.55771	0.396446	0.0551189	0.872092	2.82598e-08	0.618175	0.00128459	0.287916	0.172476	-0.368051	0.0768048	-0.71251	9.36835e-05	0.425548	0.0381543	0.723669	6.4231e-05	-0.0312991	0.884566	-0.303364	0.149569	-0.0381359	0.859573
100507403	LOC100507403	black	-0.0337354	0.875646	0.487481	0.015681	0.911388	6.02155e-10	0.587635	0.00253197	0.314145	0.13492	-0.349659	0.0939591	-0.679054	0.000263738	0.446568	0.0287013	0.723471	6.46733e-05	0.0274443	0.898707	-0.247519	0.243568	0.181507	0.395985
8877	SPHK1	black	0.0913982	0.671022	0.620621	0.001213	0.858293	8.15578e-08	0.574678	0.00331134	0.18077	0.397939	-0.121648	0.571226	-0.66015	0.000447589	0.480676	0.0174249	0.719997	7.2866e-05	0.184775	0.387389	-0.258893	0.221873	0.0978897	0.64907
941	CD80	black	-0.302131	0.151313	0.258853	0.221946	0.836295	3.58087e-07	0.38345	0.0643627	0.127671	0.552172	-0.292681	0.165165	-0.504701	0.0118961	0.340043	0.103992	0.716469	8.21047e-05	-0.0600713	0.780376	-0.171666	0.422511	0.152957	0.475508
284266	SIGLEC15	black	-0.113355	0.597926	0.511159	0.010687	0.868537	3.75525e-08	0.382677	0.0649474	0.153992	0.472489	-0.0964669	0.653858	-0.456457	0.0249569	0.312268	0.137393	0.715063	8.6066e-05	0.03196	0.882145	-0.181574	0.395808	0.114733	0.593454
4224	MEP1A	black	-0.0799423	0.710396	0.463491	0.0225408	0.893836	4.04204e-09	0.5374	0.00676627	0.26572	0.209488	-0.314603	0.134321	-0.632343	0.000915343	0.397948	0.0541209	0.712481	9.37725e-05	-0.014152	0.947671	-0.2646	0.211487	0.0662161	0.75853
1359	CPA3	black	-0.37806	0.0685275	0.2481	0.242428	0.768102	1.17323e-05	0.208211	0.328905	0.0167147	0.938211	-0.200847	0.346675	-0.383943	0.0639914	0.2684	0.204757	0.710081	0.000101471	-0.0633797	0.768593	-0.108498	0.613805	-0.0353445	0.869763
55350	VNN3	black	-0.279734	0.185548	0.331176	0.113924	0.811772	1.47262e-06	0.353175	0.0904772	0.0767238	0.721594	-0.274148	0.194854	-0.525386	0.00837802	0.319184	0.128438	0.706617	0.000113559	-0.0673509	0.754515	-0.209389	0.326113	0.105342	0.624214
89886	SLAMF9	black	-0.156856	0.464191	0.391898	0.0582288	0.923664	1.23776e-10	0.56444	0.00406263	0.343216	0.100597	-0.396721	0.0549353	-0.667869	0.000362253	0.332162	0.112787	0.698767	0.000145712	-0.141917	0.508296	-0.322931	0.123767	0.0817361	0.70418
1311	COMP	black	-0.0296381	0.890655	0.578104	0.00308784	0.854416	1.07689e-07	0.344877	0.0988536	0.13169	0.539621	0.0237639	0.912236	-0.383391	0.0644069	0.321903	0.125036	0.697439	0.000151874	0.135086	0.52912	-0.122336	0.569035	0.144544	0.500395
53947	A4GALT	black	-0.173492	0.417518	0.464607	0.0221756	0.8215	8.62117e-07	0.391838	0.0582706	0.0551341	0.798046	-0.169118	0.429532	-0.581909	0.00285466	0.28756	0.17303	0.697392	0.000152096	-0.0613716	0.775739	-0.303704	0.149091	-0.148607	0.488296
6374	CXCL5	black	-0.281296	0.183001	0.311863	0.137932	0.840355	2.77148e-07	0.370745	0.0745058	0.155082	0.469323	-0.412784	0.0449973	-0.558202	0.00458716	0.330103	0.115171	0.693754	0.000170178	-0.135963	0.526425	-0.202028	0.343788	0.0858061	0.690145
9046	DOK2	black	-0.139432	0.515824	0.485754	0.0161093	0.921405	1.6878e-10	0.40331	0.0506711	0.247102	0.244389	-0.122675	0.567956	-0.42844	0.0367244	0.231905	0.275537	0.69278	0.000175329	-0.0702453	0.744301	-0.222548	0.295913	0.0997398	0.642864
3381	IBSP	black	0.00322604	0.988064	0.601989	0.00185609	0.838656	3.08789e-07	0.372611	0.072945	0.124612	0.561812	-0.0397749	0.8536	-0.425399	0.0382288	0.36321	0.0810696	0.686765	0.000210233	0.144198	0.501433	-0.137245	0.522496	0.290898	0.167874
50489	CD207	black	-0.163464	0.445337	0.463019	0.0226969	0.849867	1.4774e-07	0.401466	0.0518378	0.119887	0.576851	-0.173184	0.418356	-0.518456	0.00944463	0.293742	0.163567	0.686373	0.000212708	-0.0431024	0.841498	-0.246143	0.246284	-0.118631	0.58088
4316	MMP7	black	-0.110745	0.606438	0.367091	0.0776368	0.880578	1.3837e-08	0.647016	0.000633027	0.330394	0.114833	-0.388112	0.0609195	-0.734717	4.34174e-05	0.388126	0.0609092	0.686108	0.000214392	-0.0770589	0.720426	-0.343796	0.099986	-0.062408	0.772049
3575	IL7R	black	-0.0435015	0.840049	0.48106	0.0173225	0.839375	2.95023e-07	0.509713	0.0109484	0.188607	0.377444	-0.162333	0.448534	-0.566688	0.00388639	0.358908	0.0850079	0.685022	0.000221422	0.0405876	0.850641	-0.259725	0.220338	0.182112	0.394385
284958	NT5DC4	black	-0.173901	0.416402	0.456058	0.0250998	0.740408	3.52206e-05	0.148716	0.487973	0.0109116	0.959642	-0.027262	0.899376	-0.289276	0.170367	0.290061	0.169158	0.683859	0.00022917	0.0908046	0.673043	-0.0344683	0.872966	0.167896	0.432923
3678	ITGA5	black	0.0852874	0.691928	0.548089	0.00555818	0.894884	3.6424e-09	0.695438	0.000161588	0.354084	0.0895922	-0.296093	0.160066	-0.727711	5.57757e-05	0.458156	0.0243551	0.68291	0.000235662	0.0645096	0.76458	-0.32327	0.123351	0.121397	0.572028
58530	LY6G6D	black	0.00977135	0.963856	0.561716	0.00428507	0.918158	2.59437e-10	0.635615	0.000844436	0.30746	0.143877	-0.310306	0.140013	-0.742889	3.20976e-05	0.391821	0.0582827	0.680747	0.000251069	-0.0320111	0.881958	-0.367001	0.0777152	0.000718019	0.997343
26	AOC1	black	-0.106656	0.619872	0.515518	0.0099296	0.939526	1.02895e-11	0.502436	0.0123459	0.298017	0.157239	-0.199228	0.350658	-0.543018	0.00610661	0.259098	0.221494	0.67995	0.000256962	-0.097779	0.649442	-0.300997	0.152931	0.00347525	0.987142
1513	CTSK	black	0.0138658	0.948728	0.598537	0.00200264	0.886174	8.38507e-09	0.419455	0.0413102	0.206056	0.334048	-0.117223	0.585407	-0.512879	0.0103826	0.300068	0.154265	0.675779	0.000289817	0.0198529	0.926638	-0.243555	0.251444	0.0413328	0.84793
353514	LILRA5	black	-0.215062	0.312872	0.418802	0.0416599	0.837121	3.40106e-07	0.230671	0.278173	0.141859	0.508472	-0.0444917	0.836455	-0.261697	0.216728	0.218873	0.304165	0.675302	0.0002938	-0.0044016	0.983715	-0.0706353	0.742928	0.186444	0.383039
6575	SLC20A2	black	-0.0121897	0.954919	0.478417	0.0180378	0.895227	3.51956e-09	0.741649	3.3627e-05	0.338669	0.105487	-0.300561	0.153557	-0.776453	8.17681e-06	0.39251	0.0578023	0.671604	0.000326298	-0.0445231	0.836341	-0.423807	0.0390359	0.0013363	0.995056
9052	GPRC5A	black	0.0130853	0.95161	0.500763	0.0126873	0.892713	4.51359e-09	0.735774	4.17785e-05	0.315568	0.133066	-0.3659	0.078678	-0.833906	4.15042e-07	0.431138	0.0354293	0.668736	0.000353615	-0.0309915	0.885693	-0.429557	0.0361834	0.0203108	0.92495
7062	TCHH	black	-0.147816	0.49064	0.345589	0.0981134	0.88922	6.31396e-09	0.696933	0.000154282	0.382654	0.0649656	-0.451577	0.0267522	-0.778276	7.54171e-06	0.371965	0.0734823	0.667824	0.000362704	-0.146746	0.49382	-0.406901	0.0484586	0.0568225	0.791992
440900	LINC01191	black	-0.181267	0.39662	0.371631	0.0737613	0.73633	4.09386e-05	0.359654	0.0843149	0.0439887	0.83828	-0.255763	0.22771	-0.566186	0.00392514	0.321828	0.125129	0.666582	0.000375413	-0.0596359	0.78193	-0.247435	0.243733	0.00663141	0.975466
6278	S100A7	black	-0.0317896	0.882769	0.526184	0.00826188	0.95613	3.25707e-13	0.55641	0.00474795	0.344678	0.0990613	-0.272972	0.196853	-0.607199	0.00165228	0.31875	0.128988	0.665196	0.000390042	-0.0561248	0.794493	-0.292973	0.164725	0.125252	0.559789
7053	TGM3	black	-0.0156205	0.942249	0.55186	0.00517778	0.838027	3.21283e-07	0.401921	0.0515478	0.120593	0.574592	-0.174578	0.414562	-0.535796	0.00696508	0.337685	0.106568	0.66153	0.000431166	0.0275798	0.898209	-0.226791	0.286562	0.170617	0.425394
2358	FPR2	black	-0.140628	0.512195	0.423236	0.0393284	0.822066	8.34863e-07	0.321683	0.125309	0.195897	0.358935	-0.181153	0.396922	-0.375617	0.0704824	0.324935	0.12132	0.659544	0.000454962	0.042174	0.844871	-0.0814355	0.705221	0.146292	0.495173
100507590	NA	black	-0.0934476	0.664062	0.492922	0.0143914	0.934744	2.32379e-11	0.572069	0.00349062	0.315411	0.133269	-0.327642	0.118071	-0.677034	0.000279569	0.275911	0.191883	0.654359	0.00052255	-0.159844	0.455616	-0.399339	0.0532089	-0.134009	0.53244
1893	ECM1	black	-0.0204751	0.924345	0.530878	0.00760564	0.911966	5.61877e-10	0.55051	0.00531131	0.302549	0.150721	-0.266748	0.207664	-0.639825	0.000760221	0.33487	0.109705	0.652283	0.00055195	-0.032338	0.880761	-0.321516	0.125517	0.0336043	0.876126
4360	MRC1	black	-0.0606442	0.778332	0.483877	0.016586	0.803113	2.31302e-06	0.281925	0.181982	0.181647	0.395615	-0.136712	0.524126	-0.329163	0.116272	0.338145	0.106061	0.651832	0.000558519	0.100554	0.640141	-0.0331332	0.87785	0.157807	0.461452
2219	FCN1	black	-0.026012	0.903969	0.549414	0.00542193	0.79178	4.04438e-06	0.250625	0.237512	0.146753	0.493799	0.0952596	0.657931	-0.227746	0.28448	0.272155	0.198249	0.649659	0.00059114	0.162751	0.44735	-0.0273775	0.898952	0.309514	0.141081
84034	EMILIN2	black	-0.0767112	0.721638	0.435316	0.0334953	0.924461	1.1071e-10	0.565126	0.0040081	0.426596	0.037631	-0.311995	0.137755	-0.572245	0.00347829	0.289169	0.170532	0.64938	0.000595455	-0.11485	0.593077	-0.288554	0.171484	0.0794891	0.71197
4317	MMP8	black	-0.0695778	0.746653	0.498636	0.0131323	0.916661	3.14437e-10	0.464616	0.0221724	0.293434	0.16403	-0.207363	0.330921	-0.513254	0.0103171	0.249053	0.240563	0.643746	0.000688379	-0.0875054	0.684314	-0.275041	0.193345	0.141086	0.510807
200879	LIPH	black	-0.113016	0.599031	0.322507	0.124289	0.810133	1.60678e-06	0.602409	0.00183892	0.31096	0.139136	-0.288063	0.172246	-0.599493	0.00196113	0.385066	0.063153	0.641402	0.000730577	0.00789258	0.970802	-0.256725	0.225906	-0.241078	0.256448
5266	PI3	black	-0.132356	0.537552	0.475447	0.0188697	0.925393	9.70032e-11	0.400393	0.0525261	0.297615	0.157827	-0.145778	0.496705	-0.412509	0.0451545	0.191285	0.370582	0.64044	0.000748531	-0.110474	0.607326	-0.222778	0.295401	0.0488435	0.8207
54	ACP5	black	-0.00209753	0.992239	0.532485	0.00739108	0.93314	3.01233e-11	0.650251	0.000582101	0.372697	0.0728732	-0.298788	0.156117	-0.715212	8.56387e-05	0.285095	0.176908	0.63926	0.000771078	-0.141033	0.510968	-0.433813	0.0341809	0.13357	0.533796
8689	KRT36	black	-0.0769803	0.7207	0.531578	0.00751159	0.963443	4.5344e-14	0.52406	0.00857388	0.340383	0.103624	-0.244036	0.25048	-0.580859	0.00291747	0.236362	0.266153	0.638765	0.000780711	-0.134981	0.529444	-0.345596	0.0981059	0.158448	0.459611
643418	LIPN	black	-0.115664	0.59044	0.330966	0.114167	0.741266	3.41111e-05	0.393385	0.0571973	0.159962	0.455277	-0.172363	0.420601	-0.422918	0.0394919	0.329031	0.116428	0.638097	0.000793858	0.0412149	0.848359	-0.136897	0.52356	0.149834	0.484671
157855	KCNU1	black	-0.125003	0.560575	0.373581	0.0721428	0.750654	2.38381e-05	0.467101	0.0213762	0.223354	0.294123	-0.285735	0.175895	-0.551016	0.00526096	0.420228	0.0408986	0.63623	0.000831666	0.071358	0.740386	-0.150694	0.482138	0.237057	0.264709
222487	ADGRG3	black	-0.246922	0.244744	0.32357	0.122983	0.752047	2.25739e-05	0.438639	0.0320174	0.151692	0.479209	-0.15387	0.472846	-0.505691	0.0117038	0.264785	0.211157	0.635104	0.000855188	-0.0609054	0.7774	-0.267218	0.206835	0.0865344	0.687644
79444	BIRC7	black	-0.028723	0.894013	0.424163	0.038854	0.64598	0.000650128	0.211525	0.321088	-0.00695844	0.974257	0.0053034	0.980379	-0.309979	0.140453	0.341706	0.102202	0.631696	0.000929956	0.169797	0.427655	-0.0246662	0.908916	0.228057	0.283807
2069	EREG	black	-0.0690846	0.748392	0.397273	0.054568	0.821423	8.65922e-07	0.483889	0.0165828	0.259058	0.221567	-0.255894	0.227464	-0.515155	0.00999082	0.342865	0.100969	0.630934	0.000947402	0.00463732	0.982843	-0.203287	0.340726	0.120172	0.575938
57126	CD177	black	0.0435668	0.839812	0.518656	0.00941229	0.710605	9.97465e-05	0.453144	0.0261649	0.192665	0.367076	-0.0775604	0.718678	-0.480571	0.017453	0.369132	0.0758754	0.625041	0.00109223	0.149781	0.484828	-0.164011	0.443795	-0.092481	0.667342
131578	LRRC15	black	-0.0563157	0.793808	0.472199	0.0198153	0.935223	2.14761e-11	0.710069	0.000101512	0.43854	0.032061	-0.353019	0.0906295	-0.73009	5.12726e-05	0.301803	0.15178	0.624394	0.00110924	-0.151807	0.478873	-0.434337	0.0339404	0.124319	0.562739
3355	HTR1F	black	-0.0957574	0.656251	0.28422	0.178299	0.75525	1.98892e-05	0.595856	0.00212318	0.320243	0.127106	-0.25334	0.232298	-0.54737	0.00563334	0.408928	0.0472433	0.619094	0.00125727	0.0665734	0.757265	-0.183679	0.39026	0.198044	0.353588
6035	RNASE1	black	-0.212876	0.317936	0.375118	0.0708862	0.824716	7.1722e-07	0.23273	0.273785	0.222662	0.295659	-0.156987	0.463813	-0.268809	0.20404	0.171637	0.42259	0.618077	0.00128753	-0.104884	0.62573	-0.104371	0.627431	0.0393129	0.855283
337880	KRTAP11-1	black	-0.0808505	0.707247	0.500342	0.0127744	0.953762	5.74328e-13	0.504985	0.0118406	0.378577	0.0681196	-0.231995	0.275346	-0.507904	0.011283	0.234168	0.270746	0.616505	0.00133553	-0.110906	0.605913	-0.276642	0.19066	0.157688	0.461795
4496	MT1H	black	-0.116306	0.588367	0.367937	0.0769031	0.808843	1.71995e-06	0.543914	0.00600657	0.244907	0.24874	-0.373295	0.0723788	-0.685082	0.000221028	0.32619	0.119806	0.616229	0.00134412	-0.121486	0.571743	-0.345548	0.0981553	-0.0440112	0.838199
388555	IGFL3	black	-0.0614666	0.7754	0.531191	0.00756334	0.952265	8.09675e-13	0.529389	0.00780884	0.363153	0.0811209	-0.234738	0.269547	-0.568142	0.00377589	0.225496	0.289396	0.615435	0.00136909	-0.134534	0.53082	-0.347581	0.0960632	0.129985	0.544928
3695	ITGB7	black	-0.13724	0.522511	0.451131	0.0269213	0.894473	3.79467e-09	0.598015	0.00202568	0.298682	0.156271	-0.292187	0.165913	-0.702336	0.000130227	0.218194	0.305706	0.613624	0.0014275	-0.217526	0.307225	-0.474329	0.0191911	0.0610306	0.776954
84651	SPINK7	black	-0.0352872	0.869972	0.531331	0.00754456	0.971969	2.54101e-15	0.555091	0.00486932	0.439697	0.0315581	-0.208155	0.329036	-0.516352	0.00978984	0.228974	0.281823	0.611398	0.00150221	-0.102787	0.632694	-0.301417	0.152331	0.0981055	0.648345
3624	INHBA	black	0.0845845	0.694347	0.590629	0.00237597	0.913171	4.85617e-10	0.644965	0.000667287	0.361622	0.0825065	-0.197597	0.354696	-0.653042	0.000541039	0.326441	0.119504	0.60967	0.00156249	-0.0130577	0.951712	-0.367685	0.0771212	0.272449	0.197745
2335	FN1	black	0.0654442	0.761265	0.587775	0.0025245	0.913136	4.87706e-10	0.589121	0.00245351	0.335686	0.108789	-0.181181	0.396849	-0.59342	0.00223802	0.293067	0.164582	0.608065	0.00162033	-0.0264158	0.902485	-0.338019	0.1062	0.0800492	0.710025
3892	KRT86	black	0.0297427	0.890272	0.574003	0.00335697	0.960569	1.02832e-13	0.68249	0.000238591	0.401977	0.0515126	-0.27159	0.199219	-0.716231	8.27638e-05	0.262376	0.215495	0.607679	0.0016345	-0.140626	0.512199	-0.464113	0.0223365	0.0741123	0.730721
3620	IDO1	black	-0.142794	0.505652	0.327205	0.118591	0.671306	0.000329054	0.330677	0.114502	0.0926689	0.666704	-0.0795973	0.711594	-0.386816	0.061862	0.213708	0.316002	0.602317	0.00184267	-0.0306608	0.886905	-0.190771	0.371894	-0.0479282	0.824009
6279	S100A8	black	0.0395877	0.854282	0.536825	0.00683702	0.925272	9.86923e-11	0.600693	0.00191003	0.433546	0.0343039	-0.324892	0.121372	-0.642664	0.000707602	0.291085	0.167588	0.602136	0.00185008	-0.10629	0.62108	-0.34275	0.101091	0.094596	0.660174
4621	MYH3	black	0.0034532	0.987223	0.548432	0.00552265	0.938775	1.17442e-11	0.577834	0.00310497	0.403157	0.0507674	-0.310481	0.139778	-0.635711	0.000842446	0.220045	0.301519	0.601001	0.00189709	-0.188614	0.377427	-0.404377	0.0500061	0.139354	0.516062
645687	LINC00520	black	-0.0280171	0.896603	0.5362	0.00691454	0.930162	4.79703e-11	0.464947	0.022065	0.339169	0.104941	-0.178285	0.404565	-0.498635	0.0131324	0.147489	0.491612	0.600089	0.00193561	-0.177685	0.406172	-0.35094	0.0926792	0.0873745	0.684762
260436	FDCSP	black	0.0251206	0.907246	0.478573	0.0179948	0.930203	4.76714e-11	0.70549	0.000117755	0.519603	0.00926069	-0.37755	0.0689325	-0.68431	0.000226133	0.331166	0.113935	0.599197	0.00197393	-0.0979209	0.648965	-0.357351	0.0864676	0.0962206	0.654688
9022	CLIC3	black	0.00762586	0.971789	0.544052	0.00599121	0.888591	6.6994e-09	0.643988	0.000684146	0.321549	0.125476	-0.274628	0.194042	-0.754546	2.0454e-05	0.262116	0.215966	0.598225	0.00201637	-0.155944	0.466826	-0.488781	0.0153647	0.0883451	0.681439
170680	PSORS1C2	black	-0.180646	0.398268	0.408157	0.047703	0.916874	3.06013e-10	0.389353	0.0600274	0.356375	0.0873922	-0.252181	0.234514	-0.403308	0.0506724	0.184407	0.388352	0.598202	0.00201739	-0.152637	0.476442	-0.204182	0.338557	0.113534	0.597346
6361	CCL17	black	-0.171741	0.422305	0.277939	0.188504	0.732282	4.7408e-05	0.516794	0.00971653	0.291947	0.166276	-0.3346	0.110009	-0.593624	0.00222818	0.235705	0.267523	0.596851	0.00207775	-0.191397	0.370296	-0.35675	0.0870362	0.0223985	0.917261
337878	KRTAP7-1	black	-0.0547071	0.799579	0.532221	0.00742604	0.949526	1.4768e-12	0.503772	0.0120789	0.361528	0.0825929	-0.204048	0.338883	-0.520107	0.00918088	0.196102	0.358422	0.596665	0.00208618	-0.138799	0.51775	-0.324297	0.122095	0.149151	0.486686
3891	KRT85	black	-0.0165749	0.938727	0.479996	0.0176077	0.947125	2.43469e-12	0.711128	9.80463e-05	0.489991	0.0150749	-0.397136	0.0546585	-0.722892	6.59793e-05	0.297264	0.158341	0.596246	0.00210526	-0.162164	0.449015	-0.416832	0.0427301	0.115799	0.590002
2702	GJA5	black	-0.252619	0.233675	0.373787	0.0719735	0.810297	1.59288e-06	0.286123	0.175284	0.185845	0.384598	-0.25166	0.235514	-0.420574	0.0407157	0.129356	0.546892	0.596024	0.00211545	-0.231992	0.275352	-0.263895	0.212753	-0.0978657	0.649151
909	CD1A	black	-0.122466	0.568621	0.497345	0.0134085	0.90061	2.02179e-09	0.40595	0.0490368	0.271289	0.199738	-0.12441	0.562452	-0.441768	0.0306744	0.15291	0.475645	0.595902	0.00212109	-0.140671	0.512065	-0.287265	0.173491	-0.0318311	0.882617
340419	RSPO2	black	0.135063	0.529191	0.693803	0.000169922	0.77234	9.78625e-06	0.275288	0.192928	0.079286	0.712675	0.148687	0.48806	-0.283259	0.179835	0.32971	0.11563	0.594371	0.00219258	0.263842	0.212847	-0.0540672	0.801878	0.237934	0.262891
404203	SPINK6	black	-0.0509508	0.813095	0.546807	0.00569278	0.968756	8.25934e-15	0.513775	0.010227	0.392493	0.0578146	-0.165123	0.440668	-0.493395	0.0142835	0.188971	0.376506	0.593407	0.00223863	-0.120719	0.574191	-0.314009	0.135098	0.111447	0.604145
112937	GLB1L3	black	-0.206897	0.332034	0.21354	0.316391	0.745347	2.92453e-05	0.550682	0.00529416	0.30847	0.142497	-0.283756	0.179039	-0.531812	0.00748036	0.260711	0.218529	0.591163	0.00234905	-0.124286	0.562844	-0.284423	0.177975	-0.254166	0.230726
2253	FGF8	black	0.0375627	0.861664	0.51207	0.0105248	0.873553	2.50817e-08	0.671035	0.000331566	0.416935	0.0426736	-0.228853	0.282083	-0.625927	0.00106933	0.325891	0.120165	0.590535	0.00238075	-0.0330669	0.878093	-0.342949	0.100879	0.119347	0.578581
23562	CLDN14	black	-0.0116256	0.957003	0.509785	0.0109352	0.761633	1.53648e-05	0.270621	0.20089	0.100437	0.640533	0.0863813	0.688169	-0.292676	0.165172	0.144212	0.50139	0.586593	0.0025883	-0.000707975	0.99738	-0.196793	0.356697	0.162797	0.447223
5055	SERPINB2	black	0.0184539	0.931795	0.547316	0.00563903	0.963489	4.47212e-14	0.623684	0.00112817	0.480834	0.0173828	-0.213396	0.316725	-0.564007	0.00409732	0.22953	0.280623	0.585469	0.00265021	-0.110463	0.607359	-0.356174	0.0875844	0.0625951	0.771383
8038	ADAM12	black	0.336091	0.108336	0.733792	4.48957e-05	0.722214	6.75395e-05	0.544179	0.00597723	0.169017	0.429811	0.0843967	0.694994	-0.514494	0.0101034	0.497431	0.0133899	0.584923	0.00268075	0.390517	0.0591992	-0.153865	0.472858	0.104112	0.628292
337879	KRTAP8-1	black	-0.00866844	0.967934	0.560939	0.0043504	0.953787	5.7092e-13	0.509758	0.0109402	0.403456	0.0505798	-0.154331	0.471503	-0.472322	0.0197786	0.180018	0.399937	0.58053	0.00293738	-0.115918	0.589618	-0.306619	0.145032	0.160483	0.453793
100128385	FAM225B	black	-0.119806	0.577111	0.365947	0.078637	0.736327	4.09428e-05	0.459329	0.0239462	0.172688	0.419711	-0.395736	0.0555961	-0.664924	0.00039298	0.309248	0.141441	0.580125	0.00296207	-0.145096	0.498743	-0.335143	0.109398	-0.213186	0.317215
265	AMELX	black	0.00953804	0.964719	0.550686	0.00529374	0.903433	1.49264e-09	0.489754	0.0151312	0.397326	0.0545325	-0.113585	0.59718	-0.420141	0.0409449	0.170516	0.425671	0.579392	0.00300715	-0.0997657	0.642777	-0.278304	0.1879	0.141323	0.510091
342510	CD300E	black	0.0109409	0.959533	0.567593	0.00381729	0.867883	3.95329e-08	0.339352	0.104742	0.209185	0.326595	0.115139	0.592138	-0.273835	0.195385	0.161473	0.450974	0.577906	0.00310039	0.0506513	0.814175	-0.163651	0.444809	0.156796	0.464364
152816	C4orf26	black	-0.0179837	0.93353	0.54861	0.00550427	0.977231	2.64419e-16	0.603712	0.00178645	0.442651	0.0303034	-0.193045	0.366113	-0.570845	0.00357755	0.159724	0.455957	0.577863	0.00310311	-0.182047	0.394557	-0.41775	0.0422291	0.0862161	0.688736
6280	S100A9	black	-0.0770667	0.720399	0.419671	0.0411947	0.879992	1.45618e-08	0.583662	0.00275239	0.386197	0.0623159	-0.269221	0.203322	-0.606089	0.00169402	0.197357	0.355292	0.575123	0.00328157	-0.185501	0.385493	-0.39299	0.0574701	-0.112435	0.60092
81285	OR51E2	black	-0.0151951	0.943819	0.53817	0.00667243	0.724327	6.27819e-05	0.248703	0.241247	0.102152	0.634808	-0.0160661	0.940604	-0.297459	0.158055	0.272074	0.198388	0.57501	0.00328914	0.108617	0.613414	-0.0860019	0.689472	0.0867067	0.687052
6706	SPRR2G	black	-0.0216203	0.920126	0.556867	0.00470654	0.962712	5.61715e-14	0.532588	0.00737756	0.431485	0.0352653	-0.171159	0.423904	-0.497507	0.0133736	0.179732	0.400698	0.574741	0.00330711	-0.128277	0.550269	-0.329937	0.115365	0.0431387	0.841366
1470	CST2	black	-0.00381976	0.985867	0.528039	0.00799706	0.913011	4.95206e-10	0.631588	0.000932405	0.425935	0.0379602	-0.336321	0.10808	-0.674773	0.000298269	0.209139	0.326704	0.574017	0.00335604	-0.227573	0.284857	-0.455374	0.0253465	0.0507117	0.813957
6703	SPRR2D	black	-0.0295912	0.890827	0.54854	0.00551152	0.970396	4.59869e-15	0.562207	0.00424422	0.44279	0.0302453	-0.21917	0.303494	-0.544626	0.00592801	0.174203	0.415581	0.572626	0.00345168	-0.171629	0.422613	-0.372472	0.0730597	0.069215	0.747932
343641	TGM6	black	0.0167028	0.938255	0.491435	0.0147349	0.939734	9.9179e-12	0.699708	0.00014148	0.54888	0.0054765	-0.324908	0.121353	-0.642233	0.000715376	0.260155	0.219547	0.571386	0.00353891	-0.146511	0.494518	-0.3871	0.0616548	0.0842509	0.695496
56955	MEPE	black	0.0577231	0.788768	0.638406	0.000787759	0.847722	1.70894e-07	0.35333	0.0903257	0.21474	0.313614	0.0140727	0.947963	-0.355428	0.0882971	0.15089	0.481562	0.570069	0.00363352	-0.0408114	0.849827	-0.259259	0.221197	0.217557	0.307155
43847	KLK14	black	-0.0184003	0.931993	0.512235	0.0104956	0.945585	3.31476e-12	0.652746	0.000545276	0.440206	0.031339	-0.37554	0.0705441	-0.730245	5.09902e-05	0.199423	0.350177	0.56845	0.00375286	-0.264574	0.211535	-0.502448	0.0123435	0.0988071	0.64599
290	ANPEP	black	0.0716538	0.739346	0.551037	0.0052589	0.797439	3.073e-06	0.483093	0.0167883	0.229815	0.280009	0.0800543	0.710008	-0.429395	0.0362615	0.193677	0.364513	0.566263	0.00391916	0.0337861	0.875461	-0.29651	0.15945	-0.0452499	0.833706
6913	TBX15	black	0.193523	0.364904	0.708392	0.000107216	0.755833	1.94321e-05	0.436203	0.0330957	0.167426	0.43423	0.0180756	0.93319	-0.467285	0.0213182	0.306859	0.144702	0.566153	0.00392772	0.138084	0.519931	-0.239706	0.259248	0.0705458	0.743243
162605	KRT28	black	0.0195764	0.927657	0.492664	0.0144506	0.928976	5.74145e-11	0.691051	0.000184802	0.541037	0.00633275	-0.303011	0.150067	-0.614793	0.00138956	0.259033	0.221613	0.566069	0.00393428	-0.13337	0.534415	-0.373138	0.0725084	0.11132	0.604561
26579	MYEOV	black	0.0342079	0.873918	0.559985	0.00443175	0.946659	2.67535e-12	0.640286	0.000751456	0.43868	0.032	-0.291096	0.167572	-0.662318	0.000422023	0.22677	0.286607	0.566027	0.00393752	-0.17136	0.423351	-0.432396	0.0348375	0.0204947	0.924273
2828	GPR4	black	-0.210033	0.324592	0.209453	0.325962	0.801427	2.51912e-06	0.509185	0.0110452	0.432057	0.0349962	-0.399672	0.0529926	-0.47769	0.0182386	0.239715	0.25923	0.564004	0.00409749	-0.174876	0.413755	-0.219266	0.303277	0.0215604	0.920347
2984	GUCY2C	black	0.0463724	0.829639	0.482334	0.0169861	0.867937	3.93659e-08	0.624361	0.00111011	0.502255	0.0123826	-0.25721	0.224998	-0.551	0.00526249	0.268358	0.204831	0.563078	0.00417261	-0.071908	0.738453	-0.300458	0.153704	0.278137	0.188176
3713	IVL	black	0.000791319	0.997072	0.487633	0.0156437	0.944886	3.80183e-12	0.651505	0.000563323	0.526134	0.0082691	-0.329084	0.116366	-0.617618	0.00130139	0.234432	0.270192	0.562687	0.0042046	-0.161757	0.450168	-0.375607	0.0704904	0.0297087	0.890396
10568	SLC34A2	black	0.0160913	0.940511	0.577636	0.00311758	0.942676	5.79776e-12	0.590039	0.00240607	0.403057	0.0508301	-0.0698583	0.745665	-0.513057	0.0103514	0.149176	0.486613	0.561403	0.0043113	-0.123731	0.564602	-0.39229	0.0579556	0.0352137	0.870241
147920	IGFL2	black	-0.0224215	0.917176	0.582242	0.00283499	0.963948	3.89973e-14	0.541042	0.00633215	0.405324	0.0494207	-0.131845	0.539138	-0.522902	0.0087481	0.132732	0.536389	0.560557	0.00438281	-0.164183	0.44331	-0.393017	0.0574516	0.132093	0.538369
389692	MAFA	black	0.13917	0.516623	0.546982	0.00567429	0.791473	4.10406e-06	0.56851	0.00374832	0.34555	0.0981536	-0.162475	0.448134	-0.531953	0.00746161	0.291301	0.16726	0.558183	0.00458883	0.00583685	0.978405	-0.299188	0.155537	0.248771	0.241115
6362	CCL18	black	-0.0557645	0.795784	0.436985	0.0327463	0.888923	6.49298e-09	0.643334	0.00069564	0.426565	0.0376464	-0.398124	0.0540049	-0.705477	0.000117804	0.209486	0.325883	0.556399	0.00474902	-0.262161	0.215884	-0.465298	0.0219518	0.249928	0.238861
392255	GDF6	black	0.158037	0.460793	0.585096	0.00267101	0.873485	2.52225e-08	0.736388	4.08523e-05	0.497843	0.0133015	-0.146983	0.493114	-0.624313	0.00111138	0.296426	0.159573	0.553607	0.00500898	0.000998902	0.996304	-0.388344	0.0607518	0.253903	0.231226
6700	SPRR2A	black	0.00590908	0.978138	0.542102	0.00621031	0.962013	6.86894e-14	0.59424	0.00219878	0.488209	0.0155031	-0.240398	0.257833	-0.561416	0.00431017	0.174355	0.415168	0.553082	0.00505922	-0.173141	0.418474	-0.384586	0.06351	0.0199849	0.926151
6286	S100P	black	0.0252061	0.906931	0.598477	0.00200528	0.945649	3.27294e-12	0.517249	0.00964142	0.385302	0.0629776	-0.108681	0.613203	-0.492469	0.0144955	0.143914	0.502284	0.551263	0.00523651	-0.127627	0.552308	-0.353772	0.089895	0.156217	0.466036
8710	SERPINB7	black	0.0704988	0.743409	0.610739	0.00152494	0.981202	3.27247e-17	0.608984	0.001587	0.49975	0.0128977	-0.187695	0.379797	-0.546121	0.00576596	0.167169	0.434947	0.549349	0.00542859	-0.153783	0.473098	-0.389205	0.060133	0.0941331	0.66174
199675	MCEMP1	black	-0.0371916	0.863018	0.544014	0.0059954	0.883138	1.1038e-08	0.420706	0.0406459	0.321286	0.125802	-0.0917649	0.669775	-0.416763	0.0427682	0.173915	0.416364	0.547806	0.00558773	-0.0715849	0.739588	-0.262605	0.21508	0.25158	0.235669
374897	SBSN	black	0.0238942	0.911756	0.532526	0.00738574	0.955251	4.03462e-13	0.599256	0.00197135	0.481035	0.0173292	-0.278499	0.187578	-0.596026	0.00211536	0.180787	0.397893	0.547427	0.0056274	-0.191716	0.369484	-0.402272	0.0513256	0.104452	0.627163
81871	KRTAP4-6	black	-0.0223211	0.917546	0.558604	0.00455175	0.914251	4.25366e-10	0.440726	0.0311166	0.3329	0.11194	-0.120111	0.576135	-0.431028	0.0354812	0.1475	0.491578	0.547356	0.00563485	-0.120791	0.573962	-0.295057	0.161602	0.173917	0.416359
1473	CST5	black	-0.0584603	0.786131	0.389796	0.0597113	0.833678	4.20872e-07	0.541708	0.00625536	0.384764	0.0633774	-0.292428	0.165548	-0.558026	0.00460279	0.279492	0.185945	0.545767	0.00580393	-0.0814357	0.70522	-0.272589	0.197507	-0.00147913	0.994527
6876	TAGLN	black	0.0276292	0.898028	0.489265	0.015248	0.844478	2.12089e-07	0.588376	0.00249259	0.420728	0.040634	-0.318457	0.129359	-0.595317	0.00214815	0.261048	0.217912	0.54477	0.00591225	-0.129489	0.546478	-0.34369	0.100098	0.116859	0.586581
3229	HOXC13	black	0.0511227	0.812475	0.599345	0.0019675	0.974748	8.16309e-16	0.58276	0.00280463	0.484239	0.0164931	-0.176588	0.409125	-0.525191	0.00840655	0.149255	0.48638	0.543251	0.00608044	-0.163141	0.44625	-0.384637	0.0634719	0.0956774	0.656521
1469	CST1	black	-0.0149512	0.94472	0.45221	0.0265135	0.93098	4.23041e-11	0.762248	1.49812e-05	0.550171	0.00534532	-0.436756	0.0328482	-0.774163	9.04116e-06	0.211555	0.321018	0.542973	0.0061117	-0.289341	0.170266	-0.533445	0.00726547	-0.000480133	0.998223
85293	KRTAP3-3	black	-0.024816	0.908365	0.538768	0.00660037	0.939132	1.10307e-11	0.467557	0.0212327	0.393841	0.0568838	-0.138837	0.517635	-0.434037	0.0340783	0.13328	0.534693	0.542867	0.0061236	-0.145363	0.497943	-0.30458	0.147863	0.181815	0.39517
85285	KRTAP4-1	black	-0.0136638	0.949474	0.545096	0.0058766	0.929073	5.65848e-11	0.484716	0.0163715	0.386577	0.0620372	-0.157625	0.461976	-0.468131	0.0210531	0.136782	0.523912	0.541645	0.00626259	-0.155622	0.467757	-0.330938	0.1142	0.155808	0.467219
760	CA2	black	0.12806	0.550951	0.467157	0.0213587	0.66821	0.000358837	0.479593	0.0177166	0.238174	0.262397	-0.212745	0.318239	-0.493795	0.014193	0.484795	0.0163515	0.541203	0.00631354	0.226589	0.287002	-0.0796018	0.711578	0.210562	0.323348
2203	FBP1	black	-0.237785	0.2632	0.297891	0.157423	0.654895	0.000515178	-0.00355607	0.986843	0.0792062	0.712952	-0.0875346	0.684214	-0.0924298	0.667516	0.133714	0.53335	0.539809	0.0064764	-0.0394043	0.85495	0.0492575	0.819205	0.0969547	0.652215
374	AREG	black	0.143897	0.502335	0.564409	0.00406506	0.726175	5.88675e-05	0.510652	0.0107779	0.239287	0.260106	-0.116614	0.58737	-0.528324	0.00795701	0.333307	0.111477	0.539776	0.00648036	0.0918391	0.669522	-0.267771	0.20586	0.250519	0.237716
49860	CRNN	black	0.0181064	0.933077	0.521518	0.00896024	0.957494	2.31585e-13	0.656969	0.000487523	0.533604	0.00724478	-0.282627	0.180849	-0.607026	0.00165873	0.196969	0.356258	0.537982	0.00669519	-0.177313	0.407173	-0.410297	0.046436	0.0401771	0.852136
4321	MMP12	black	0.0524786	0.807591	0.445383	0.0291786	0.913276	4.79457e-10	0.798305	2.94428e-06	0.570189	0.00362483	-0.430792	0.035593	-0.774603	8.86916e-06	0.270193	0.201633	0.536676	0.00685538	-0.208951	0.327148	-0.490351	0.0149895	0.0263253	0.902817
341208	HEPHL1	black	0.0492915	0.819082	0.58128	0.00289214	0.959663	1.315e-13	0.572965	0.00342814	0.445055	0.0293122	-0.183059	0.39189	-0.541743	0.00625131	0.170104	0.426808	0.535638	0.00698494	-0.137291	0.522354	-0.374217	0.0716206	0.151494	0.479789
8687	KRT38	black	-0.0463214	0.829823	0.496978	0.013488	0.890784	5.44044e-09	0.48276	0.0168749	0.376937	0.0694206	-0.179764	0.400613	-0.472423	0.0197487	0.169918	0.427321	0.533716	0.00723031	-0.121558	0.571512	-0.298458	0.156596	0.136364	0.525195
3887	KRT81	black	0.0223513	0.917435	0.543118	0.00609538	0.947789	2.12498e-12	0.671033	0.00033159	0.449728	0.0274589	-0.281266	0.18305	-0.689706	0.000192479	0.158307	0.460018	0.533547	0.00725222	-0.247441	0.243721	-0.513765	0.0102286	0.140003	0.514089
8581	LY6D	black	0.0234633	0.913342	0.528234	0.00796964	0.958915	1.60367e-13	0.683077	0.000234506	0.517169	0.00965459	-0.304142	0.148475	-0.66705	0.000370577	0.177252	0.407338	0.533445	0.00726548	-0.217928	0.306311	-0.474131	0.0192484	0.0496871	0.817654
846	CASR	black	0.151459	0.479893	0.539902	0.00646546	0.8098	1.63536e-06	0.630897	0.000948261	0.491731	0.0146659	-0.173808	0.416656	-0.523703	0.00862732	0.31616	0.1323	0.52974	0.00776055	0.0404246	0.851235	-0.256029	0.22721	0.39076	0.0590276
72	ACTG2	black	0.140633	0.512178	0.468797	0.0208463	0.688505	0.000199563	0.5646	0.00404986	0.365075	0.0794054	-0.160032	0.455077	-0.507143	0.0114262	0.367001	0.0777152	0.525249	0.00839801	0.120843	0.573794	-0.195478	0.359983	0.0843929	0.695007
100132386	KRTAP4-9	black	0.0205623	0.924024	0.551475	0.00521556	0.90605	1.11721e-09	0.502399	0.0123535	0.400412	0.0525136	-0.128493	0.549592	-0.441937	0.030603	0.164281	0.443035	0.525007	0.00843366	-0.102533	0.633539	-0.297972	0.157305	0.209962	0.324759
2167	FABP4	black	0.124871	0.560992	0.686487	0.000211982	0.844486	2.11976e-07	0.329898	0.115411	0.229386	0.280932	0.0678219	0.75285	-0.339153	0.104958	0.126237	0.556683	0.52261	0.00879257	-0.00852531	0.968463	-0.2536	0.231802	-0.00479182	0.982271
132724	TMPRSS11B	black	0.00308875	0.988572	0.507973	0.01127	0.914671	4.03789e-10	0.534633	0.00711231	0.425122	0.0383681	-0.176769	0.408638	-0.500325	0.0127778	0.127203	0.553641	0.521599	0.00894767	-0.180687	0.398159	-0.36971	0.075383	-0.08304	0.699673
6368	CCL23	black	-0.0251143	0.907269	0.487171	0.0157572	0.776832	8.04081e-06	0.319496	0.128044	0.187504	0.380291	-0.157026	0.463702	-0.422225	0.0398505	0.161243	0.451629	0.521312	0.00899212	-0.114926	0.59283	-0.259654	0.220469	0.0760086	0.72409
26525	IL36RN	black	0.0114508	0.957649	0.524672	0.00848299	0.930436	4.60012e-11	0.589231	0.00244777	0.512099	0.0105196	-0.23187	0.275611	-0.529916	0.00773638	0.145636	0.497128	0.520453	0.00912623	-0.195969	0.358754	-0.387651	0.0612531	0.0334415	0.876722
6707	SPRR3	black	0.000472877	0.99825	0.528434	0.00794159	0.93683	1.6415e-11	0.55305	0.00506228	0.473454	0.0194454	-0.203702	0.33972	-0.504175	0.0119994	0.132366	0.537521	0.520168	0.00917121	-0.181719	0.395423	-0.369726	0.075369	-0.0176643	0.934708
53833	IL20RB	black	-0.0272564	0.899397	0.508522	0.0111678	0.893024	4.37823e-09	0.610071	0.00154833	0.378144	0.0684612	-0.287873	0.172543	-0.688878	0.000197341	0.114397	0.594544	0.519675	0.00924931	-0.296208	0.159895	-0.541761	0.00624934	-0.132122	0.538281
204801	NLRP11	black	0.0854695	0.691302	0.504519	0.0119317	0.890333	5.68041e-09	0.715378	8.51646e-05	0.553297	0.00503862	-0.219423	0.302921	-0.593723	0.00222342	0.198163	0.353291	0.519456	0.00928408	-0.147801	0.490684	-0.422897	0.0395028	0.171599	0.422694
9622	KLK4	black	0.00834825	0.969117	0.497374	0.0134022	0.926	8.89178e-11	0.692813	0.00017515	0.50331	0.0121707	-0.364382	0.0800212	-0.718477	7.67288e-05	0.169198	0.42931	0.518174	0.00949035	-0.275136	0.193185	-0.522229	0.00885083	0.0676482	0.753464
51200	CPA4	black	0.180075	0.399785	0.616653	0.00133095	0.867898	3.9489e-08	0.688322	0.000200664	0.411941	0.0454809	-0.256685	0.22598	-0.728821	5.36336e-05	0.271727	0.198985	0.517787	0.0095532	-0.0859696	0.689583	-0.472135	0.0198343	-0.0909075	0.672692
623	BDKRB1	black	0.0704546	0.743565	0.507103	0.0114338	0.864033	5.32198e-08	0.703963	0.000123655	0.450052	0.0273342	-0.38079	0.0663929	-0.772726	9.62427e-06	0.245936	0.246694	0.517426	0.00961234	-0.190341	0.372994	-0.508379	0.0111943	0.0581283	0.787318
114771	PGLYRP3	black	0.0578711	0.788238	0.595969	0.00211799	0.970807	3.95098e-15	0.585004	0.00267618	0.48883	0.0153528	-0.198917	0.351425	-0.548785	0.00548625	0.124766	0.561327	0.516656	0.00973936	-0.198641	0.352109	-0.416853	0.0427186	0.0472371	0.826509
6571	SLC18A2	black	0.139045	0.517003	0.572744	0.00344348	0.816681	1.12834e-06	0.65469	0.000517983	0.412534	0.0451402	-0.170282	0.426316	-0.61061	0.00152945	0.325962	0.120079	0.515598	0.00991613	0.0359726	0.867468	-0.333414	0.111354	0.269595	0.20267
6690	SPINK1	black	0.0415314	0.847208	0.559861	0.00444237	0.901047	1.93014e-09	0.496584	0.0135736	0.40972	0.046775	-0.108686	0.613187	-0.432829	0.0346359	0.144287	0.501164	0.515394	0.00995045	-0.105308	0.624326	-0.310533	0.139708	0.240436	0.257755
196374	KRT78	black	-0.0112709	0.958314	0.51329	0.0103109	0.92838	6.27652e-11	0.625639	0.00107672	0.515603	0.00991532	-0.296351	0.159684	-0.614621	0.00139507	0.15757	0.462134	0.514663	0.0100745	-0.221782	0.297622	-0.432285	0.0348894	-0.0531748	0.805086
114898	C1QTNF2	black	0.117749	0.583716	0.562644	0.00420815	0.77024	1.07118e-05	0.570656	0.00359108	0.310712	0.139467	-0.224107	0.292454	-0.618831	0.00126504	0.234876	0.269259	0.51363	0.010252	-0.110987	0.605647	-0.406315	0.0488142	0.207254	0.331181
4680	CEACAM6	black	-0.0832904	0.698809	0.377889	0.068663	0.828031	5.90943e-07	0.561448	0.00430754	0.415227	0.0436183	-0.130272	0.544032	-0.464022	0.0223665	0.144652	0.500072	0.513542	0.0102672	-0.132813	0.536137	-0.332446	0.11246	-0.132231	0.537941
401138	AMTN	black	0.0823373	0.702101	0.531279	0.00755152	0.937207	1.53969e-11	0.746758	2.77123e-05	0.59878	0.00199205	-0.293781	0.163509	-0.6553	0.000509675	0.211677	0.320731	0.512442	0.0104592	-0.172593	0.419971	-0.447723	0.0282422	0.194987	0.361215
6530	SLC6A2	black	0.0705678	0.743166	0.56866	0.00373719	0.92706	7.62504e-11	0.622026	0.00117342	0.462342	0.022922	-0.259257	0.221201	-0.614078	0.00141264	0.149052	0.486981	0.510138	0.0108711	-0.225226	0.289989	-0.459909	0.0237464	-0.0051479	0.980954
4148	MATN3	black	0.120976	0.57337	0.494202	0.0141012	0.863009	5.75098e-08	0.810374	1.58642e-06	0.554289	0.00494447	-0.503246	0.0121836	-0.842408	2.42806e-07	0.313552	0.135697	0.508135	0.0112397	-0.19658	0.357229	-0.522001	0.00888574	0.176404	0.409622
646268	LOC646268	black	-0.264006	0.212553	0.181011	0.397299	0.549715	0.00539135	0.200184	0.348303	0.0639679	0.766503	-0.269495	0.202844	-0.349219	0.094402	0.199685	0.349531	0.508004	0.0112643	-0.112736	0.599942	-0.122299	0.569153	-0.261965	0.216241
645367	GGT8P	black	0.0861269	0.689043	0.452206	0.0265151	0.822515	8.1383e-07	0.646892	0.000635058	0.469205	0.0207203	-0.268118	0.205251	-0.587667	0.00253026	0.331445	0.113612	0.507962	0.0112722	0.0149832	0.944602	-0.284608	0.177681	0.0933492	0.664396
84659	RNASE7	black	0.0844496	0.694812	0.549851	0.00537766	0.935625	2.0094e-11	0.682665	0.000237368	0.534193	0.00716874	-0.295686	0.160668	-0.652573	0.000547757	0.190515	0.372548	0.507848	0.0112934	-0.182567	0.393185	-0.453574	0.0260052	0.0952978	0.657802
100506375	NA	black	-0.0801693	0.709609	0.448394	0.0279781	0.855148	1.02245e-07	0.433715	0.034226	0.389184	0.0601479	-0.18724	0.380976	-0.408609	0.0474329	0.104535	0.626888	0.507477	0.0113632	-0.188346	0.378117	-0.289837	0.169502	0.302312	0.151057
6698	SPRR1A	black	-0.00929858	0.965604	0.542088	0.00621192	0.941987	6.59153e-12	0.53161	0.00750727	0.446032	0.0289168	-0.190057	0.37372	-0.512921	0.0103753	0.0992967	0.644348	0.507269	0.0114025	-0.216941	0.308561	-0.406031	0.0489875	0.0289119	0.893319
7262	PHLDA2	black	-0.00353538	0.986919	0.485767	0.0161061	0.899035	2.38541e-09	0.687655	0.000204715	0.465472	0.0218957	-0.244203	0.250146	-0.677159	0.000278566	0.0958419	0.655965	0.506648	0.0115202	-0.296588	0.159335	-0.558823	0.0045325	-0.0191742	0.92914
25818	KLK5	black	-0.0448328	0.835218	0.34345	0.10035	0.833074	4.36699e-07	0.679259	0.000262172	0.548606	0.00550477	-0.37861	0.0680937	-0.632411	0.000913822	0.25086	0.237056	0.502929	0.0122469	-0.165045	0.440886	-0.373039	0.0725899	-0.0266522	0.901616
6534	SLC6A7	black	0.202344	0.343019	0.604415	0.00175867	0.753948	2.09444e-05	0.43987	0.0314836	0.265075	0.210638	-0.158036	0.460796	-0.504588	0.0119183	0.288477	0.171604	0.50209	0.0124159	0.0413856	0.847738	-0.241369	0.255857	0.100571	0.640082
2215	FCGR3B	black	-0.160941	0.452486	0.346422	0.0972516	0.715027	8.61689e-05	0.342499	0.101357	0.258138	0.223272	-0.121985	0.570152	-0.323162	0.123483	0.189561	0.374992	0.500733	0.0126935	-0.0491758	0.8195	-0.159149	0.457603	0.389378	0.0600095
1084	CEACAM3	black	-0.0248841	0.908115	0.51938	0.00929628	0.879553	1.51258e-08	0.496293	0.0136372	0.426357	0.0377499	-0.107898	0.615778	-0.426165	0.0378455	0.0856912	0.69054	0.499777	0.0128919	-0.177269	0.407291	-0.350012	0.093605	0.256412	0.226491
338785	KRT79	black	-0.0268775	0.900789	0.430709	0.0356324	0.853903	1.11661e-07	0.566803	0.00387755	0.460697	0.0234769	-0.351654	0.0919713	-0.597168	0.00206345	0.150835	0.481726	0.499114	0.0130311	-0.260816	0.218335	-0.413158	0.0447837	-0.0434196	0.840346
29113	C6orf15	black	-0.0110653	0.959074	0.587746	0.00252604	0.894503	3.78324e-09	0.461128	0.0233303	0.324821	0.121458	0.0605397	0.778705	-0.381055	0.0661889	0.00783453	0.971017	0.495959	0.0137105	-0.18086	0.397701	-0.398989	0.0534371	0.0649138	0.763146
2312	FLG	black	-0.0480613	0.823527	0.417664	0.0422756	0.858927	7.78731e-08	0.556248	0.00476272	0.474575	0.01912	-0.236681	0.26549	-0.489079	0.0152929	0.197819	0.354145	0.49588	0.0137278	-0.111558	0.603782	-0.296604	0.159311	0.26423	0.21215
219699	UNC5B	black	0.137642	0.521282	0.610701	0.00152629	0.875976	2.05135e-08	0.723628	6.43213e-05	0.402247	0.051341	-0.102355	0.634131	-0.660657	0.000441484	0.180162	0.399554	0.495847	0.0137351	-0.114422	0.594461	-0.522601	0.00879392	0.0291821	0.892328
284111	SLC13A5	black	0.231264	0.276904	0.701226	0.000134879	0.939774	9.84711e-12	0.763027	1.45077e-05	0.529731	0.00776181	-0.165951	0.438346	-0.701005	0.000135822	0.20329	0.340718	0.495221	0.0138734	-0.1132	0.598433	-0.527979	0.00800556	0.127111	0.553929
81850	KRTAP1-3	black	0.00646329	0.976088	0.557654	0.00463588	0.927183	7.48902e-11	0.549059	0.00545823	0.431412	0.0352995	-0.206478	0.333036	-0.542577	0.00615639	0.0924588	0.667417	0.493252	0.0143162	-0.242692	0.25318	-0.435265	0.0335183	0.170794	0.424907
387890	TMEM233	black	-0.160533	0.45365	0.34398	0.099793	0.826444	6.48694e-07	0.493459	0.0142692	0.402934	0.0509075	-0.122352	0.568985	-0.407107	0.0483339	0.0576346	0.789084	0.492773	0.0144256	-0.220841	0.299728	-0.349173	0.0944478	-0.0608689	0.777531
5650	KLK7	black	0.0654545	0.761228	0.484225	0.0164968	0.918319	2.54086e-10	0.764121	1.38643e-05	0.615814	0.00135711	-0.364583	0.0798423	-0.693073	0.000173762	0.229005	0.281755	0.492026	0.0145975	-0.188095	0.378763	-0.458597	0.0242006	0.0470005	0.827365
8838	WISP3	black	0.0195155	0.927882	0.562233	0.00424209	0.810826	1.54881e-06	0.482251	0.0170078	0.352318	0.0913163	-0.0600031	0.780619	-0.43605	0.0331643	0.0982366	0.647905	0.490961	0.0148459	-0.15487	0.469939	-0.364877	0.0795815	0.0921241	0.668554
3881	KRT31	black	0.046456	0.829336	0.422425	0.039747	0.890816	5.42393e-09	0.826405	6.50174e-07	0.626692	0.00104987	-0.492323	0.014529	-0.81579	1.1849e-06	0.249222	0.240235	0.488609	0.0154061	-0.256901	0.225577	-0.5341	0.0071807	-0.00509816	0.981138
11026	LILRA3	black	-0.206004	0.334172	0.347065	0.0965907	0.539652	0.00649504	-0.0182267	0.932633	-0.0562484	0.794049	0.0373551	0.862421	-0.102203	0.634637	0.162469	0.448149	0.487378	0.0157063	0.0784141	0.715706	0.0498753	0.816974	-0.0413753	0.847775
1041	CDSN	black	0.0730792	0.734342	0.558702	0.00454308	0.927757	6.8836e-11	0.711971	9.53639e-05	0.545946	0.0057847	-0.235247	0.268482	-0.6571	0.000485813	0.136061	0.526122	0.486691	0.0158756	-0.227028	0.286044	-0.522565	0.00879941	0.0173569	0.935841
56901	NDUFA4L2	black	-0.172146	0.421195	0.290546	0.168413	0.771885	9.98077e-06	0.415874	0.0432587	0.352935	0.0907115	-0.194722	0.361882	-0.369851	0.0752628	0.0836146	0.69769	0.486634	0.0158899	-0.219712	0.302271	-0.270303	0.201442	0.148669	0.488111
6425	SFRP5	black	-0.0752526	0.726731	0.209611	0.325589	0.605297	0.00172436	0.437932	0.0323276	0.284339	0.178108	-0.304445	0.148052	-0.459432	0.0239107	0.340019	0.104018	0.485253	0.0162354	0.0304732	0.887593	-0.137426	0.52194	0.0694175	0.747218
57608	KIAA1462	black	0.295623	0.16076	0.645189	0.000663463	0.723336	6.49757e-05	0.509961	0.0109031	0.378308	0.0683314	0.00259318	0.990405	-0.373994	0.0718033	0.329937	0.115365	0.483302	0.0167342	0.203547	0.340095	-0.148381	0.488966	0.272135	0.198283
3889	KRT83	black	0.0585619	0.785767	0.500677	0.012705	0.922617	1.43077e-10	0.774699	8.83212e-06	0.579014	0.00303061	-0.408341	0.0475925	-0.764579	1.3603e-05	0.164816	0.441529	0.48284	0.016854	-0.309495	0.141107	-0.570679	0.00358943	0.0695592	0.746719
254228	FAM26E	black	0.140819	0.511616	0.604334	0.00176184	0.760886	1.58421e-05	0.380216	0.0668379	0.279663	0.185664	0.0532465	0.804829	-0.277763	0.188795	0.1561	0.466374	0.481884	0.0171044	0.0445895	0.8361	-0.187831	0.379445	0.0564539	0.793313
9313	MMP20	black	0.0889125	0.679499	0.561744	0.00428274	0.914775	3.98611e-10	0.625341	0.00108445	0.517456	0.00960748	-0.223912	0.292887	-0.555717	0.00481141	0.0974176	0.650657	0.481555	0.0171913	-0.244331	0.24989	-0.458379	0.024277	0.209332	0.326247
27063	ANKRD1	black	-0.0906626	0.673526	0.355063	0.0886476	0.735716	4.18665e-05	0.567473	0.0038264	0.283176	0.179968	-0.125301	0.559635	-0.54418	0.00597708	0.152183	0.477771	0.48128	0.0172641	-0.154023	0.472401	-0.40789	0.0478625	-0.119708	0.577424
414308	NA	black	-0.133966	0.532572	0.403497	0.0505542	0.709037	0.00010499	0.104832	0.625903	0.182548	0.393236	0.0569377	0.791579	-0.0687544	0.749557	0.0389864	0.856473	0.480826	0.0173849	-0.0659325	0.759534	-0.0501256	0.816071	0.221865	0.297436
84935	MEDAG	black	0.140043	0.513967	0.524368	0.00852811	0.659937	0.000450168	0.40519	0.0495034	0.266685	0.207776	0.0223738	0.917352	-0.307454	0.143885	0.212563	0.318663	0.47958	0.0177201	0.0754628	0.725997	-0.178451	0.404121	-0.0496582	0.817758
401164	LINC01060	black	-0.107116	0.618354	0.323874	0.122611	0.759053	1.70701e-05	0.449467	0.0275601	0.386066	0.0624128	-0.36881	0.0761517	-0.506492	0.0115499	0.179438	0.401482	0.479565	0.017724	-0.225197	0.290053	-0.281196	0.183163	0.379239	0.0675998
1264	CNN1	black	0.0283407	0.895416	0.420167	0.0409309	0.822513	8.13894e-07	0.598625	0.00199881	0.516085	0.00983444	-0.283644	0.179219	-0.508027	0.01126	0.193608	0.364688	0.479557	0.0177262	-0.153712	0.473305	-0.320951	0.12622	0.207617	0.330316
3885	KRT34	black	0.0603207	0.779486	0.554501	0.00492451	0.95965	1.31945e-13	0.700714	0.000137075	0.582451	0.00282267	-0.29879	0.156114	-0.643491	0.000692871	0.126387	0.556211	0.479052	0.0178637	-0.264132	0.212327	-0.50299	0.0122347	0.112479	0.600777
3890	KRT84	black	-0.00706976	0.973845	0.555847	0.00479949	0.938323	1.27076e-11	0.524711	0.00847725	0.445027	0.0293234	-0.182255	0.394009	-0.513724	0.0102358	0.0479341	0.823987	0.478072	0.0181328	-0.267994	0.205469	-0.448482	0.0279438	0.156239	0.465974
258	AMBN	black	0.07309	0.734304	0.509976	0.0109004	0.91998	2.04284e-10	0.720669	7.12139e-05	0.618109	0.00128656	-0.319143	0.128491	-0.635773	0.000841139	0.146938	0.493247	0.477579	0.0182694	-0.25187	0.235111	-0.473264	0.019501	0.116233	0.5886
7941	PLA2G7	black	-0.211976	0.320034	0.171115	0.424025	0.607256	0.00165014	0.422292	0.0398157	0.155997	0.466671	-0.162421	0.448286	-0.478348	0.0180566	0.110455	0.607389	0.477086	0.0184068	-0.196471	0.357501	-0.35623	0.0875304	-0.335409	0.109099
100132476	KRTAP4-7	black	0.0556771	0.796098	0.577405	0.00313234	0.910153	6.97125e-10	0.553869	0.00498417	0.455692	0.0252318	-0.173369	0.417851	-0.512	0.0105372	0.0886356	0.680445	0.475743	0.0187855	-0.216282	0.310069	-0.418511	0.0418169	0.173409	0.417744
6317	SERPINB3	black	0.0580023	0.787769	0.549035	0.00546066	0.905189	1.23e-09	0.570747	0.00358457	0.472355	0.0197688	-0.24182	0.254944	-0.555743	0.00480906	0.110149	0.608389	0.472503	0.019725	-0.22752	0.284972	-0.412883	0.0449409	0.0650823	0.762548
83895	KRTAP1-5	black	0.0320161	0.88194	0.549623	0.00540068	0.932341	3.42033e-11	0.606238	0.00168835	0.491276	0.014772	-0.235368	0.268227	-0.576372	0.0031992	0.0871173	0.685644	0.472256	0.0197984	-0.263473	0.213512	-0.46811	0.0210596	0.215331	0.312254
84985	FAM83A	black	0.12706	0.554091	0.515168	0.00998868	0.882495	1.16885e-08	0.769919	1.08598e-05	0.567065	0.00385747	-0.41357	0.0445501	-0.767939	1.18138e-05	0.250249	0.238239	0.472051	0.0198592	-0.189956	0.373977	-0.492196	0.0145584	-0.0773051	0.719568
8076	MFAP5	black	0.157416	0.462577	0.728646	5.39661e-05	0.854107	1.10066e-07	0.468096	0.021064	0.300742	0.153297	0.140275	0.513264	-0.388765	0.0604487	0.097743	0.649563	0.471577	0.0200005	-0.0160088	0.940816	-0.353934	0.0897384	0.17715	0.407612
3346	HTN1	black	0.0654718	0.761167	0.435214	0.0335415	0.760137	1.63341e-05	0.47583	0.0187606	0.378201	0.0684165	-0.136587	0.524508	-0.40898	0.0472126	0.268559	0.204479	0.4709	0.020204	0.0486882	0.821262	-0.167326	0.434508	0.0228454	0.915616
6699	SPRR1B	black	0.111812	0.602952	0.589719	0.0024225	0.957491	2.31757e-13	0.665213	0.000389863	0.559391	0.00448303	-0.242496	0.253575	-0.612141	0.00147689	0.115336	0.591502	0.470102	0.0204456	-0.227147	0.285785	-0.483362	0.0167185	0.0411355	0.848647
93650	ACPT	black	0.0381917	0.85937	0.584244	0.00271913	0.936715	1.6739e-11	0.55827	0.00458117	0.519654	0.00925254	-0.186159	0.38378	-0.502565	0.0123201	0.0155541	0.942494	0.470098	0.0204469	-0.310886	0.139235	-0.470582	0.0202999	0.239095	0.260501
4312	MMP1	black	0.16033	0.454227	0.593072	0.00225484	0.912303	5.39546e-10	0.682111	0.000241255	0.519648	0.00925359	-0.23585	0.267219	-0.644855	0.000669161	0.162545	0.447933	0.469459	0.0206422	-0.169354	0.428878	-0.469332	0.0206812	0.147524	0.491508
100505839	SH3PXD2A-AS1	black	-0.117378	0.584907	0.482197	0.017022	0.82384	7.54367e-07	0.250839	0.237096	0.262487	0.215293	-0.0906624	0.673527	-0.283106	0.18008	0.0102474	0.962096	0.468014	0.0210896	-0.22515	0.290157	-0.262434	0.215389	0.180518	0.398608
9956	HS3ST2	black	0.00912215	0.966256	0.509481	0.0109909	0.825866	6.70908e-07	0.435027	0.0336263	0.313769	0.135413	-0.19233	0.367924	-0.491209	0.0147876	0.0680004	0.752219	0.465828	0.0217813	-0.252304	0.234279	-0.409429	0.0469464	0.306976	0.144541
390792	KRT39	black	0.0172397	0.936274	0.513239	0.0103197	0.936599	1.70695e-11	0.628922	0.000994891	0.549698	0.00539313	-0.323811	0.122688	-0.595827	0.0021245	0.0944854	0.660548	0.464959	0.0220611	-0.299871	0.154549	-0.472618	0.019691	0.0150856	0.944223
84560	MT4	black	0.102039	0.635183	0.471174	0.0201215	0.89213	4.77748e-09	0.820261	9.24619e-07	0.641914	0.000721183	-0.428013	0.0369328	-0.774126	9.05574e-06	0.217524	0.30723	0.464413	0.0222387	-0.246907	0.244774	-0.532355	0.00740834	-0.0244627	0.909665
6288	SAA1	black	-0.0847173	0.69389	0.396595	0.0550192	0.778781	7.37376e-06	0.531802	0.0074817	0.348228	0.0954042	-0.169977	0.427158	-0.520646	0.0090961	0.0521849	0.808649	0.46271	0.0227995	-0.276743	0.190492	-0.448152	0.0280732	-0.13292	0.535805
84740	AFAP1-AS1	black	0.312701	0.136819	0.705361	0.000118242	0.79816	2.96546e-06	0.642333	0.000713571	0.443007	0.030155	-0.0927518	0.666422	-0.584529	0.00270294	0.256571	0.226194	0.462231	0.0229592	0.0294325	0.891409	-0.379632	0.0672925	0.0451424	0.834095
57115	PGLYRP4	black	0.0315266	0.883733	0.494781	0.0139714	0.880965	1.33768e-08	0.578741	0.00304772	0.465301	0.0219507	-0.188965	0.376521	-0.524606	0.00849276	0.0800766	0.70993	0.460971	0.0233835	-0.23473	0.269566	-0.426615	0.0376217	-0.0738446	0.731659
140766	ADAMTS14	black	0.345393	0.0983162	0.729333	5.26696e-05	0.758526	1.74384e-05	0.646542	0.000640801	0.340942	0.103021	-0.0529095	0.806041	-0.643001	0.000701557	0.304474	0.148012	0.458361	0.0242833	0.105184	0.624739	-0.401789	0.0516322	-0.0709278	0.741899
116844	LRG1	black	-0.0694155	0.747225	0.413	0.0448739	0.638855	0.000778949	0.223586	0.293608	0.131017	0.541711	0.130763	0.542504	-0.176508	0.409341	0.0586771	0.785355	0.457904	0.0244436	-0.0193041	0.928661	-0.162081	0.449249	-0.23869	0.261333
1048	CEACAM5	black	0.135389	0.528187	0.669385	0.000347261	0.902745	1.60858e-09	0.46714	0.0213638	0.411975	0.0454612	0.0187654	0.930647	-0.373031	0.0725968	0.0953144	0.657746	0.454347	0.0257207	-0.0647639	0.763677	-0.30975	0.140762	0.225219	0.290003
652995	UCA1	black	0.195694	0.359442	0.569732	0.00365813	0.836882	3.45223e-07	0.589925	0.00241189	0.474317	0.0191944	-0.127759	0.551896	-0.494948	0.0139341	0.214624	0.313883	0.454083	0.0258177	-0.0146533	0.94582	-0.31542	0.133258	0.0922647	0.668076
2525	FUT3	black	0.172731	0.419594	0.516817	0.0097127	0.755349	1.9811e-05	0.668991	0.000351103	0.378791	0.0679512	-0.176824	0.408489	-0.660386	0.000444734	0.259043	0.221595	0.453144	0.0261647	-0.0215246	0.920479	-0.424742	0.03856	-0.265789	0.209365
6590	SLPI	black	0.103689	0.629694	0.544171	0.00597804	0.67059	0.000335742	0.508447	0.0111816	0.162164	0.449015	0.16282	0.447157	-0.45942	0.0239148	0.137073	0.523022	0.452786	0.0262982	0.0230936	0.914702	-0.382494	0.0650871	-0.150396	0.483015
8688	KRT37	black	7.91859e-05	0.999707	0.478837	0.0179224	0.828663	5.69275e-07	0.501733	0.0124885	0.398896	0.0534978	-0.206346	0.333352	-0.494182	0.0141058	0.122799	0.567561	0.451846	0.0266508	-0.170602	0.425435	-0.349805	0.0938123	0.068627	0.750007
10158	PDZK1IP1	black	0.00362022	0.986605	0.481857	0.0171114	0.803618	2.25429e-06	0.449761	0.0274461	0.361831	0.0823168	-0.125645	0.558548	-0.435924	0.0332209	0.0895904	0.677183	0.451104	0.0269317	-0.16471	0.441827	-0.331247	0.113842	-0.117179	0.58555
646300	COL6A4P2	black	0.00814824	0.969857	0.501515	0.0125329	0.674372	0.000301696	0.244791	0.248971	0.185329	0.385941	-0.0155381	0.942553	-0.31465	0.134261	0.153541	0.473803	0.448763	0.0278338	-0.00668558	0.975266	-0.162331	0.448541	0.201521	0.345026
3816	KLK1	black	0.0610472	0.776895	0.51827	0.0094747	0.916108	3.3727e-10	0.768298	1.16355e-05	0.579012	0.00303075	-0.34064	0.103347	-0.73931	3.66865e-05	0.106804	0.619386	0.448644	0.0278803	-0.328398	0.117174	-0.61123	0.00150796	-0.056822	0.791994
5275	SERPINB13	black	0.194713	0.361905	0.627035	0.00104125	0.90547	1.19215e-09	0.644944	0.000667641	0.538442	0.00663957	-0.177107	0.407728	-0.551563	0.00520687	0.157533	0.462242	0.448169	0.0280663	-0.121061	0.5731	-0.413053	0.0448438	0.0371277	0.863251
89858	SIGLEC12	black	0.0113827	0.957901	0.509895	0.0109152	0.734389	4.39361e-05	0.243274	0.252009	0.195322	0.360375	0.139071	0.516924	-0.154313	0.471556	0.0473993	0.825922	0.44775	0.0282315	-0.0248164	0.908364	-0.148413	0.488869	-0.193662	0.364554
11005	SPINK5	black	0.00383654	0.985805	0.369293	0.0757386	0.838732	3.0729e-07	0.652494	0.000548896	0.557561	0.00464415	-0.420066	0.0409845	-0.637926	0.000797273	0.15278	0.476024	0.447636	0.0282766	-0.27952	0.185898	-0.446628	0.0286775	-0.102497	0.633659
3884	KRT33B	black	0.0634165	0.768462	0.493804	0.0141908	0.901791	1.7826e-09	0.732331	4.73239e-05	0.577152	0.00314862	-0.380566	0.0665666	-0.723516	6.45715e-05	0.135773	0.527008	0.446882	0.0285762	-0.301878	0.151673	-0.554487	0.00492582	-0.0253424	0.90643
1378	CR1	black	0.021707	0.919807	0.511018	0.0107122	0.848337	1.63946e-07	0.542693	0.00614326	0.403669	0.0504463	-0.108056	0.615259	-0.500887	0.0126618	-0.0355376	0.869058	0.446183	0.0288558	-0.325132	0.121082	-0.522397	0.00882499	0.00674351	0.975052
83902	KRTAP17-1	black	0.0653493	0.761601	0.580797	0.00292122	0.934842	2.28692e-11	0.625742	0.00107408	0.524586	0.00849582	-0.244263	0.250026	-0.596717	0.00208382	0.0498566	0.817042	0.445193	0.029256	-0.307428	0.143921	-0.521244	0.00900278	0.0721808	0.737495
89870	TRIM15	black	0.0681702	0.75162	0.419721	0.041168	0.792269	3.95085e-06	0.7341	4.43989e-05	0.570644	0.00359194	-0.350598	0.0930197	-0.669082	0.000350215	0.231949	0.275444	0.444519	0.0295309	-0.173337	0.417939	-0.431686	0.0351706	0.0878568	0.68311
221393	ADGRF4	black	-0.0347503	0.871935	0.357428	0.0863949	0.801269	2.53922e-06	0.694488	0.000166388	0.477638	0.0182531	-0.222196	0.296697	-0.610431	0.00153568	0.0888821	0.679602	0.443969	0.0297565	-0.266533	0.208045	-0.51526	0.00997312	-0.140878	0.511437
11202	KLK8	black	0.176533	0.409272	0.630811	0.000950253	0.936904	1.62125e-11	0.732895	4.63738e-05	0.62567	0.00107594	-0.246429	0.245717	-0.652343	0.000551072	0.10357	0.630089	0.44351	0.0299461	-0.248419	0.241803	-0.542025	0.00621911	-0.0124673	0.953893
374454	KRT77	black	0.0585882	0.785673	0.479557	0.0177263	0.933352	2.9121e-11	0.760264	1.62499e-05	0.640111	0.000754765	-0.388736	0.0604692	-0.704665	0.000120911	0.124152	0.563268	0.44225	0.0304713	-0.316122	0.132349	-0.542291	0.00618881	0.187768	0.379608
128506	OCSTAMP	black	-0.225901	0.288506	0.266571	0.207978	0.63298	0.00090115	0.242341	0.253888	0.130938	0.541957	-0.0690583	0.748485	-0.296013	0.160183	0.0453693	0.833273	0.441394	0.0308325	-0.192878	0.366534	-0.258623	0.222372	0.17468	0.414287
56300	IL36G	black	0.205826	0.334598	0.714838	8.67148e-05	0.94768	2.17333e-12	0.620165	0.00122606	0.536678	0.00685519	-0.0819835	0.703324	-0.521448	0.00897109	0.0769329	0.720865	0.441378	0.0308393	-0.162029	0.449398	-0.460252	0.0236288	0.121229	0.572561
645638	WFDC21P	black	0.113739	0.59668	0.63343	0.000891248	0.761759	1.52857e-05	0.367465	0.0773113	0.25303	0.232889	0.266445	0.208201	-0.254743	0.229634	-0.0147487	0.945467	0.439577	0.0316101	-0.0486576	0.821372	-0.325127	0.121087	0.0131387	0.951413
5228	PGF	black	0.118375	0.5817	0.659606	0.000454204	0.808064	1.79165e-06	0.333572	0.111174	0.343514	0.100283	0.102774	0.632737	-0.219946	0.301741	0.0318423	0.882576	0.439337	0.0317141	-0.0579077	0.788107	-0.227605	0.284789	0.108475	0.613883
119548	PNLIPRP3	black	-0.126373	0.556254	0.345853	0.0978394	0.807632	1.83255e-06	0.427645	0.0371131	0.417732	0.0422386	-0.261305	0.217442	-0.419955	0.0410434	0.138395	0.518983	0.439068	0.0318307	-0.156848	0.464215	-0.246764	0.245055	0.045352	0.833336
81872	KRTAP2-1	black	-0.0147304	0.945535	0.537805	0.0067167	0.89859	2.49817e-09	0.48315	0.0167735	0.430501	0.0357318	-0.174416	0.415002	-0.478996	0.0178789	0.0138985	0.948607	0.43779	0.0323901	-0.288131	0.17214	-0.431485	0.0352652	0.152186	0.477761
728279	KRTAP2-2	black	0.0748703	0.728068	0.568254	0.00376748	0.935929	1.91018e-11	0.655317	0.000509449	0.540105	0.00644158	-0.268184	0.205135	-0.620027	0.00123005	0.0617863	0.774262	0.43728	0.0326155	-0.309849	0.140629	-0.526598	0.00820214	0.151307	0.480337
1591	CYP24A1	black	0.104675	0.626424	0.508713	0.0111323	0.879624	1.50331e-08	0.744664	3.00151e-05	0.557667	0.00463465	-0.276876	0.19027	-0.658466	0.000468355	0.112155	0.601836	0.435666	0.0333368	-0.267713	0.205963	-0.54493	0.00589479	0.00934357	0.965438
84830	ADTRP	black	0.114731	0.59346	0.524276	0.00854182	0.863165	5.68375e-08	0.754548	2.04521e-05	0.512075	0.010524	-0.378254	0.0683742	-0.776705	8.08602e-06	0.143158	0.504556	0.431412	0.0352996	-0.313256	0.136088	-0.60473	0.00174635	0.0622533	0.772599
3853	KRT6A	black	0.134227	0.531766	0.489358	0.0152257	0.90075	1.99203e-09	0.860916	6.72622e-08	0.6774	0.000276641	-0.448499	0.027937	-0.809699	1.64407e-06	0.198676	0.352022	0.431075	0.035459	-0.275149	0.193163	-0.580862	0.00291728	0.0953858	0.657505
84953	MICALCL	black	0.126729	0.555133	0.652514	0.0005486	0.891807	4.92951e-09	0.520452	0.00912641	0.433901	0.0341405	-0.0949699	0.65891	-0.482085	0.0170515	0.0646641	0.764032	0.431056	0.0354678	-0.175139	0.413042	-0.425843	0.0380062	0.0980672	0.648474
6318	SERPINB4	black	0.0529023	0.806066	0.513107	0.0103428	0.833915	4.14816e-07	0.505303	0.0117788	0.416469	0.0429296	-0.178494	0.404005	-0.481707	0.0171509	0.0679055	0.752554	0.427831	0.037022	-0.220393	0.300735	-0.384596	0.0635026	-0.0718386	0.738697
1828	DSG1	black	0.132036	0.538546	0.541419	0.00628858	0.901878	1.7662e-09	0.699036	0.000144495	0.529304	0.00782063	-0.298193	0.156982	-0.680642	0.000251844	0.134951	0.529536	0.426659	0.0375998	-0.238742	0.261227	-0.528791	0.00789174	0.119545	0.577948
151835	CPNE9	black	0.0498217	0.817168	0.617532	0.00130402	0.91077	6.48111e-10	0.442115	0.030528	0.48148	0.0172111	0.0141956	0.94751	-0.306355	0.145396	-0.0376872	0.86121	0.424188	0.0388413	-0.207528	0.330528	-0.351396	0.092226	0.168595	0.430982
820	CAMP	black	0.00702121	0.974025	0.51532	0.00996296	0.694612	0.000165754	0.281628	0.182463	0.222102	0.296907	0.0517696	0.810144	-0.277295	0.189573	0.0597865	0.781392	0.423471	0.0392078	-0.0754369	0.726087	-0.249919	0.238879	0.279555	0.18584
28983	TMPRSS11E	black	0.111563	0.603764	0.5227	0.00877881	0.908957	8.01702e-10	0.694558	0.000166028	0.598147	0.00201983	-0.318782	0.128948	-0.634121	0.000876204	0.120189	0.575884	0.422246	0.0398399	-0.249234	0.240211	-0.488872	0.0153427	0.025534	0.905726
7472	WNT2	black	0.0364346	0.865782	0.613716	0.00142447	0.743227	3.16911e-05	0.265761	0.209416	0.199136	0.350886	0.0445402	0.836279	-0.304568	0.14788	-0.0252865	0.906636	0.421921	0.040009	-0.201351	0.345441	-0.350983	0.0926359	0.152857	0.475799
83897	KRTAP3-2	black	0.0740173	0.731054	0.561735	0.0042835	0.908501	8.45113e-10	0.633417	0.000891533	0.51758	0.00958711	-0.241793	0.254998	-0.59815	0.00201971	0.0484178	0.822239	0.420419	0.0407975	-0.304842	0.147496	-0.521333	0.00898898	0.205291	0.335884
27091	CACNG5	black	0.139686	0.515052	0.558794	0.00453501	0.631103	0.00094352	0.312141	0.137562	0.168879	0.430195	0.28481	0.17736	-0.145407	0.497813	0.17533	0.412523	0.415831	0.0432823	0.206824	0.332207	-0.0858476	0.690002	0.148586	0.48836
256691	MAMDC2	black	0.0100502	0.962826	0.437902	0.0323407	0.771082	1.03319e-05	0.534327	0.00715153	0.360942	0.0831279	-0.287166	0.173646	-0.593303	0.00224363	0.0849959	0.692931	0.412727	0.0450299	-0.280377	0.184496	-0.484405	0.0164507	-0.0382502	0.859157
134265	AFAP1L1	black	0.222115	0.296879	0.743632	3.12105e-05	0.873541	2.51066e-08	0.425155	0.0383518	0.41784	0.0421799	0.170694	0.425181	-0.261637	0.216837	0.010751	0.960235	0.41204	0.045424	-0.0427307	0.842848	-0.306781	0.144809	0.160043	0.455048
51806	CALML5	black	0.109468	0.61062	0.446745	0.0286307	0.867617	4.03659e-08	0.851739	1.29884e-07	0.676246	0.000285968	-0.476034	0.018703	-0.814146	1.29594e-06	0.168474	0.431317	0.40969	0.0467926	-0.321617	0.125391	-0.60318	0.00180773	-0.0191755	0.929135
153218	SPINK13	black	0.262812	0.214704	0.766631	1.24837e-05	0.761668	1.53428e-05	0.335343	0.109174	0.323795	0.122708	0.244828	0.248897	-0.193644	0.364598	0.0976298	0.649944	0.407066	0.0483585	0.114653	0.593713	-0.179734	0.400694	0.0818479	0.703793
401934	RNF223	black	0.0840797	0.696087	0.480634	0.0174363	0.859954	7.222e-08	0.732356	4.72815e-05	0.582273	0.00283314	-0.258374	0.222833	-0.641714	0.000724833	0.0981337	0.64825	0.406667	0.0486001	-0.255046	0.229061	-0.531374	0.00753886	-0.0694682	0.747039
10117	ENAM	black	0.00579051	0.978577	0.482394	0.0169705	0.794443	3.55766e-06	0.336473	0.10791	0.421095	0.0404412	-0.0918588	0.669455	-0.241754	0.255077	-0.0140628	0.948	0.405212	0.0494898	-0.217721	0.306783	-0.245339	0.24788	0.22057	0.300337
50486	G0S2	black	-0.129616	0.546081	0.465031	0.0220378	0.728217	5.47912e-05	0.0669746	0.755846	0.151542	0.479649	0.165657	0.439172	-0.0310759	0.885384	-0.142605	0.50622	0.404213	0.0501073	-0.204685	0.337342	-0.175661	0.411626	0.25422	0.230624
9645	MICAL2	black	0.0813022	0.705682	0.522865	0.00875383	0.876885	1.90012e-08	0.691304	0.000183384	0.535677	0.00698006	-0.41453	0.0440082	-0.719054	7.5243e-05	0.0705666	0.74317	0.404062	0.0502013	-0.385463	0.0628583	-0.604233	0.00176582	-0.0327143	0.879383
115572	FAM46B	black	0.0929488	0.665754	0.487086	0.0157782	0.854956	1.0365e-07	0.791949	4.01173e-06	0.556333	0.00475498	-0.261932	0.2163	-0.738901	3.72455e-05	0.0740066	0.731091	0.40372	0.0504145	-0.315737	0.132848	-0.642129	0.000717256	-0.0105058	0.961141
201516	ZSCAN4	black	-0.0761109	0.723733	0.26059	0.21875	0.783842	5.86455e-06	0.66305	0.000413682	0.621287	0.0011941	-0.557981	0.00460676	-0.658808	0.000464066	0.128647	0.54911	0.40156	0.051778	-0.379792	0.0671676	-0.456846	0.024818	0.21362	0.316208
768239	PSAPL1	black	0.234409	0.270239	0.748418	2.59987e-05	0.834354	4.03794e-07	0.420133	0.0409488	0.395064	0.0560504	0.14838	0.48897	-0.284957	0.177127	0.0166029	0.938623	0.400959	0.0521619	-0.0631431	0.769434	-0.326799	0.119075	0.181746	0.395353
56662	VTRNA1-3	black	0.0687436	0.749595	0.591371	0.00233859	0.796054	3.28928e-06	0.45143	0.0268077	0.317127	0.131056	0.0132703	0.950927	-0.391915	0.0582172	-0.0327273	0.879336	0.399802	0.0529082	-0.231556	0.276282	-0.445914	0.0289641	0.0332173	0.877542
100507175	LOC100507175	black	-0.133786	0.533128	0.314883	0.133956	0.690239	0.000189402	0.437973	0.0323094	0.268632	0.20435	-0.134508	0.530901	-0.422634	0.0396385	-0.0195916	0.927601	0.399285	0.0532439	-0.318064	0.129859	-0.416422	0.0429556	-0.121669	0.57116
54959	ODAM	black	0.124461	0.562289	0.445276	0.0292221	0.860556	6.90803e-08	0.884407	9.84897e-09	0.704449	0.000121749	-0.483171	0.0167679	-0.820051	9.35576e-07	0.190351	0.372967	0.398238	0.0539296	-0.305205	0.146991	-0.597717	0.00203889	0.09792	0.648968
100506791	LINC01511	black	0.138843	0.517617	0.50306	0.0122207	0.858298	8.15291e-08	0.758782	1.7259e-05	0.622299	0.00116586	-0.335904	0.108545	-0.674528	0.000300354	0.0930313	0.665474	0.39818	0.0539679	-0.31907	0.128582	-0.561824	0.00427603	0.242083	0.25441
342897	NCCRP1	black	0.198396	0.352715	0.625989	0.00106773	0.908043	8.90871e-10	0.666711	0.000374074	0.59539	0.00214474	-0.205783	0.334702	-0.58839	0.00249186	0.0675515	0.753805	0.395843	0.0555241	-0.233826	0.271467	-0.504376	0.0119598	-0.0263675	0.902662
6401	SELE	black	0.0700343	0.745044	0.467467	0.0212611	0.618848	0.00126453	0.24328	0.251997	0.0732431	0.733767	0.0696278	0.746477	-0.251947	0.234963	0.0467665	0.828212	0.395089	0.0560328	-0.066204	0.758573	-0.249276	0.240129	0.419118	0.0414903
8796	SCEL	black	0.101889	0.635683	0.471665	0.0199741	0.805728	2.02287e-06	0.615712	0.00136032	0.52842	0.0079436	-0.146415	0.494805	-0.486584	0.0159022	0.115223	0.591867	0.394861	0.0561879	-0.132889	0.535901	-0.385242	0.0630216	-0.187722	0.379727
150094	SIK1	black	0.170999	0.424342	0.441542	0.0307699	0.556534	0.00473668	0.415368	0.0435396	0.198026	0.353631	-0.0206471	0.923711	-0.356051	0.0877016	0.198859	0.351569	0.394268	0.0565915	0.0525823	0.807218	-0.230291	0.278987	0.453795	0.0259236
374918	IGFL1	black	0.162859	0.447047	0.63993	0.000758216	0.947322	2.339e-12	0.743133	3.1804e-05	0.625335	0.00108461	-0.202036	0.343769	-0.650824	0.00057346	0.0175896	0.934983	0.393059	0.0574226	-0.322001	0.124915	-0.61843	0.00127696	0.0643036	0.765311
121340	SP7	black	0.242601	0.253365	0.674636	0.000299437	0.830678	5.04823e-07	0.626079	0.00106543	0.508392	0.0111919	-0.13069	0.542731	-0.565537	0.00397577	0.0889399	0.679405	0.392568	0.0577626	-0.184826	0.387256	-0.4903	0.0150016	0.257458	0.224536
144568	A2ML1	black	-0.296752	0.159094	0.14529	0.498163	0.516413	0.00977969	-0.125623	0.558618	0.0732777	0.733646	-0.196081	0.358475	0.0230058	0.915025	0.103174	0.631408	0.389693	0.0597846	-0.0599306	0.780878	0.166349	0.437234	0.0832019	0.699114
80320	SP6	black	0.0570848	0.791053	0.361499	0.082619	0.839276	2.9688e-07	0.786394	5.21291e-06	0.710055	0.000101558	-0.504265	0.0119817	-0.687078	0.000208277	0.147333	0.492075	0.389228	0.0601167	-0.334009	0.110678	-0.505485	0.0117436	0.00178936	0.993379
54578	UGT1A6	black	0.104228	0.627906	0.388568	0.06059	0.758845	1.72145e-05	0.749792	2.46516e-05	0.593433	0.00223736	-0.368343	0.0765532	-0.657799	0.00047681	0.17756	0.406509	0.38816	0.0608845	-0.233752	0.271623	-0.471845	0.0199204	0.282754	0.180645
113157	RPLP0P2	black	0.162449	0.448207	0.553974	0.0049742	0.886199	8.36598e-09	0.755902	1.93782e-05	0.640061	0.000755721	-0.241007	0.256593	-0.628889	0.000995672	0.0479672	0.823868	0.38608	0.0624022	-0.301515	0.152191	-0.572766	0.00344196	0.0398861	0.853195
80740	LY6G6C	black	0.289538	0.169961	0.597506	0.00204829	0.849239	1.54213e-07	0.88469	9.60029e-09	0.603032	0.00181368	-0.33455	0.110066	-0.825804	6.73347e-07	0.17814	0.404953	0.385821	0.0625934	-0.234425	0.270205	-0.652692	0.000546042	0.127688	0.552117
9635	CLCA2	black	0.110983	0.60566	0.43839	0.0321263	0.863353	5.60349e-08	0.838766	3.06639e-07	0.67107	0.000331245	-0.500091	0.0128264	-0.811782	1.47178e-06	0.155901	0.46695	0.385616	0.0627449	-0.340009	0.104028	-0.608574	0.0016018	0.0472	0.826643
646486	FABP12	black	0.0837954	0.697067	0.452704	0.0263286	0.716031	8.33219e-05	0.508074	0.0112512	0.370986	0.0743032	-0.258736	0.222164	-0.56091	0.00435288	0.106469	0.620489	0.384088	0.0638827	-0.211138	0.321994	-0.421385	0.0402889	-0.088323	0.681514
6291	SAA4	black	-0.311532	0.138372	0.131416	0.540473	0.612328	0.00147061	0.237763	0.263245	0.288334	0.171825	-0.227039	0.286019	-0.226132	0.288002	-0.0460914	0.830656	0.38369	0.0641817	-0.339126	0.104988	-0.216637	0.309257	-0.228756	0.282294
340990	OTOG	black	0.135651	0.527382	0.602325	0.00184234	0.701529	0.000133594	0.385652	0.0627179	0.22381	0.293111	0.26356	0.213354	-0.256404	0.226507	0.0371228	0.863269	0.382736	0.0649033	0.0205837	0.923945	-0.294323	0.162697	0.192282	0.368046
728192	LINC00460	black	0.176153	0.410299	0.592142	0.00230029	0.866452	4.41987e-08	0.774818	8.7861e-06	0.570969	0.00356867	-0.312269	0.137392	-0.746973	2.74842e-05	0.0638557	0.766902	0.382013	0.065454	-0.354246	0.0894356	-0.662204	0.000423332	-0.000342394	0.998733
255324	EPGN	black	0.0918538	0.669473	0.534514	0.00712752	0.851906	1.28389e-07	0.68892	0.000197089	0.55243	0.00512215	-0.266395	0.20829	-0.651599	0.000561938	0.041702	0.846587	0.375608	0.0704893	-0.32117	0.125947	-0.587741	0.00252633	0.0675477	0.753819
3577	CXCR1	black	-0.0590641	0.783972	0.406149	0.0489157	0.797232	3.1045e-06	0.506035	0.0116375	0.425952	0.0379517	-0.215165	0.312636	-0.477687	0.0182393	0.0278369	0.897265	0.375369	0.0706826	-0.283785	0.178993	-0.430432	0.0357645	0.309777	0.140726
646	BNC1	black	0.127681	0.552141	0.507069	0.0114403	0.895554	3.40599e-09	0.806525	1.94122e-06	0.669622	0.000344975	-0.378884	0.0678784	-0.744685	2.99903e-05	0.0601893	0.779955	0.369898	0.075223	-0.373884	0.0718939	-0.643896	0.000685759	0.0228825	0.915479
81851	KRTAP1-1	black	0.104671	0.626436	0.565694	0.00396346	0.905707	1.16093e-09	0.705318	0.000118407	0.579438	0.00300431	-0.26054	0.21884	-0.651876	0.00055788	-0.0106931	0.960449	0.368408	0.0764973	-0.384822	0.0633342	-0.622888	0.0011497	0.144876	0.499402
30835	CD209	black	-0.176698	0.408829	0.322412	0.124407	0.591294	0.00234248	0.0425144	0.843634	0.102188	0.634687	0.147889	0.490423	0.00476313	0.982377	-0.132079	0.538412	0.368094	0.0767679	-0.191636	0.369688	-0.128571	0.54935	0.0039058	0.985549
730755	KRTAP2-3	black	0.0964272	0.653992	0.452685	0.0263357	0.875786	2.08415e-08	0.847966	1.68107e-07	0.705398	0.000118103	-0.434706	0.0337722	-0.768898	1.13428e-05	0.0932504	0.664731	0.366521	0.0781338	-0.378245	0.0683814	-0.630832	0.000949767	0.14805	0.489947
4838	NODAL	black	0.121518	0.57164	0.556689	0.00472259	0.906426	1.07082e-09	0.665557	0.000386183	0.64567	0.000655327	-0.279569	0.185818	-0.581205	0.00289663	0.0147279	0.945544	0.366381	0.0782559	-0.344192	0.0995698	-0.531795	0.0074826	0.0155919	0.942355
6283	S100A12	black	0.120434	0.5751	0.576712	0.00317705	0.775189	8.64435e-06	0.445688	0.0290552	0.391329	0.0586269	-0.0581364	0.787289	-0.404589	0.0498744	0.0747698	0.72842	0.365792	0.0787734	-0.106679	0.619797	-0.331944	0.113037	0.356003	0.0877473
79400	NOX5	black	0.0425882	0.843366	0.445552	0.0291105	0.637855	0.000798677	0.237806	0.263156	0.200606	0.347266	-0.152815	0.475921	-0.277187	0.189753	0.14408	0.501785	0.365769	0.0787931	-0.0315125	0.883784	-0.142993	0.505053	0.136172	0.525784
11254	SLC6A14	black	0.0814035	0.705331	0.581684	0.00286802	0.719353	7.44821e-05	0.304444	0.148053	0.220564	0.300352	0.297396	0.158148	-0.156855	0.464194	-0.0748795	0.728036	0.36463	0.0798003	-0.067588	0.753676	-0.281182	0.183185	-0.0726924	0.735699
346171	ZFP57	black	0.0106148	0.960739	0.230231	0.279116	0.598134	0.00202042	0.457394	0.0246235	0.371096	0.07421	-0.331127	0.11398	-0.406824	0.0485053	0.196227	0.358109	0.363762	0.080574	-0.130285	0.543993	-0.208897	0.327276	0.129544	0.546305
1472	CST4	black	0.0316341	0.883339	0.517749	0.00955942	0.837644	3.29113e-07	0.539329	0.00653334	0.463476	0.0225457	-0.201395	0.345333	-0.50358	0.012117	-0.0169592	0.937309	0.362442	0.0817623	-0.336272	0.108134	-0.499573	0.0129346	-0.0340661	0.874437
10888	GPR83	black	0.412284	0.0452835	0.833329	4.29962e-07	0.868978	3.62687e-08	0.69681	0.00015487	0.528964	0.00786772	0.0418078	0.846202	-0.562999	0.00417905	0.0825772	0.701272	0.361669	0.0824637	-0.0840302	0.696257	-0.52843	0.00794224	0.115544	0.590827
83401	ELOVL3	black	0.158758	0.458723	0.676431	0.000284454	0.776216	8.26257e-06	0.349952	0.0936645	0.23232	0.274655	0.137447	0.521877	-0.338954	0.105176	-0.080971	0.706829	0.361501	0.0826169	-0.183385	0.391031	-0.432654	0.0347172	0.0973227	0.650977
1303	COL12A1	black	0.142958	0.505156	0.50381	0.0120715	0.472553	0.0197105	0.227241	0.285579	-0.0112668	0.958329	0.425931	0.0379624	-0.0926495	0.66677	0.121503	0.571688	0.356252	0.08751	0.251128	0.23654	-0.0990356	0.645224	-0.198198	0.353204
26154	ABCA12	black	0.209072	0.326861	0.681191	0.000247841	0.755324	1.98308e-05	0.38236	0.0651892	0.294553	0.162354	0.250292	0.238156	-0.250056	0.238614	0.0215168	0.920508	0.355582	0.0881497	0.0208761	0.922868	-0.292189	0.165909	0.00815238	0.969842
115701	ALPK2	black	0.424884	0.0384886	0.803664	2.24901e-06	0.810189	1.602e-06	0.576267	0.00320604	0.462869	0.0227464	0.0372158	0.86293	-0.460417	0.0235721	0.146333	0.49505	0.348698	0.0949277	0.0282961	0.895579	-0.371485	0.0738839	0.25712	0.225166
387755	INSC	black	0.0874142	0.684626	0.625847	0.00107139	0.618	0.00128985	0.139208	0.516505	0.0514591	0.811263	0.387259	0.0615383	-0.0682461	0.751351	-0.0689628	0.748822	0.342092	0.10179	0.0128807	0.952366	-0.209182	0.326602	0.176433	0.409543
11096	ADAMTS5	black	0.338341	0.105846	0.703918	0.000123833	0.554666	0.00490902	0.166933	0.435605	0.0697373	0.746091	0.292064	0.166099	-0.12009	0.576201	0.191214	0.370764	0.338504	0.105668	0.306099	0.145751	-0.0336572	0.875932	0.204274	0.338336
10398	MYL9	black	0.200447	0.347657	0.64492	0.000668048	0.856011	9.61465e-08	0.67068	0.000334897	0.568211	0.00377072	-0.224036	0.292613	-0.619901	0.00123371	-0.00675505	0.975009	0.335366	0.109148	-0.344477	0.0992712	-0.60292	0.00181818	0.201328	0.345498
64711	HS3ST6	black	0.188111	0.378722	0.502557	0.0123216	0.829881	5.29485e-07	0.762267	1.49695e-05	0.630008	0.000969025	-0.364222	0.0801639	-0.71978	7.34062e-05	0.0965887	0.653448	0.335287	0.109236	-0.298877	0.155987	-0.579291	0.00301344	-0.167859	0.433025
63928	CHP2	black	0.0829538	0.699971	0.524708	0.00847768	0.672527	0.000317905	0.385963	0.0624887	0.224443	0.291714	-0.00311604	0.988471	-0.405032	0.0496006	-0.0375682	0.861644	0.332399	0.112514	-0.216506	0.309557	-0.442068	0.0305477	-0.274155	0.194842
2307	FOXS1	black	-0.031928	0.882262	0.373404	0.0722892	0.428605	0.0366439	-0.00542015	0.979947	0.0216354	0.920071	0.253289	0.232396	0.0909509	0.672544	0.0421103	0.845103	0.332275	0.112657	0.112701	0.600055	0.079307	0.712602	-0.0876773	0.683725
389336	C5orf46	black	0.111706	0.603299	0.484709	0.0163734	0.866988	4.23962e-08	0.840755	2.70139e-07	0.678365	0.00026905	-0.376081	0.0701077	-0.770997	1.03695e-05	-0.00343786	0.98728	0.330572	0.114625	-0.456895	0.0248005	-0.725756	5.97343e-05	-0.0236936	0.912494
6469	SHH	black	0.116075	0.589112	0.431828	0.0351038	0.847068	1.7857e-07	0.738171	3.8264e-05	0.746219	2.82895e-05	-0.378161	0.0684478	-0.574528	0.00332142	0.0626422	0.771215	0.32777	0.117919	-0.324937	0.121317	-0.484956	0.0163106	0.114656	0.593703
2300	FOXL1	black	0.0883792	0.681322	0.616491	0.00133597	0.79505	3.45437e-06	0.320714	0.126516	0.379375	0.0674934	-0.02295	0.915231	-0.263599	0.213284	-0.12221	0.569434	0.327475	0.118269	-0.287608	0.172956	-0.372674	0.0728923	-0.030662	0.886901
6357	CCL13	black	0.158673	0.458966	0.533453	0.00726437	0.691547	0.000182036	0.432986	0.0345631	0.291574	0.166844	-0.217817	0.306564	-0.52627	0.00824951	-0.0405442	0.850799	0.324119	0.122313	-0.349425	0.0941942	-0.524432	0.00851863	0.100776	0.6394
2878	GPX3	black	-0.245929	0.246708	0.268741	0.204161	0.504267	0.0119813	-0.184658	0.387694	0.0386439	0.857721	0.276368	0.191118	0.268908	0.203869	-0.126871	0.554684	0.322867	0.123846	-0.0352717	0.870029	0.114399	0.594537	0.0338144	0.875357
140862	ISM1	black	0.321358	0.125713	0.809077	1.69893e-06	0.829757	5.33423e-07	0.535559	0.00699487	0.42528	0.0382888	0.125178	0.560023	-0.418934	0.0415891	-0.0357293	0.868357	0.317543	0.130524	-0.144992	0.499052	-0.494983	0.0139264	0.143667	0.503025
100506374	LOC100506374	black	0.0671701	0.755154	0.408043	0.0477711	0.805125	2.08675e-06	0.760336	1.62021e-05	0.645104	0.000664914	-0.409011	0.0471942	-0.734857	4.31968e-05	-0.0176396	0.934799	0.314	0.135109	-0.475097	0.0189698	-0.67206	0.000322129	0.149926	0.4844
377841	ENTPD8	black	0.233982	0.271138	0.740357	3.52874e-05	0.745674	2.88839e-05	0.362142	0.0820341	0.301335	0.152448	0.217752	0.306711	-0.295115	0.161516	-0.0712226	0.740862	0.312366	0.137264	-0.117191	0.585512	-0.393247	0.0572925	0.290964	0.167774
653145	ANXA8	black	0.134895	0.529709	0.529325	0.00781774	0.880749	1.36319e-08	0.735442	4.22876e-05	0.633903	0.000880923	-0.350147	0.0934702	-0.70119	0.000135036	-0.021515	0.920514	0.308452	0.142522	-0.424675	0.038594	-0.664722	0.00039516	0.045087	0.834296
80157	CWH43	black	0.28094	0.183579	0.599828	0.00194674	0.847297	1.7584e-07	0.779789	7.04828e-06	0.654757	0.000517071	-0.239984	0.258679	-0.66224	0.00042292	0.0542055	0.801381	0.286065	0.175376	-0.251663	0.235508	-0.586682	0.00258343	-0.0487002	0.821218
94234	FOXQ1	black	0.369883	0.075236	0.691484	0.000182389	0.835915	3.66663e-07	0.841438	2.58522e-07	0.609334	0.00157444	-0.169031	0.429772	-0.741167	3.42383e-05	0.0585069	0.785964	0.284024	0.178611	-0.232747	0.273749	-0.684726	0.000223369	0.112037	0.60222
3914	LAMB3	black	0.247447	0.24371	0.618048	0.00128842	0.875743	2.09176e-08	0.859376	7.53525e-08	0.688967	0.000196812	-0.252293	0.234299	-0.75573	1.95121e-05	-0.0296721	0.890531	0.27886	0.186983	-0.398896	0.0534983	-0.75709	1.84775e-05	0.137693	0.521124
3036	HAS1	black	-0.162852	0.447064	0.324464	0.121892	0.689003	0.000196599	0.146908	0.493336	0.372744	0.0728343	-0.117931	0.583127	-0.089631	0.677044	-0.159391	0.456911	0.277204	0.189723	-0.346621	0.0970473	-0.209663	0.325466	0.246752	0.245079
3053	SERPIND1	black	0.216567	0.309415	0.469911	0.0205039	0.768509	1.15318e-05	0.788442	4.73723e-06	0.661591	0.000430448	-0.375152	0.0708586	-0.727867	5.54702e-05	0.0380738	0.8598	0.275866	0.191958	-0.358883	0.0850305	-0.644773	0.000670563	0.0154174	0.942999
1636	ACE	black	0.240354	0.257922	0.649736	0.000589954	0.71396	8.92864e-05	0.282459	0.181121	0.381915	0.0655284	0.331054	0.114066	-0.0543747	0.800773	-0.110813	0.606216	0.271327	0.199672	-0.017253	0.936225	-0.210996	0.322328	0.189042	0.376325
6289	SAA2	black	-0.177054	0.407871	0.251345	0.236122	0.664751	0.00039485	0.34216	0.101717	0.418259	0.0419527	-0.19455	0.362313	-0.279434	0.186039	-0.18441	0.388343	0.266687	0.207773	-0.467023	0.0214009	-0.396655	0.0549796	-0.188227	0.378424
80328	ULBP2	black	0.0427043	0.842944	0.478454	0.0180276	0.839197	2.98371e-07	0.574278	0.00333833	0.54682	0.00569137	-0.246157	0.246255	-0.526521	0.00821321	-0.169435	0.428655	0.266041	0.208918	-0.515693	0.00990019	-0.640268	0.000751785	0.00214353	0.992069
43849	KLK12	black	0.39464	0.056338	0.831152	4.90644e-07	0.735997	4.14399e-05	0.323818	0.122679	0.35585	0.0878933	0.302472	0.150829	-0.158171	0.460408	-0.0346276	0.872383	0.265407	0.210046	0.0475125	0.825512	-0.254685	0.229743	0.140191	0.51352
242	ALOX12B	black	0.356998	0.0868012	0.82487	7.10841e-07	0.813308	1.35603e-06	0.414893	0.0438047	0.43612	0.0331327	0.231526	0.276344	-0.264764	0.211194	-0.124001	0.563749	0.262193	0.215826	-0.132611	0.536762	-0.422105	0.0399131	0.205622	0.335088
8614	STC2	black	0.287449	0.173203	0.698199	0.000148322	0.748123	2.62958e-05	0.452578	0.0263757	0.399167	0.0533212	0.142072	0.507828	-0.319808	0.127652	-0.0661621	0.758721	0.261709	0.216706	-0.11638	0.588127	-0.411357	0.0458185	0.267204	0.206859
1300	COL10A1	black	0.0449899	0.834648	0.576396	0.00319761	0.701498	0.000133725	0.275951	0.191817	0.219467	0.302823	0.221573	0.298089	-0.200463	0.347619	-0.245503	0.247553	0.259111	0.22147	-0.30188	0.15167	-0.446012	0.0289247	0.0593139	0.78308
8974	P4HA2	black	0.163209	0.446058	0.619938	0.00123262	0.809369	1.67294e-06	0.641145	0.000735344	0.503028	0.0122271	0.0301083	0.888931	-0.524727	0.00847495	-0.182711	0.392806	0.255028	0.229095	-0.395666	0.0556431	-0.695525	0.000161156	0.112749	0.599899
124872	B4GALNT2	black	0.150378	0.483067	0.513063	0.0103504	0.822611	8.09342e-07	0.680171	0.000255322	0.592492	0.00228308	-0.305652	0.146371	-0.64942	0.000594837	-0.0707835	0.742407	0.250075	0.238576	-0.429852	0.0360417	-0.657966	0.000474679	0.111721	0.603249
6123	RPL3L	black	0.196908	0.356411	0.508558	0.0111611	0.791617	4.07602e-06	0.775006	8.71396e-06	0.622878	0.00114998	-0.373828	0.0719399	-0.739664	3.62085e-05	-0.0613808	0.775706	0.249969	0.238781	-0.504233	0.011988	-0.750473	2.40074e-05	0.197146	0.355819
8840	WISP1	black	0.152462	0.476955	0.537599	0.00674192	0.609113	0.00158234	0.354419	0.0892683	0.332359	0.112561	-0.079603	0.711574	-0.328621	0.11691	-0.0991431	0.644863	0.246291	0.245991	-0.295024	0.16165	-0.416925	0.0426793	0.127897	0.551463
4852	NPY	black	0.33084	0.114314	0.601299	0.00188466	0.53027	0.00768807	0.342941	0.100888	0.264482	0.2117	0.192694	0.367002	-0.179333	0.401764	0.1754	0.412333	0.240389	0.257852	0.227128	0.285826	-0.100561	0.640116	0.106711	0.619692
5655	KLK10	black	-0.00397526	0.985292	0.257869	0.223772	0.712661	9.3217e-05	0.673621	0.000308205	0.709582	0.000103139	-0.438763	0.0319635	-0.593013	0.00225769	-0.0364814	0.86561	0.235785	0.267356	-0.467514	0.0212461	-0.543365	0.00606766	0.0743132	0.730018
5918	RARRES1	black	0.125718	0.558319	0.389788	0.0597168	0.454033	0.0258362	0.457935	0.0244325	0.229876	0.279879	0.188193	0.378511	-0.318471	0.129342	-0.0260646	0.903775	0.232526	0.274218	-0.0772074	0.719908	-0.400649	0.0523611	-0.17765	0.406267
54869	EPS8L1	black	0.148227	0.489421	0.609999	0.00155085	0.734709	4.34301e-05	0.263335	0.213761	0.451319	0.0268498	0.190936	0.371472	-0.0513771	0.811558	-0.178954	0.402776	0.226938	0.286241	-0.172287	0.420808	-0.249684	0.239336	0.112351	0.601194
2837	UTS2R	black	0.363258	0.0810262	0.742683	3.23466e-05	0.767906	1.18303e-05	0.586553	0.0025905	0.576254	0.00320691	0.163631	0.444865	-0.342322	0.101545	-0.0975048	0.650364	0.22218	0.296733	-0.16784	0.433079	-0.494413	0.0140537	0.168991	0.429885
339967	TMPRSS11A	black	0.0364335	0.865785	0.221724	0.297751	0.459183	0.0239968	0.410836	0.0461212	0.264317	0.211994	0.0359608	0.867511	-0.282338	0.181315	-0.00749784	0.972262	0.217869	0.306445	-0.104915	0.625627	-0.294304	0.162725	-0.279427	0.186052
27076	LYPD3	black	0.290986	0.167739	0.549794	0.00538335	0.81467	1.25957e-06	0.894091	3.94124e-09	0.750641	2.38508e-05	-0.379802	0.0671595	-0.793143	3.78835e-06	-0.0104236	0.961445	0.217355	0.307615	-0.422054	0.0399394	-0.759445	1.68007e-05	-0.0632279	0.769132
3817	KLK2	black	0.304872	0.147456	0.680493	0.000252937	0.627404	0.00103203	0.337201	0.107103	0.328523	0.117027	0.148505	0.488597	-0.255519	0.22817	-0.0827017	0.700842	0.216337	0.309943	-0.115503	0.590962	-0.351339	0.0922828	-0.00557127	0.979388
6295	SAG	black	0.0790339	0.713551	0.468073	0.0210711	0.445691	0.0290542	-0.0160175	0.940784	0.128684	0.548995	0.249865	0.238983	0.068386	0.750857	-0.117433	0.584732	0.206186	0.333734	-0.0508101	0.813602	-0.0824565	0.701689	0.157604	0.462036
79190	IRX6	black	0.15684	0.464238	0.416395	0.0429708	0.761535	1.54268e-05	0.756414	1.89854e-05	0.711648	9.63851e-05	-0.419473	0.0413005	-0.648734	0.000605524	-0.0609365	0.777289	0.202071	0.343682	-0.474985	0.0190019	-0.657343	0.000482668	-0.085859	0.689963
55076	TMEM45A	black	0.268619	0.204374	0.719926	7.30419e-05	0.65643	0.000494579	0.325297	0.120882	0.247463	0.243677	0.485882	0.0160774	-0.129702	0.545812	-0.196928	0.356362	0.200763	0.346882	-0.0612795	0.776067	-0.389121	0.0601931	0.114266	0.594968
5999	RGS4	black	0.131149	0.541302	0.500166	0.0128108	0.635401	0.00084893	0.322049	0.124855	0.284221	0.178297	0.246595	0.245389	-0.174953	0.413546	-0.196003	0.358669	0.200136	0.348421	-0.204538	0.337697	-0.394296	0.0565729	0.0175557	0.935108
2825	GPR1	black	0.14254	0.506416	0.454777	0.0255638	0.769919	1.08597e-05	0.63794	0.000796984	0.654152	0.00052542	-0.460896	0.0234092	-0.628166	0.00101325	-0.0690152	0.748637	0.198514	0.352422	-0.493071	0.0143576	-0.621246	0.00119526	-0.00336864	0.987536
6564	SLC15A1	black	0.528139	0.00798303	0.873603	2.49795e-08	0.755136	1.99797e-05	0.569643	0.00366463	0.544576	0.00593354	0.261055	0.217899	-0.323856	0.122633	-0.114223	0.595107	0.194706	0.361922	-0.102655	0.633132	-0.500956	0.0126475	0.281277	0.183032
7851	MALL	black	0.242848	0.252866	0.519576	0.00926491	0.769031	1.12789e-05	0.847568	1.72664e-07	0.681648	0.000244549	-0.321686	0.125305	-0.761018	1.5757e-05	-0.0607222	0.778054	0.186363	0.383248	-0.441733	0.0306891	-0.77545	8.54597e-06	-0.123851	0.564224
100506126	LINC00867	black	0.311954	0.13781	0.604634	0.0017501	0.753274	2.15102e-05	0.707208	0.000111414	0.616927	0.00132249	-0.227266	0.285525	-0.624648	0.00110254	-0.0540184	0.802053	0.186074	0.384002	-0.343669	0.100119	-0.648568	0.000608128	0.0145016	0.94638
383	ARG1	black	0.0426538	0.843128	0.402668	0.0510752	0.489477	0.0151973	0.243367	0.251823	0.223597	0.293583	0.164585	0.44218	-0.154026	0.472391	-0.0619088	0.773825	0.185326	0.385949	-0.0673391	0.754556	-0.243335	0.251886	0.324183	0.122234
4322	MMP13	black	0.349216	0.0944043	0.727796	5.56098e-05	0.780662	6.77664e-06	0.586096	0.00261553	0.544544	0.005937	0.0184084	0.931963	-0.467626	0.0212111	-0.145796	0.496651	0.178223	0.404732	-0.294751	0.162057	-0.603721	0.00178609	0.238144	0.262458
3909	LAMA3	black	0.306903	0.144642	0.624829	0.0010978	0.835048	3.86877e-07	0.840281	2.78463e-07	0.788983	4.6183e-06	-0.250541	0.237674	-0.687951	0.00020291	-0.1185	0.581301	0.167773	0.433264	-0.457141	0.0247132	-0.767195	1.21908e-05	0.191483	0.370076
339366	ADAMTSL5	black	0.256253	0.226789	0.499075	0.0130393	0.76378	1.40625e-05	0.882893	1.12824e-08	0.791577	4.08369e-06	-0.375095	0.0709052	-0.772033	9.91694e-06	-0.0715924	0.739562	0.161113	0.451999	-0.486143	0.016012	-0.780373	6.86566e-06	0.184998	0.386806
143503	OR51E1	black	-0.0388932	0.856813	0.348306	0.0953247	0.491049	0.0148251	0.0412456	0.848247	0.207939	0.329551	0.153043	0.475257	0.0632116	0.76919	-0.281856	0.182094	0.147343	0.492046	-0.283959	0.178716	-0.204945	0.336716	-0.0824426	0.701737
64073	C19orf33	black	0.259097	0.221495	0.603143	0.00180921	0.814901	1.24387e-06	0.732716	4.66726e-05	0.744713	2.99594e-05	-0.19356	0.364809	-0.587123	0.00255952	-0.215862	0.311033	0.141886	0.508388	-0.515555	0.00992334	-0.745658	2.89012e-05	0.0321172	0.881569
4900	NRGN	black	0.0603049	0.779542	0.43083	0.0355753	0.531367	0.00753972	0.0648891	0.763233	0.321492	0.125546	0.0840693	0.696122	0.0274535	0.898673	-0.245897	0.246771	0.137826	0.520719	-0.273473	0.195999	-0.199873	0.349068	0.490487	0.0149573
9002	F2RL3	black	-0.00466431	0.982743	0.275421	0.192706	0.467165	0.0213562	0.190249	0.373229	0.373936	0.0718509	0.0706169	0.742993	-0.0323179	0.880834	-0.220841	0.29973	0.136116	0.525954	-0.269479	0.202873	-0.23448	0.270089	0.116522	0.587669
115019	SLC26A9	black	-0.0923721	0.667711	0.285659	0.176016	0.501301	0.0125766	-0.0307512	0.886574	0.318319	0.129534	-0.0730442	0.734465	0.0751802	0.726985	-0.230474	0.278595	0.126079	0.557179	-0.310062	0.140341	-0.096066	0.655209	0.0829608	0.699947
347735	SERINC2	black	0.369778	0.0753246	0.713225	9.14914e-05	0.836898	3.44869e-07	0.712083	9.50138e-05	0.77542	8.55734e-06	-0.11523	0.591843	-0.532825	0.00734642	-0.239383	0.25991	0.110281	0.607957	-0.474285	0.0192038	-0.732578	4.69055e-05	0.190542	0.372479
4319	MMP10	black	0.440603	0.031169	0.775304	8.60074e-06	0.762001	1.5134e-05	0.599267	0.00197089	0.587006	0.00256585	0.044591	0.836095	-0.459059	0.02404	-0.175225	0.412809	0.105055	0.625164	-0.284213	0.17831	-0.623904	0.00112227	0.222431	0.296173
56603	CYP26B1	black	0.289965	0.169305	0.70403	0.000123391	0.587905	0.00251757	0.161859	0.44988	0.347086	0.0965691	0.501011	0.0126362	0.0817409	0.704164	-0.29605	0.160129	0.0848609	0.693396	-0.0805039	0.708448	-0.258308	0.222955	0.324087	0.122351
59344	ALOXE3	black	0.0860512	0.689303	0.429021	0.0364422	0.734862	4.31881e-05	0.49629	0.0136378	0.718283	7.72355e-05	-0.166268	0.437461	-0.311626	0.138247	-0.349879	0.0937381	0.0790594	0.713463	-0.596001	0.00211653	-0.583708	0.00274974	0.229792	0.28006
124359	CDYL2	black	0.0944581	0.660641	0.300812	0.153196	0.54474	0.00591555	0.28995	0.169329	0.52416	0.00855909	-0.172111	0.42129	-0.119586	0.577814	-0.119064	0.579488	0.0695157	0.746872	-0.255757	0.227721	-0.206819	0.33222	0.377278	0.0691489
283208	P4HA3	black	0.224505	0.291575	0.612827	0.00145387	0.513177	0.0103306	0.0404309	0.851212	0.271933	0.198631	0.37848	0.0681958	0.106998	0.618743	-0.352641	0.0909992	0.0587575	0.785068	-0.201623	0.344776	-0.255097	0.228966	-0.00908825	0.966381
3589	IL11	black	0.388973	0.0602989	0.772792	9.59653e-06	0.641753	0.000724117	0.235862	0.267195	0.468261	0.0210125	0.306378	0.145365	-0.033002	0.87833	-0.340687	0.103296	0.0292951	0.891913	-0.242018	0.254542	-0.384779	0.0633662	0.38	0.0670054
1131	CHRM3	black	0.377646	0.0688559	0.634939	0.000858694	0.468844	0.0208318	0.148976	0.487203	0.353779	0.0898882	0.338377	0.105806	0.0719231	0.7384	-0.195446	0.360064	0.0123274	0.95441	-0.0175213	0.935235	-0.163596	0.444963	0.494785	0.0139705
100505872	NA	black	0.425431	0.0382126	0.643728	0.000688701	0.502464	0.0123404	0.221931	0.297288	0.420979	0.0405022	0.274699	0.193922	0.00797069	0.970514	-0.163054	0.446493	0.0093575	0.965386	-0.0125722	0.953506	-0.189356	0.375517	0.520854	0.00906346
10107	TRIM10	black	0.160351	0.454168	0.415395	0.0435248	0.408901	0.0472595	-0.00996515	0.96314	0.342845	0.10099	0.188914	0.376653	0.173464	0.417592	-0.262236	0.215749	0.00869417	0.967838	-0.155702	0.467527	-0.0616403	0.774782	0.341544	0.102376
129804	FBLN7	black	-0.0253979	0.906226	-0.316248	0.132187	-0.4772	0.0183749	-0.308682	0.142208	-0.384606	0.0634953	0.205129	0.336275	0.265182	0.210448	0.155333	0.468594	-0.101789	0.636019	0.404713	0.0497976	0.375547	0.0705386	-0.369225	0.0757959
9499	MYOT	black	-0.210769	0.32286	-0.698863	0.000145278	-0.572259	0.00347733	-0.100136	0.641538	-0.174555	0.414625	-0.478177	0.0181038	-0.0193265	0.928578	0.360162	0.0838454	-0.119977	0.576564	0.207811	0.329854	0.373884	0.0718939	-0.0532907	0.804669
140597	TCEAL2	black	-0.331405	0.113659	-0.612499	0.00146484	-0.787823	4.87692e-06	-0.84117	2.63023e-07	-0.651517	0.000563155	0.309473	0.141137	0.786112	5.28148e-06	0.0325832	0.879863	-0.207989	0.329432	0.414609	0.0439641	0.784851	5.59875e-06	0.0801717	0.7096
284339	TMEM145	black	-0.222107	0.296896	-0.552642	0.00510166	-0.798202	2.95934e-06	-0.797436	3.0735e-06	-0.620554	0.0012149	0.332516	0.11238	0.763959	1.39585e-05	0.0471059	0.826983	-0.249558	0.23958	0.463886	0.0224111	0.768731	1.14236e-05	0.0586384	0.785494
100507560	LOC100507560	black	0.231079	0.277299	-0.0739341	0.731345	-0.524707	0.00847787	-0.174211	0.415561	-0.299063	0.155718	0.379495	0.0673995	0.201005	0.346288	0.0108356	0.959922	-0.268288	0.204953	0.317581	0.130476	0.144866	0.499431	0.106932	0.618963
112885	PHF21B	black	-0.119521	0.578023	-0.468689	0.0208797	-0.825818	6.72812e-07	-0.801113	2.55929e-06	-0.658948	0.000462326	0.4797	0.0176875	0.79956	2.76624e-06	0.015329	0.943325	-0.281989	0.181879	0.516036	0.00984264	0.751461	2.30983e-05	0.0485559	0.82174
80867	NA	black	-0.196691	0.356952	-0.513447	0.0102836	-0.520235	0.00916066	-0.292847	0.164915	-0.268664	0.204294	-0.117609	0.584166	0.167875	0.43298	-0.187825	0.379461	-0.323215	0.123418	-0.168145	0.432231	0.0548136	0.799197	0.0641801	0.765749
9720	CCDC144A	black	0.257757	0.223979	-0.237083	0.264655	-0.538931	0.00658085	-0.091872	0.66941	-0.0961735	0.654847	0.170238	0.426438	0.243533	0.251489	0.0224725	0.916989	-0.396403	0.0551479	0.292774	0.165024	0.213799	0.315791	0.177009	0.40799
8123	PWAR5	black	0.0794184	0.712215	-0.300506	0.153635	-0.530666	0.00763419	-0.362758	0.0814767	-0.161182	0.451801	0.233617	0.271909	0.515611	0.00991389	-0.224278	0.292077	-0.433723	0.0342222	0.0817326	0.704192	0.269499	0.202837	0.0741641	0.73054
152756	FAM218A	black	-0.0884192	0.681185	-0.498366	0.0131897	-0.855335	1.00896e-07	-0.796	3.29797e-06	-0.587192	0.00255581	0.465725	0.0218144	0.819605	9.59275e-07	-0.198698	0.351967	-0.454875	0.0255279	0.303144	0.149879	0.594909	0.0021672	-0.131716	0.539541
100506454	NA	black	-0.15869	0.458917	-0.460589	0.0235136	-0.788136	4.80588e-06	-0.733616	4.51823e-05	-0.497809	0.0133086	0.418714	0.0417074	0.752681	2.20184e-05	-0.338047	0.106169	-0.497127	0.0134557	0.0936471	0.663386	0.424662	0.0386006	-0.167171	0.434939
9108	MTMR7	black	0.21178	0.320491	-0.31949	0.128052	-0.789971	4.40775e-06	-0.47368	0.0193794	-0.091801	0.669652	0.375821	0.0703173	0.668613	0.000354825	-0.628357	0.00100857	-0.848398	1.63264e-07	-0.182494	0.393377	0.080668	0.707879	-0.0564353	0.79338
84106	PRAM1	blue	-0.334955	0.10961	0.0784322	0.715643	0.536799	0.00684021	0.344952	0.0987758	-0.188569	0.377542	-0.391087	0.0587974	-0.632145	0.000919799	0.858851	7.83044e-08	0.907911	9.04517e-10	0.437582	0.0324819	0.157874	0.461259	-0.0207983	0.923154
100505702	LINC01094	blue	-0.420925	0.0405306	-0.122379	0.568899	0.366769	0.0779168	0.175894	0.410998	-0.332197	0.112746	-0.427268	0.0372985	-0.478973	0.0178852	0.942641	5.83623e-12	0.892153	4.76676e-09	0.553098	0.00505771	0.385217	0.0630408	-0.152862	0.475785
11240	PADI2	blue	-0.277271	0.189612	0.104551	0.626834	0.402846	0.0509631	0.134855	0.529832	-0.371735	0.0736742	-0.116668	0.587197	-0.347897	0.0957413	0.902673	1.62102e-09	0.88703	7.74876e-09	0.698526	0.000146814	0.412179	0.0453441	-0.0558881	0.795341
29933	GPR132	blue	-0.28604	0.175415	0.131106	0.541436	0.674193	0.000303234	0.514363	0.0101258	0.00381711	0.985877	-0.484163	0.0165126	-0.73993	3.58529e-05	0.755803	1.94554e-05	0.88505	9.29157e-09	0.245568	0.247423	-0.0358113	0.868058	-0.0229609	0.915191
54988	ACSM5	blue	-0.565864	0.00395022	-0.258596	0.222422	0.272911	0.196957	-0.0387561	0.857312	-0.416651	0.0428299	-0.384147	0.0638386	-0.254937	0.229267	0.91213	5.50933e-10	0.877246	1.84305e-08	0.588637	0.00247886	0.580339	0.00294899	-0.114809	0.593207
100132987	LINC00856	blue	-0.463959	0.0223869	-0.178153	0.404917	0.238512	0.261699	-0.0290433	0.892837	-0.481329	0.0172511	-0.274882	0.193613	-0.260785	0.218392	0.943395	5.0632e-12	0.873335	2.55351e-08	0.684937	0.000221974	0.579468	0.00300247	-0.191995	0.368776
715	C1R	blue	-0.302958	0.150142	0.0517147	0.810342	0.532672	0.00736643	0.404599	0.0498679	-0.113457	0.597597	-0.502803	0.0122722	-0.674659	0.000299238	0.884363	9.88828e-09	0.873177	2.58678e-08	0.414617	0.0439593	0.144808	0.499604	-0.120105	0.576153
57514	ARHGAP31	blue	-0.230741	0.278023	0.162014	0.449439	0.425203	0.0383273	0.0467807	0.82816	-0.362535	0.0816787	-0.0645354	0.764488	-0.243696	0.251161	0.878546	1.64965e-08	0.870128	3.31011e-08	0.744073	3.0695e-05	0.49147	0.0147268	-0.0580794	0.787493
10763	NES	blue	-0.359909	0.0840785	0.0135203	0.950003	0.367168	0.0775698	-0.0406915	0.850263	-0.388682	0.0605082	-0.150509	0.482683	-0.174295	0.415331	0.867133	4.19194e-08	0.869404	3.50634e-08	0.685815	0.000216269	0.571604	0.00352343	-0.0934027	0.664214
84695	LOXL3	blue	-0.34602	0.0976672	-0.0233358	0.913811	0.295092	0.161549	-0.0511983	0.812203	-0.45419	0.0257783	-0.169926	0.427298	-0.216303	0.310022	0.92854	6.12881e-11	0.868455	3.77959e-08	0.748843	2.55747e-05	0.595474	0.00214087	-0.0953623	0.657584
50509	COL5A3	blue	-0.56073	0.00436809	-0.262666	0.214969	0.278996	0.186759	0.0189489	0.92997	-0.409521	0.0468923	-0.431407	0.035302	-0.339062	0.105057	0.923095	1.33961e-10	0.867434	4.09492e-08	0.567387	0.00383291	0.515481	0.00993573	-0.236391	0.266092
1117	CHI3L2	blue	-0.399008	0.0534249	-0.128267	0.550301	0.312275	0.137384	0.141199	0.510466	-0.357116	0.0866902	-0.327379	0.118383	-0.399623	0.053024	0.947341	2.32993e-12	0.867024	4.2277e-08	0.639974	0.000757379	0.450418	0.0271935	-0.246521	0.245536
84439	HHIPL1	blue	-0.3449	0.09883	0.0110019	0.959308	0.324824	0.121454	-0.0206041	0.92387	-0.461481	0.0232109	-0.0343169	0.87352	-0.188364	0.378069	0.861091	6.639e-08	0.866409	4.43481e-08	0.732445	4.71311e-05	0.53594	0.00694705	-0.14686	0.493479
716	C1S	blue	-0.194233	0.363113	0.171127	0.423992	0.523503	0.00865731	0.409752	0.0467562	-0.163455	0.445361	-0.341487	0.102436	-0.653811	0.000530177	0.882063	1.21445e-08	0.866258	4.48693e-08	0.501995	0.0124353	0.130058	0.544702	-0.0600846	0.780328
220107	DLEU7	blue	-0.315047	0.133743	0.0166601	0.938412	0.404376	0.0500063	0.162063	0.449299	-0.275611	0.192386	-0.3098	0.140695	-0.409591	0.0468508	0.920764	1.83997e-10	0.864951	4.9617e-08	0.621515	0.00118768	0.411022	0.0460129	-0.0392993	0.855333
202309	GAPT	blue	-0.542171	0.00620246	-0.250656	0.23745	0.246393	0.245789	-0.0515727	0.810854	-0.441392	0.0308333	-0.318701	0.12905	-0.225739	0.288862	0.89634	3.14634e-09	0.863407	5.58081e-08	0.617829	0.00129501	0.587755	0.0025256	-0.187149	0.381211
23180	RFTN1	blue	-0.249421	0.239847	0.0908544	0.672873	0.34897	0.0946531	0.0448015	0.835331	-0.414509	0.0440202	-0.102977	0.632062	-0.27631	0.191215	0.932633	3.26557e-11	0.862913	5.79279e-08	0.779714	7.0721e-06	0.516242	0.00980813	-0.0548946	0.798906
6001	RGS10	blue	-0.287739	0.172752	0.0791156	0.713267	0.530424	0.00766712	0.403738	0.0504036	-0.161524	0.450829	-0.383573	0.0642699	-0.674269	0.000302579	0.798133	2.96947e-06	0.862819	5.83405e-08	0.365882	0.078694	0.0580843	0.787475	-0.163402	0.445511
9945	GFPT2	blue	-0.191906	0.369001	0.160895	0.452619	0.39525	0.055924	0.11609	0.589064	-0.37217	0.0733115	-0.146058	0.495868	-0.373003	0.0726199	0.909001	7.97597e-10	0.862635	5.91539e-08	0.705021	0.000119541	0.408828	0.0473027	0.0707584	0.742495
55303	GIMAP4	blue	-0.396766	0.0549052	0.0369204	0.864008	0.343405	0.100398	-0.184063	0.389253	-0.491636	0.0146881	-0.000590664	0.997814	-0.0533574	0.804429	0.780568	6.80559e-06	0.86188	6.25992e-08	0.696385	0.000156928	0.608526	0.00160353	-0.153537	0.473816
400619	LINC00511	blue	-0.252832	0.233268	0.183442	0.390883	0.573448	0.00339487	0.367141	0.0775932	-0.170452	0.425847	-0.356503	0.0872706	-0.650243	0.000582222	0.804698	2.13306e-06	0.861415	6.48076e-08	0.403281	0.0506896	0.0813084	0.705661	0.0617306	0.77446
80201	HKDC1	blue	-0.225583	0.289204	0.209501	0.325848	0.56444	0.00406256	0.334806	0.109777	-0.198402	0.3527	-0.296658	0.159231	-0.58903	0.00245825	0.848267	1.64725e-07	0.860475	6.94954e-08	0.503073	0.012218	0.165473	0.439687	-0.0451852	0.83394
710	SERPING1	blue	-0.281722	0.182311	0.0585507	0.785807	0.484372	0.0164592	0.389149	0.0601732	-0.180164	0.399548	-0.420142	0.0409444	-0.668852	0.000352477	0.873895	2.4386e-08	0.858571	7.99224e-08	0.445455	0.0291495	0.132732	0.536389	-0.0719558	0.738285
80008	TMEM156	blue	-0.373932	0.0718544	-0.0321615	0.881407	0.245212	0.248131	-0.0489182	0.82043	-0.504916	0.0118542	-0.0589486	0.784385	-0.187006	0.38158	0.890943	5.35799e-09	0.858546	8.00648e-08	0.752924	2.18089e-05	0.563238	0.00415953	0.00244604	0.99095
9839	ZEB2	blue	-0.330394	0.114832	0.0257169	0.905053	0.340498	0.103499	-0.0614515	0.775454	-0.418246	0.04196	-0.0833963	0.698443	-0.134321	0.531475	0.877422	1.81575e-08	0.853803	1.12451e-07	0.753142	2.16226e-05	0.605586	0.00171324	-0.0266937	0.901464
10749	KIF1C	blue	-0.276379	0.1911	0.052824	0.806348	0.426009	0.0379232	0.299953	0.154431	-0.270624	0.200886	-0.380041	0.0669733	-0.600328	0.00192546	0.922262	1.50213e-10	0.849255	1.54038e-07	0.551032	0.00525933	0.236018	0.266869	-0.0718153	0.738779
1152	CKB	blue	-0.38573	0.0626607	0.0135747	0.949803	0.275291	0.192924	-0.120251	0.575685	-0.548116	0.00555539	-9.37074e-05	0.999653	-0.133025	0.535481	0.85053	1.41177e-07	0.849236	1.5424e-07	0.758116	1.77296e-05	0.585816	0.00263097	-0.0173333	0.935929
7852	CXCR4	blue	-0.127773	0.551852	0.255834	0.227577	0.468906	0.0208127	0.185474	0.385565	-0.293568	0.163828	-0.0902769	0.674841	-0.392765	0.057626	0.839984	2.83792e-07	0.848724	1.59699e-07	0.653471	0.000534954	0.315483	0.133177	0.191488	0.370065
720	C4A	blue	-0.487069	0.0157824	-0.240238	0.25816	0.242502	0.253564	0.052674	0.806888	-0.413752	0.0444469	-0.324551	0.121787	-0.313668	0.135545	0.927293	7.36965e-11	0.848396	1.63294e-07	0.637894	0.000797903	0.523587	0.00864483	-0.182446	0.393504
3087	HHEX	blue	-0.230176	0.279234	0.184161	0.388994	0.473154	0.0195333	0.0239636	0.911501	-0.302847	0.150299	-0.0106012	0.960789	-0.172968	0.418948	0.791437	4.11115e-06	0.847115	1.78004e-07	0.68667	0.000210829	0.482996	0.0168134	0.0679866	0.752268
55619	DOCK10	blue	-0.359161	0.0847722	-0.0319525	0.882173	0.318339	0.129509	-0.0491779	0.819492	-0.410233	0.0464733	-0.146801	0.493655	-0.152631	0.476461	0.875533	2.12877e-08	0.846631	1.83867e-07	0.716352	8.24294e-05	0.593565	0.002231	-0.114751	0.593396
5791	PTPRE	blue	-0.243393	0.251769	0.0926677	0.666708	0.587422	0.0025434	0.49595	0.0137124	-0.00995783	0.963167	-0.509958	0.0109038	-0.718317	7.71464e-05	0.857203	8.82558e-08	0.845854	1.93628e-07	0.376101	0.0700915	0.0771094	0.72025	-0.0643001	0.765323
1050	CEBPA	blue	-0.38072	0.0664475	-0.0354448	0.869397	0.545913	0.00578821	0.457096	0.0247289	-0.0890066	0.679177	-0.523333	0.00868295	-0.720326	7.20544e-05	0.765143	1.3287e-05	0.845069	2.0398e-07	0.244949	0.248656	0.00711931	0.973662	-0.223052	0.294793
91010	FMNL3	blue	-0.243514	0.251526	0.0572673	0.790399	0.406268	0.048843	0.22271	0.295554	-0.252934	0.233073	-0.299283	0.155399	-0.462865	0.0227479	0.936034	1.87715e-11	0.844928	2.05878e-07	0.644848	0.000669281	0.368738	0.0762133	-0.000787055	0.997088
23406	COTL1	blue	-0.23392	0.271269	0.146965	0.493169	0.382474	0.0651021	0.0173954	0.9357	-0.37918	0.0676461	-0.0549518	0.798701	-0.223493	0.293814	0.856861	9.04569e-08	0.844471	2.1218e-07	0.727912	5.53823e-05	0.495926	0.0137177	-0.0456785	0.832152
7431	VIM	blue	-0.12814	0.550699	0.210003	0.324662	0.472631	0.0196872	0.273683	0.195642	-0.231967	0.275404	-0.223467	0.293871	-0.489215	0.0152601	0.901205	1.89792e-09	0.843862	2.20844e-07	0.636464	0.000826846	0.29023	0.168898	0.000666987	0.997532
12	SERPINA3	blue	-0.349243	0.0943769	-0.055686	0.796066	0.309299	0.141371	0.13492	0.529631	-0.380714	0.0664519	-0.168364	0.431623	-0.336957	0.107373	0.902148	1.71569e-09	0.842317	2.44234e-07	0.682519	0.000238383	0.436917	0.0327766	-0.252208	0.234463
8601	RGS20	blue	-0.35781	0.0860354	-0.0428564	0.842391	0.276945	0.190154	-0.0716121	0.739493	-0.447931	0.0281603	-0.103186	0.631367	-0.138964	0.51725	0.897434	2.81441e-09	0.841763	2.53165e-07	0.763047	1.44957e-05	0.629469	0.000981773	-0.129403	0.546747
170825	GSX2	blue	-0.533776	0.00722256	-0.25159	0.235649	0.136372	0.525169	-0.165811	0.438739	-0.637616	0.000803455	-0.253652	0.231704	-0.206537	0.332894	0.881775	1.24575e-08	0.839328	2.95904e-07	0.638811	0.000779811	0.593876	0.00221611	-0.165428	0.439811
92241	RCSD1	blue	-0.308916	0.14189	0.0601441	0.780116	0.281254	0.18307	-0.171213	0.423755	-0.506191	0.0116076	0.0719522	0.738298	-0.0195548	0.927737	0.817506	1.07816e-06	0.837822	3.25461e-07	0.78965	4.47528e-06	0.645944	0.000650745	0.000164866	0.99939
79890	RIN3	blue	-0.268892	0.203897	0.134998	0.529392	0.658075	0.000473295	0.537823	0.00671456	0.0398622	0.853282	-0.556142	0.00477242	-0.804949	2.10571e-06	0.724465	6.24822e-05	0.834075	4.10757e-07	0.17154	0.422855	-0.103484	0.630374	-0.0160624	0.940618
401562	LCNL1	blue	-0.406188	0.0488918	-0.15843	0.459663	0.221425	0.298421	-0.0172706	0.93616	-0.442759	0.0302585	-0.336154	0.108266	-0.279649	0.185687	0.938636	1.20331e-11	0.834044	4.11542e-07	0.661519	0.000431296	0.562225	0.00424275	-0.109363	0.610966
83937	RASSF4	blue	-0.509502	0.010987	-0.200958	0.346405	0.198393	0.352723	-0.177958	0.405441	-0.485233	0.0162404	-0.159377	0.45695	-0.0747141	0.728615	0.852762	1.20956e-07	0.833679	4.20859e-07	0.692657	0.000175986	0.677843	0.00027313	-0.105365	0.624139
183	AGT	blue	-0.603602	0.00179083	-0.281409	0.182818	0.159204	0.457444	-0.219899	0.301849	-0.592371	0.00228903	-0.154793	0.470163	-0.0569256	0.791623	0.846621	1.83982e-07	0.830187	5.19884e-07	0.686486	0.00021199	0.693241	0.000172875	-0.237699	0.263378
2890	GRIA1	blue	-0.28153	0.182622	-0.0136255	0.949615	0.36508	0.0794017	0.253608	0.231788	-0.252776	0.233374	-0.301676	0.151962	-0.465631	0.0218443	0.93916	1.09774e-11	0.829473	5.42526e-07	0.640432	0.000748697	0.362985	0.0812725	-0.0915853	0.670385
117245	HRASLS5	blue	-0.333199	0.111599	-0.0920914	0.668665	0.257679	0.224124	0.0814116	0.705303	-0.40269	0.0510612	-0.327923	0.117736	-0.361185	0.0829059	0.975044	7.18024e-16	0.828479	5.75507e-07	0.697717	0.000150566	0.508321	0.0112051	-0.0354902	0.869231
9122	SLC16A4	blue	-0.267428	0.206465	0.0611705	0.776456	0.273572	0.195831	-0.0110544	0.959114	-0.517891	0.00953638	-0.0123238	0.954423	-0.224348	0.291922	0.908157	8.79313e-10	0.82724	6.1912e-07	0.81206	1.45008e-06	0.536001	0.00693939	-0.109695	0.609876
84329	HVCN1	blue	-0.256958	0.225469	0.0327991	0.879073	0.41962	0.0412221	0.380786	0.0663963	-0.217324	0.307687	-0.446103	0.0288879	-0.67754	0.000275531	0.862613	5.92525e-08	0.826868	6.32768e-07	0.426336	0.0377601	0.109892	0.609229	-0.0697495	0.746048
4166	CHST6	blue	-0.365746	0.0788136	-0.108921	0.612415	0.228856	0.282076	0.0642765	0.765407	-0.446398	0.0287694	-0.178742	0.403342	-0.29092	0.167842	0.946538	2.74151e-12	0.826066	6.63163e-07	0.745767	2.87815e-05	0.528881	0.00787929	-0.167362	0.434408
219654	ZCCHC24	blue	-0.340945	0.103018	-0.118192	0.582288	0.257693	0.224099	0.125009	0.560556	-0.355052	0.0886579	-0.334084	0.110593	-0.377409	0.0690445	0.983858	6.19996e-18	0.825517	6.84692e-07	0.70215	0.000130994	0.498266	0.0132109	-0.104923	0.625603
23034	SAMD4A	blue	-0.424937	0.0384617	-0.185036	0.386708	0.216602	0.309337	0.0473649	0.826046	-0.434292	0.0339611	-0.231188	0.277067	-0.273901	0.195273	0.944357	4.21277e-12	0.82517	6.98599e-07	0.72465	6.20819e-05	0.552151	0.00514931	-0.215372	0.31216
79627	OGFRL1	blue	-0.468647	0.0208927	-0.165297	0.440181	0.242803	0.252957	0.0174543	0.935482	-0.471873	0.0199123	-0.255145	0.228874	-0.300676	0.15339	0.882526	1.16565e-08	0.823188	7.83108e-07	0.616601	0.00133257	0.481496	0.0172068	0.00721944	0.973292
27295	PDLIM3	blue	-0.12507	0.560365	0.257935	0.223648	0.424966	0.0384471	0.104662	0.626467	-0.341596	0.10232	0.0191773	0.929128	-0.276341	0.191163	0.841248	2.61716e-07	0.822839	7.98917e-07	0.744224	3.05198e-05	0.409569	0.0468638	-0.0302497	0.888412
25802	LMOD1	blue	-0.416213	0.0430711	-0.128646	0.549114	0.312329	0.137312	0.0964487	0.653919	-0.315509	0.133143	-0.287375	0.17332	-0.301161	0.152697	0.868606	3.73507e-08	0.821898	8.42883e-07	0.589784	0.00241918	0.471739	0.0199523	-0.0273938	0.898892
1471	CST3	blue	-0.590221	0.00239677	-0.240246	0.258145	0.157195	0.463215	-0.289638	0.169807	-0.577574	0.00312155	-0.0905	0.67408	0.0266333	0.901686	0.810334	1.58975e-06	0.821898	8.42886e-07	0.699271	0.000143434	0.738556	3.77241e-05	-0.125334	0.559531
2014	EMP3	blue	-0.135908	0.526591	0.214936	0.313163	0.575439	0.00326058	0.452462	0.0264192	-0.0679523	0.752389	-0.419978	0.0410313	-0.708985	0.000105169	0.82424	7.37205e-07	0.821876	8.43946e-07	0.395163	0.0559829	0.0478185	0.824405	0.0566185	0.792723
3316	HSPB2	blue	-0.271853	0.198768	0.049875	0.816976	0.471675	0.0199711	0.436174	0.0331085	-0.164673	0.441932	-0.39422	0.0566246	-0.682336	0.000239666	0.839491	2.92846e-07	0.821672	8.53757e-07	0.42264	0.0396354	0.0798612	0.710678	-0.195255	0.360544
650669	GAS6-AS1	blue	-0.486699	0.0158739	-0.168368	0.431612	0.430617	0.0356765	0.37011	0.0750432	-0.183235	0.391426	-0.601082	0.00189371	-0.698401	0.00014739	0.79149	4.10086e-06	0.821466	8.63814e-07	0.240747	0.257123	0.0726336	0.735905	-0.176386	0.409669
2995	GYPC	blue	-0.328292	0.1173	0.0693017	0.747627	0.324689	0.121619	-0.127959	0.551268	-0.41488	0.0438119	-0.0189116	0.930108	-0.0824444	0.701731	0.79251	3.90533e-06	0.820879	8.92981e-07	0.70367	0.000124815	0.584523	0.00270329	0.00758219	0.97195
8644	AKR1C3	blue	-0.353109	0.0905414	-0.0410487	0.848963	0.431676	0.0351751	0.373067	0.0725669	-0.208401	0.328451	-0.542469	0.00616858	-0.692313	0.000177842	0.832023	4.65489e-07	0.816964	1.11088e-06	0.335983	0.108456	0.0887777	0.679959	-0.18679	0.382142
57664	PLEKHA4	blue	-0.240938	0.256733	0.0590058	0.78418	0.24984	0.239032	-0.0201629	0.925495	-0.488533	0.0154245	-0.0192462	0.928874	-0.195832	0.359098	0.914929	3.91037e-10	0.815878	1.17925e-06	0.83108	4.92774e-07	0.566413	0.00390759	-0.100126	0.64157
721	C4B	blue	-0.432841	0.0346303	-0.207218	0.331267	0.195348	0.360311	0.0405494	0.85078	-0.427386	0.0372404	-0.242397	0.253776	-0.267516	0.206309	0.913297	4.78234e-10	0.815851	1.18099e-06	0.678682	0.000266592	0.531858	0.00747413	-0.175956	0.410831
644139	PIRT	blue	-0.343681	0.100107	-0.0766172	0.721966	0.380511	0.0666092	0.223368	0.294092	-0.238017	0.262722	-0.49485	0.013956	-0.523978	0.00858611	0.933703	2.7523e-11	0.815305	1.21676e-06	0.532409	0.00740111	0.353278	0.0903763	-0.114664	0.593679
338773	TMEM119	blue	-0.265967	0.20905	0.103331	0.630883	0.314701	0.134193	-0.0754311	0.726108	-0.443464	0.0299652	-0.0821638	0.702701	-0.183811	0.389913	0.840647	2.72016e-07	0.814876	1.24557e-06	0.715308	8.53625e-05	0.536832	0.0068361	-0.13615	0.525848
8857	FCGBP	blue	-0.444698	0.0294575	-0.180903	0.397586	0.306715	0.144901	0.223255	0.294341	-0.295841	0.160438	-0.444611	0.0294931	-0.522525	0.0088055	0.895341	3.47979e-09	0.814263	1.28775e-06	0.490466	0.0149623	0.313052	0.136356	-0.0707583	0.742496
3176	HNMT	blue	-0.215607	0.311619	0.0790056	0.713649	0.463857	0.0224204	0.360883	0.0831825	-0.190906	0.371548	-0.430177	0.035886	-0.648041	0.000616493	0.857026	8.93946e-08	0.813362	1.35205e-06	0.450322	0.0272305	0.138321	0.519209	-0.155605	0.467806
5730	PTGDS	blue	-0.312814	0.13667	-0.0870601	0.68584	0.241143	0.256317	0.0472329	0.826524	-0.388717	0.0604832	-0.292093	0.166056	-0.298703	0.15624	0.938962	1.13667e-11	0.812265	1.4342e-06	0.688991	0.000196666	0.526629	0.00819772	-0.0873046	0.685002
6319	SCD	blue	-0.5172	0.00964949	-0.201126	0.345993	0.245287	0.247983	-0.0539025	0.80247	-0.490642	0.0149207	-0.189639	0.374791	-0.210642	0.323161	0.842193	2.46206e-07	0.811138	1.52329e-06	0.629672	0.000976953	0.538319	0.00665439	-0.284151	0.178408
85449	KIAA1755	blue	-0.210441	0.323633	0.0638198	0.767029	0.291301	0.16726	0.053538	0.80378	-0.363042	0.0812208	-0.138885	0.517488	-0.246258	0.246057	0.892609	4.5598e-09	0.810681	1.56074e-06	0.732353	4.72862e-05	0.505348	0.0117701	-0.0584088	0.786315
4648	MYO7B	blue	-0.554328	0.00494072	-0.311978	0.137778	0.118344	0.581801	-0.194209	0.363174	-0.567901	0.00379401	-0.290526	0.168444	-0.132819	0.53612	0.897921	2.67711e-09	0.809063	1.70013e-06	0.676924	0.000280452	0.688406	0.000200156	-0.054101	0.801756
6507	SLC1A3	blue	-0.217615	0.307023	0.00720442	0.973347	0.299306	0.155365	0.176838	0.40845	-0.317099	0.131093	-0.293862	0.163387	-0.430189	0.0358805	0.961883	7.12809e-14	0.80869	1.73383e-06	0.694088	0.000168446	0.420688	0.0406551	-0.0889195	0.679475
23209	MLC1	blue	-0.223783	0.293172	-0.0122874	0.954558	0.34407	0.0996979	0.299472	0.155125	-0.216856	0.308755	-0.41582	0.0432886	-0.541682	0.00625839	0.967866	1.12021e-14	0.808512	1.7501e-06	0.60913	0.00158173	0.328128	0.117494	-0.0754033	0.726205
6285	S100B	blue	-0.305989	0.145902	-0.0603758	0.779289	0.229302	0.281114	0.019782	0.926899	-0.419306	0.0413898	-0.157696	0.461773	-0.226341	0.287544	0.948624	1.78671e-12	0.807781	1.8183e-06	0.789581	4.48991e-06	0.586937	0.00256959	-0.155383	0.468451
113278	SLC52A3	blue	-0.39334	0.0572287	-0.0310788	0.885373	0.617911	0.00129252	0.534144	0.00717504	0.0915548	0.670489	-0.613944	0.00141703	-0.73346	4.54374e-05	0.691945	0.00017985	0.807559	1.83955e-06	0.117194	0.585501	-0.0632606	0.769016	-0.151025	0.481167
2246	FGF1	blue	-0.490956	0.014847	-0.260187	0.219489	0.197698	0.354445	-0.0195093	0.927904	-0.408121	0.0477241	-0.296531	0.159419	-0.212906	0.317866	0.920948	1.795e-10	0.806393	1.9545e-06	0.676833	0.000281186	0.614633	0.00139469	-0.225396	0.289615
122618	PLD4	blue	-0.504131	0.0120081	-0.270271	0.201496	0.114809	0.593209	-0.121252	0.57249	-0.516216	0.00981252	-0.181068	0.397148	-0.110476	0.60732	0.900369	2.07391e-09	0.806055	1.98901e-06	0.728581	5.40908e-05	0.67257	0.000317525	-0.181147	0.39694
8714	ABCC3	blue	-0.283712	0.17911	-0.00777774	0.971227	0.476743	0.0185028	0.454166	0.0257873	-0.0796866	0.711284	-0.539862	0.00647015	-0.72574	5.97682e-05	0.857433	8.68048e-08	0.805029	2.09704e-06	0.368512	0.0764075	0.082931	0.70005	-0.125178	0.560024
388	RHOB	blue	-0.303538	0.149325	-0.0512537	0.812003	0.416902	0.0426919	0.398696	0.0536292	-0.139774	0.514785	-0.548609	0.00550436	-0.666165	0.000379768	0.860848	6.76025e-08	0.804577	2.14637e-06	0.376611	0.0696815	0.134266	0.531648	-0.094417	0.66078
5360	PLTP	blue	-0.208494	0.328231	0.0660123	0.759252	0.405947	0.0490386	0.333489	0.111269	-0.201162	0.345905	-0.446969	0.0285414	-0.632422	0.000913561	0.918323	2.53936e-10	0.804484	2.15654e-06	0.516657	0.0097392	0.212278	0.319329	0.0512316	0.812083
26353	HSPB8	blue	-0.506685	0.0115131	-0.190731	0.371996	0.455063	0.0254596	0.301047	0.152859	-0.108538	0.613676	-0.730928	4.97631e-05	-0.640728	0.000743116	0.789567	4.49292e-06	0.804337	2.17292e-06	0.196124	0.358368	0.153596	0.473644	-0.0108881	0.959728
3221	HOXC4	blue	-0.483285	0.0167386	-0.209342	0.326224	0.220816	0.299784	0.0524933	0.807538	-0.408522	0.047485	-0.326028	0.12	-0.334804	0.109779	0.901672	1.8055e-09	0.80431	2.17593e-06	0.602926	0.00181793	0.480419	0.0174938	-0.184378	0.388427
3269	HRH1	blue	-0.0987416	0.64621	0.26101	0.217981	0.512745	0.0104059	0.184092	0.389177	-0.183839	0.389839	-0.0941276	0.661759	-0.315713	0.132878	0.826092	6.62161e-07	0.803224	2.29991e-06	0.6759	0.000288817	0.379671	0.0672617	0.0146409	0.945865
29774	POM121L9P	blue	-0.352565	0.0910739	-0.129696	0.545832	0.293602	0.163778	0.150607	0.482396	-0.279928	0.18523	-0.451882	0.0266372	-0.422137	0.0398962	0.9457	3.24024e-12	0.801332	2.5312e-06	0.590674	0.00237373	0.444921	0.0293665	-0.0648013	0.763545
1356	CP	blue	-0.404732	0.0497862	-0.124459	0.562296	0.216632	0.309267	-0.0465953	0.828832	-0.480934	0.0173561	-0.0614045	0.775621	-0.151676	0.479257	0.833308	4.30504e-07	0.798759	2.87873e-06	0.701835	0.000132309	0.553274	0.00504085	-0.22146	0.298343
388512	CLEC17A	blue	-0.325349	0.120818	-0.104649	0.626511	0.199567	0.349821	-0.0257871	0.904795	-0.431533	0.0352427	-0.178236	0.404696	-0.199118	0.350928	0.934759	2.31828e-11	0.798572	2.90562e-06	0.770049	1.07996e-05	0.618399	0.00127789	-0.0646894	0.763942
100192386	FLJ16779	blue	-0.122358	0.568965	0.142537	0.506425	0.364301	0.0800929	0.291534	0.166905	-0.27413	0.194885	-0.242376	0.253817	-0.532352	0.00740874	0.913871	4.45732e-10	0.797467	3.06876e-06	0.644689	0.000672016	0.258782	0.222077	0.0960673	0.655205
416	ARSF	blue	-0.370103	0.0750487	-0.135238	0.528651	0.222082	0.296952	0.0851025	0.692564	-0.365468	0.0790583	-0.376421	0.0698341	-0.386333	0.0622165	0.943587	4.88207e-12	0.796109	3.2804e-06	0.636618	0.000823672	0.472319	0.0197796	-0.138662	0.518169
2646	GCKR	blue	-0.15602	0.466607	0.17642	0.409577	0.446118	0.0288819	0.184766	0.387411	-0.202544	0.34253	-0.131244	0.541006	-0.34129	0.102648	0.814633	1.26213e-06	0.795749	3.33858e-06	0.62769	0.00102494	0.352413	0.0912234	0.0457779	0.831792
9770	RASSF2	blue	-0.185764	0.384806	0.104733	0.62623	0.385313	0.0629689	0.145732	0.496842	-0.230719	0.278069	-0.216152	0.310366	-0.307664	0.143596	0.885387	9.01141e-09	0.795346	3.40488e-06	0.677154	0.000278605	0.448418	0.0279685	0.00697853	0.974183
5454	POU3F2	blue	-0.322511	0.124285	-0.0901182	0.675382	0.252438	0.234021	0.0430397	0.841726	-0.361028	0.0830494	-0.256109	0.22706	-0.259243	0.221225	0.959117	1.52048e-13	0.794937	3.47347e-06	0.750762	2.37386e-05	0.585699	0.00263742	-0.0781766	0.716533
25806	VAX2	blue	-0.412618	0.0450921	-0.163513	0.445199	0.156164	0.466191	-0.0499631	0.816658	-0.496641	0.0135611	-0.231535	0.276326	-0.223276	0.294295	0.925137	1.00597e-10	0.794714	3.51118e-06	0.715165	8.57715e-05	0.586402	0.00259874	-0.171327	0.423441
644662	NA	blue	-0.49437	0.0140633	-0.280329	0.184574	0.138404	0.518956	-0.0323906	0.880568	-0.490278	0.0150067	-0.313548	0.135703	-0.256463	0.226396	0.916871	3.06134e-10	0.794671	3.51863e-06	0.662004	0.000425649	0.567503	0.00382414	-0.222086	0.296943
23657	SLC7A11	blue	-0.37977	0.0671845	-0.119747	0.577301	0.318676	0.129081	0.0781845	0.716505	-0.295049	0.161614	-0.430932	0.0355267	-0.341758	0.102147	0.904772	1.2883e-09	0.794134	3.61133e-06	0.572244	0.00347832	0.485165	0.0162576	-0.0355173	0.869132
10235	RASGRP2	blue	-0.394572	0.0563845	-0.0993686	0.644108	0.149446	0.485815	-0.185917	0.38441	-0.566711	0.0038846	-0.133199	0.534942	-0.115789	0.590035	0.872711	2.68722e-08	0.793927	3.64764e-06	0.737578	3.91084e-05	0.646662	0.000638827	-0.0176877	0.934621
128209	KLF17	blue	-0.277015	0.190038	-0.031389	0.884237	0.34965	0.0939675	0.14973	0.484978	-0.249496	0.239701	-0.216652	0.309221	-0.306376	0.145368	0.845411	1.99407e-07	0.793718	3.6848e-06	0.612606	0.00146126	0.423453	0.0392167	-0.0871071	0.685679
54498	SMOX	blue	-0.278021	0.188368	-0.0693827	0.747341	0.197127	0.355864	0.0639802	0.766459	-0.44577	0.0290224	-0.280244	0.184713	-0.367186	0.077554	0.977814	1.99399e-16	0.79359	3.70766e-06	0.735924	4.15498e-05	0.502001	0.0124341	-0.023136	0.914546
11166	SOX21	blue	-0.294269	0.162778	-0.0442243	0.837425	0.230314	0.278937	0.0348331	0.871632	-0.409834	0.0467076	-0.135135	0.528967	-0.237672	0.263433	0.919517	2.17187e-10	0.79312	3.79263e-06	0.763444	1.42595e-05	0.550548	0.00530751	-0.0423492	0.844234
29887	SNX10	blue	-0.406431	0.0487436	-0.145113	0.49869	0.264026	0.212517	-0.0548011	0.799242	-0.348923	0.0946999	-0.329221	0.116205	-0.199806	0.349234	0.88669	7.99646e-09	0.793003	3.81391e-06	0.640412	0.000749063	0.604455	0.0017571	-0.0453205	0.83345
6271	S100A1	blue	-0.391659	0.0583958	-0.165058	0.440851	0.145918	0.496288	-0.0325026	0.880158	-0.488993	0.0153135	-0.126484	0.555902	-0.182054	0.394538	0.917409	2.85775e-10	0.792507	3.9059e-06	0.770313	1.06782e-05	0.601399	0.0018805	-0.155103	0.469263
7107	GPR137B	blue	-0.197929	0.353872	0.109516	0.610462	0.508118	0.011243	0.429894	0.0360218	-0.0828926	0.700182	-0.481426	0.0172254	-0.696833	0.000154764	0.848186	1.65624e-07	0.791589	4.08142e-06	0.399907	0.0528401	0.0909251	0.672632	0.0929237	0.665839
4057	LTF	blue	-0.514525	0.0100981	-0.281561	0.182572	0.0850139	0.692869	-0.197161	0.35578	-0.631416	0.000936336	-0.119601	0.577767	-0.082869	0.700264	0.861873	6.26336e-08	0.79074	4.25e-06	0.724277	6.28923e-05	0.67291	0.000314482	-0.134303	0.531531
79651	RHBDF2	blue	-0.329742	0.115594	-0.00155239	0.994256	0.536128	0.00692358	0.510745	0.0107612	-0.00513669	0.980995	-0.6209	0.00120505	-0.804193	2.18898e-06	0.756836	1.86672e-05	0.79062	4.27415e-06	0.184882	0.387109	-0.0600922	0.780301	-0.0522125	0.808549
2318	FLNC	blue	-0.229826	0.279986	0.0236308	0.912725	0.325777	0.120302	0.185988	0.384224	-0.310416	0.139866	-0.244662	0.249228	-0.400806	0.0522603	0.938496	1.23301e-11	0.790091	4.38278e-06	0.697447	0.000151836	0.415282	0.0435875	-0.0647874	0.763594
64838	FNDC4	blue	-0.136009	0.526284	0.168195	0.432091	0.501654	0.0125046	0.382997	0.0647052	-0.0915684	0.670443	-0.451289	0.0268614	-0.641096	0.000736262	0.869819	3.39248e-08	0.78933	4.54344e-06	0.465489	0.0218903	0.154646	0.470588	-0.0529061	0.806053
27286	SRPX2	blue	-0.0159201	0.941143	0.310967	0.139126	0.546903	0.0056826	0.440677	0.0311373	-0.0804919	0.70849	-0.200639	0.347185	-0.584565	0.00270088	0.828397	5.78329e-07	0.788348	4.75826e-06	0.56546	0.00398184	0.118702	0.58065	-0.0848599	0.693399
2202	EFEMP1	blue	-0.0788454	0.714206	0.19174	0.369423	0.319222	0.12839	0.144348	0.500982	-0.372846	0.0727501	0.00240927	0.991086	-0.309914	0.140541	0.894581	3.75422e-09	0.787437	4.96563e-06	0.804758	2.12652e-06	0.423835	0.0390215	-0.1231	0.566607
100240735	LOC100240735	blue	-0.534582	0.00711881	-0.242715	0.253133	0.150744	0.481992	-0.12128	0.572398	-0.536326	0.00689891	-0.245656	0.24725	-0.201897	0.344107	0.824101	7.43109e-07	0.786956	5.07831e-06	0.604534	0.00175403	0.553327	0.00503577	-0.247065	0.244461
5322	PLA2G5	blue	-0.350672	0.0929456	-0.124608	0.561827	0.324183	0.122234	0.151977	0.478375	-0.175236	0.412778	-0.410158	0.0465177	-0.349149	0.0944723	0.900415	2.06385e-09	0.786843	5.10503e-06	0.583263	0.00277536	0.476709	0.0185125	-0.18884	0.376844
7078	TIMP3	blue	-0.221021	0.299326	0.0499854	0.816577	0.357116	0.08669	0.163582	0.445003	-0.225993	0.288305	-0.180701	0.398122	-0.310388	0.139903	0.852002	1.27537e-07	0.786337	5.22664e-06	0.652894	0.000543151	0.410564	0.0462801	0.0619018	0.77385
9414	TJP2	blue	-0.21615	0.310372	0.0298654	0.889822	0.354605	0.0890887	0.257722	0.224045	-0.270964	0.200298	-0.32884	0.116653	-0.502601	0.0123127	0.923791	1.21614e-10	0.786319	5.23105e-06	0.627912	0.00101946	0.317361	0.130757	-0.123391	0.565683
9935	MAFB	blue	-0.305572	0.146481	0.12266	0.568004	0.7287	5.38628e-05	0.596214	0.00210677	0.136457	0.524909	-0.625759	0.00107363	-0.849241	1.54186e-07	0.591776	0.00231845	0.785936	5.32479e-06	-0.0208134	0.923099	-0.246424	0.245728	-0.0736337	0.732398
22821	RASA3	blue	-0.368442	0.076468	-0.090518	0.674019	0.207584	0.330396	-0.0259409	0.90423	-0.467727	0.0211794	-0.0104467	0.96136	-0.166876	0.435763	0.847506	1.73386e-07	0.784414	5.71253e-06	0.755767	1.9483e-05	0.554132	0.0049592	-0.113394	0.597799
94120	SYTL3	blue	-0.176168	0.410259	0.123829	0.564292	0.310181	0.140181	0.101394	0.637336	-0.431034	0.0354782	-0.14064	0.512158	-0.395885	0.0554956	0.872307	2.77709e-08	0.783505	5.95571e-06	0.680448	0.000253271	0.36204	0.0821266	0.0499986	0.81653
355	FAS	blue	-0.15447	0.471101	0.172016	0.42155	0.447408	0.0283667	0.305407	0.14671	-0.206593	0.33276	-0.223571	0.293642	-0.508829	0.0111108	0.858608	7.97066e-08	0.782343	6.27992e-06	0.595982	0.0021174	0.239055	0.260583	-0.0673251	0.754606
8934	RAB29	blue	-0.163357	0.44564	0.175219	0.412823	0.447494	0.0283328	0.235562	0.267822	-0.176085	0.410482	-0.225328	0.289765	-0.438943	0.031885	0.860008	7.19328e-08	0.782311	6.28913e-06	0.613836	0.00142056	0.319241	0.128366	0.139218	0.516475
57121	LPAR5	blue	-0.292169	0.165939	-0.00766121	0.971658	0.508567	0.0111594	0.513373	0.0102964	-0.0403478	0.851514	-0.575959	0.00322622	-0.780526	6.81831e-06	0.79262	3.88484e-06	0.780356	6.87067e-06	0.260473	0.218964	-0.0221911	0.918025	-0.200762	0.346884
442213	PTCHD4	blue	-0.500726	0.0126949	-0.216759	0.308977	0.108568	0.613575	-0.199063	0.351065	-0.629778	0.000974442	-0.00732134	0.972915	-0.0384438	0.858451	0.806956	1.89824e-06	0.779803	7.04378e-06	0.731187	4.93048e-05	0.649779	0.000589305	-0.275464	0.192633
196996	GRAMD2	blue	-0.369982	0.0751512	-0.157952	0.461037	0.220852	0.299704	0.166559	0.436649	-0.392476	0.0578263	-0.362174	0.0820053	-0.472846	0.0196239	0.937493	1.46622e-11	0.778653	7.41587e-06	0.619351	0.00124973	0.37983	0.0671383	-0.137036	0.523135
387885	CCDC42B	blue	-0.440213	0.0313362	-0.21249	0.318835	0.106431	0.620614	-0.124683	0.561587	-0.594767	0.00217388	-0.222332	0.296395	-0.206884	0.332066	0.924474	1.10503e-10	0.778269	7.54415e-06	0.737659	3.89923e-05	0.623765	0.00112599	-0.123922	0.563999
284998	LINC01114	blue	-0.421063	0.0404581	-0.251114	0.236565	0.1121	0.602013	-0.0526463	0.806988	-0.487193	0.0157518	-0.342597	0.101253	-0.254874	0.229387	0.960821	9.59594e-14	0.778188	7.57144e-06	0.70687	0.000112637	0.620305	0.00122204	-0.12554	0.558879
6648	SOD2	blue	-0.55425	0.0049481	-0.311957	0.137806	0.197942	0.353839	-0.113449	0.597622	-0.420595	0.0407044	-0.360482	0.0835502	-0.161465	0.450996	0.828052	5.90216e-07	0.777918	7.66293e-06	0.549799	0.00538286	0.604223	0.00176622	-0.0894951	0.677508
100505639	NA	blue	-0.481825	0.0171199	-0.275703	0.192232	0.0681655	0.751636	-0.185315	0.385977	-0.609087	0.0015833	-0.163026	0.446573	-0.107616	0.616707	0.850717	1.39373e-07	0.776473	8.16955e-06	0.690993	0.000185124	0.64058	0.000745896	-0.232977	0.27326
22885	ABLIM3	blue	-0.687542	0.000205408	-0.397273	0.054568	0.123935	0.563957	-0.328065	0.117568	-0.555577	0.0048243	-0.232104	0.275113	0.0545552	0.800125	0.764175	1.38333e-05	0.776363	8.20931e-06	0.585069	0.00267256	0.75334	2.14539e-05	-0.225938	0.288425
83894	TTC29	blue	-0.256388	0.226536	0.204311	0.338246	0.533654	0.00723825	0.276847	0.190318	-0.228333	0.283209	-0.271826	0.198813	-0.547817	0.00558654	0.714032	8.90719e-05	0.775573	8.49973e-06	0.376968	0.0693964	0.0953359	0.657674	0.187406	0.380544
26471	NUPR1	blue	-0.0150853	0.944225	0.373205	0.0724532	0.672215	0.000320724	0.576077	0.0032185	0.0389827	0.856486	-0.380597	0.0665422	-0.802747	2.35638e-06	0.713425	9.08858e-05	0.775114	8.67283e-06	0.282191	0.181553	-0.150397	0.483014	0.0153511	0.943243
140885	SIRPA	blue	-0.172349	0.420638	0.152844	0.475837	0.558818	0.00453297	0.431093	0.0354504	-0.0215978	0.920209	-0.496199	0.0136578	-0.666888	0.000372245	0.810458	1.57936e-06	0.77503	8.70496e-06	0.373401	0.072291	0.0847254	0.693862	-0.08538	0.69161
9638	FEZ1	blue	-0.538201	0.00666866	-0.283431	0.17956	0.0707147	0.742649	-0.307409	0.143946	-0.602431	0.00183804	-0.0750253	0.727526	0.0737034	0.732154	0.842571	2.40247e-07	0.774982	8.72326e-06	0.766815	1.23875e-05	0.802525	2.38305e-06	-0.170078	0.426878
1030	CDKN2B	blue	-0.172454	0.420352	0.288851	0.171023	0.769636	1.0992e-05	0.642051	0.00071868	0.135282	0.528516	-0.432528	0.034776	-0.820732	9.00398e-07	0.606799	0.0016672	0.774716	8.82539e-06	0.110993	0.605629	-0.252623	0.233666	-0.106147	0.621553
27023	FOXB1	blue	-0.404711	0.049799	-0.205565	0.335226	0.210314	0.323931	0.0478905	0.824145	-0.372698	0.0728728	-0.389462	0.059949	-0.318612	0.129163	0.946438	2.79706e-12	0.773829	9.17396e-06	0.657121	0.000485538	0.55013	0.00534948	-0.106547	0.620231
100131372	LOC100131372	blue	-0.294531	0.162386	-0.0614744	0.775373	0.409554	0.0468726	0.337782	0.106461	-0.111321	0.604555	-0.53309	0.00731167	-0.60292	0.00181817	0.842858	2.35811e-07	0.772978	9.51959e-06	0.4066	0.0486409	0.192062	0.368604	-0.179381	0.401635
8682	PEA15	blue	-0.524975	0.00843826	-0.270566	0.200986	0.106635	0.619942	-0.278148	0.188157	-0.558503	0.00456056	-0.219539	0.302661	-0.0157669	0.941709	0.87215	2.81271e-08	0.772413	9.7554e-06	0.717977	7.80377e-05	0.769323	1.11392e-05	-0.121024	0.573215
84966	IGSF21	blue	-0.486036	0.0160388	-0.248011	0.242601	0.168428	0.431446	-0.169572	0.428276	-0.40764	0.0480127	-0.218496	0.305022	-0.052685	0.806848	0.844299	2.14601e-07	0.772103	9.88706e-06	0.677768	0.00027372	0.70361	0.000125056	-0.118627	0.580892
9444	QKI	blue	-0.193961	0.363799	-0.00388744	0.985617	0.254779	0.229565	0.186906	0.38184	-0.3594	0.0845505	-0.2195	0.302749	-0.40176	0.0516504	0.969451	6.46944e-15	0.771794	1.00198e-05	0.756336	1.90449e-05	0.434791	0.0337332	-0.0772879	0.719627
10991	SLC38A3	blue	-0.402361	0.051269	-0.173252	0.418171	0.118725	0.580578	-0.117905	0.583213	-0.536832	0.00683607	-0.178899	0.402922	-0.161993	0.449499	0.91926	2.24664e-10	0.77179	1.00217e-05	0.759344	1.68696e-05	0.647633	0.000623029	-0.102941	0.632182
158798	AKAP14	blue	-0.188631	0.377382	0.273014	0.19678	0.361702	0.0824338	-0.170046	0.426967	-0.510746	0.010761	0.175587	0.411829	-0.0435575	0.839845	0.678241	0.000270013	0.771002	1.03673e-05	0.689985	0.00019086	0.492477	0.0144937	0.187825	0.379462
117283	IP6K3	blue	-0.487853	0.0155899	-0.194832	0.361604	0.119649	0.577615	-0.1581	0.46061	-0.591046	0.00235491	-0.235416	0.268128	-0.179591	0.401074	0.877928	1.73919e-08	0.770797	1.04589e-05	0.677044	0.000279492	0.608927	0.00158905	-0.236588	0.265682
5027	P2RX7	blue	-0.286262	0.175065	-0.121452	0.571852	0.310295	0.140028	0.328415	0.117154	-0.171454	0.423091	-0.385936	0.0625084	-0.508553	0.0111621	0.921172	1.74188e-10	0.769886	1.08748e-05	0.582397	0.00282585	0.318951	0.128733	-0.125089	0.560306
4257	MGST1	blue	-0.180959	0.397437	0.0208014	0.923143	0.26609	0.20883	0.220298	0.30095	-0.341462	0.102463	-0.216422	0.309749	-0.454153	0.0257922	0.913954	4.41192e-10	0.769092	1.12497e-05	0.672952	0.000314111	0.339881	0.104167	-0.219794	0.302085
127795	C1orf87	blue	-0.396264	0.055241	-0.198245	0.35309	0.0710423	0.741496	-0.145006	0.499011	-0.578001	0.00309438	-0.143926	0.502248	-0.130338	0.543829	0.939428	1.0471e-11	0.768173	1.16971e-05	0.815462	1.20637e-06	0.691441	0.000182625	-0.103771	0.629423
50863	NTM	blue	-0.140541	0.512456	0.0708099	0.742314	0.328547	0.116998	0.310843	0.139293	-0.213295	0.316961	-0.316082	0.132401	-0.540714	0.00637034	0.938649	1.20053e-11	0.767867	1.18499e-05	0.638115	0.000793517	0.292918	0.164807	0.0526959	0.806809
23541	SEC14L2	blue	-0.391253	0.0586802	-0.18712	0.381285	0.213194	0.317195	0.0846625	0.694079	-0.335864	0.108589	-0.429185	0.0363632	-0.387534	0.0613383	0.922523	1.44935e-10	0.767603	1.1983e-05	0.597597	0.00204423	0.466783	0.021477	-0.196327	0.357861
196410	METTL7B	blue	-0.291977	0.166232	-0.0223247	0.917532	0.219525	0.302693	-0.0788733	0.714109	-0.445944	0.028952	-0.0281832	0.895994	-0.0960132	0.655388	0.838367	3.14466e-07	0.767533	1.20181e-05	0.756614	1.88338e-05	0.603126	0.0018099	-0.0924886	0.667316
387758	FIBIN	blue	-0.155019	0.469506	0.110598	0.606918	0.341996	0.101893	0.262169	0.215871	-0.338288	0.105904	-0.130205	0.544242	-0.466379	0.0216052	0.828409	5.77921e-07	0.767251	1.21619e-05	0.619599	0.00124249	0.239922	0.258805	-0.230269	0.279033
79778	MICALL2	blue	-0.544695	0.00592048	-0.322615	0.124156	0.124706	0.561516	-0.108288	0.614495	-0.459783	0.0237896	-0.400551	0.0524242	-0.235213	0.268552	0.899267	2.32828e-09	0.767122	1.22284e-05	0.611565	0.00149649	0.609836	0.00155661	-0.135132	0.528978
25790	CFAP45	blue	-0.381199	0.0660778	-0.148526	0.488535	0.104708	0.626314	-0.14897	0.487221	-0.608861	0.0015914	-0.181558	0.395849	-0.185526	0.385429	0.9281	6.54305e-11	0.766764	1.2414e-05	0.775791	8.41893e-06	0.639528	0.000765915	-0.111647	0.603491
230	ALDOC	blue	-0.296261	0.159818	-0.0822282	0.702478	0.227861	0.284231	0.214058	0.315191	-0.362033	0.0821326	-0.20511	0.33632	-0.438232	0.0321958	0.897185	2.88707e-09	0.766602	1.24993e-05	0.658969	0.000462066	0.347223	0.0964297	-0.145432	0.497739
79642	ARSJ	blue	-0.269084	0.203561	0.0179282	0.933734	0.535903	0.00695169	0.499865	0.0128737	-0.0122339	0.954756	-0.457836	0.0244674	-0.682447	0.000238887	0.772639	9.66051e-06	0.766551	1.2526e-05	0.328938	0.116537	0.0376905	0.861198	-0.276534	0.190841
114897	C1QTNF1	blue	-0.234111	0.270867	0.0604385	0.779066	0.600887	0.00190188	0.615864	0.00135555	0.151613	0.479441	-0.594484	0.00218721	-0.79359	3.70752e-06	0.722275	6.73976e-05	0.76561	1.303e-05	0.173805	0.416664	-0.101471	0.637079	-0.0977087	0.649678
81493	SYNC	blue	-0.315196	0.133549	-0.0761527	0.723587	0.390254	0.0593856	0.335154	0.109385	-0.141535	0.50945	-0.61998	0.0012314	-0.647833	0.000619815	0.892022	4.82802e-09	0.765534	1.30718e-05	0.399276	0.0532503	0.205864	0.334508	-0.0444591	0.836573
1728	NQO1	blue	-0.468467	0.0209486	-0.22431	0.292006	0.165709	0.439026	-0.15614	0.46626	-0.461131	0.0233294	-0.275049	0.193331	-0.112078	0.602086	0.842921	2.34847e-07	0.765504	1.30881e-05	0.627537	0.00102873	0.643545	0.000691925	-0.245291	0.247976
84107	ZIC4	blue	-0.299072	0.155704	-0.155706	0.467515	0.177793	0.405882	0.0698574	0.745668	-0.365144	0.0793445	-0.295176	0.161425	-0.288967	0.170843	0.941391	7.35546e-12	0.765394	1.31483e-05	0.70386	0.000124061	0.539724	0.0064865	-0.0820093	0.703235
146802	SLC47A2	blue	-0.378038	0.0685455	-0.209222	0.326508	0.213739	0.315931	0.185856	0.384567	-0.33082	0.114337	-0.506716	0.0115073	-0.505763	0.0116898	0.956138	3.25058e-13	0.765391	1.315e-05	0.565708	0.00396238	0.392275	0.0579658	-0.0820006	0.703265
90523	MLIP	blue	-0.43235	0.0348593	-0.245305	0.247947	0.0974739	0.650468	-0.0605374	0.778713	-0.528044	0.00799642	-0.233747	0.271634	-0.22197	0.297201	0.928892	5.81392e-11	0.764683	1.3544e-05	0.734341	4.4013e-05	0.604801	0.00174356	-0.255822	0.227599
100506311	HOTAIRM1	blue	-0.0659795	0.759368	0.294972	0.161728	0.402618	0.0511066	0.101186	0.638028	-0.278945	0.186843	0.0678027	0.752918	-0.259251	0.221211	0.763417	1.42753e-05	0.764216	1.38098e-05	0.70144	0.000133969	0.367478	0.0773007	0.0981658	0.648142
5396	PRRX1	blue	-0.0107464	0.960252	0.245822	0.24692	0.500242	0.012795	0.444288	0.0296253	-0.0853508	0.69171	-0.357618	0.0862162	-0.668432	0.000356625	0.849847	1.47946e-07	0.763703	1.41075e-05	0.495809	0.0137433	0.0899525	0.675947	-0.0902929	0.674786
4005	LMO2	blue	-0.325753	0.120331	-0.135983	0.526364	0.206676	0.332562	0.0110966	0.958958	-0.340378	0.103629	-0.24459	0.249372	-0.209435	0.326004	0.916089	3.38094e-10	0.762437	1.48653e-05	0.725188	6.09295e-05	0.594386	0.00219186	-0.211423	0.321326
162282	ANKFN1	blue	-0.419816	0.0411175	-0.112296	0.601376	0.184339	0.388529	-0.137178	0.522698	-0.575461	0.00325909	0.0349219	0.871308	-0.0921987	0.6683	0.774755	8.8105e-06	0.761516	1.54387e-05	0.713647	9.02202e-05	0.56196	0.0042647	-0.242992	0.252577
389084	C2orf82	blue	-0.451605	0.0267415	-0.275001	0.193412	0.180969	0.397411	0.0250093	0.907655	-0.341643	0.102269	-0.457891	0.024448	-0.32403	0.122421	0.905118	1.23983e-09	0.761463	1.54723e-05	0.570976	0.00356816	0.525968	0.00829315	0.0142799	0.947198
79883	PODNL1	blue	-0.0802522	0.709321	0.214342	0.314534	0.566236	0.00392127	0.543513	0.00605119	0.0337029	0.875765	-0.442507	0.0303638	-0.744488	3.02161e-05	0.818449	1.02324e-06	0.761309	1.55704e-05	0.391524	0.0584904	0.00127177	0.995294	-0.0430352	0.841742
414236	C10orf55	blue	-0.36119	0.0829008	-0.0344558	0.873012	0.528037	0.00799741	0.46385	0.0224227	-0.0628013	0.770649	-0.57275	0.00344303	-0.758983	1.71189e-05	0.69304	0.000173941	0.760801	1.58973e-05	0.153645	0.4735	-0.0758352	0.724696	-0.133461	0.534133
85477	SCIN	blue	-0.0509848	0.812973	0.211363	0.321466	0.340463	0.103537	0.1762	0.410172	-0.313934	0.135196	-0.0551113	0.798128	-0.335944	0.108501	0.875479	2.1384e-08	0.760709	1.59572e-05	0.759234	1.69454e-05	0.382178	0.0653279	-0.0508784	0.813356
28481	IGHJ2	blue	-0.289649	0.169791	0.0342878	0.873626	0.297369	0.158187	0.00972583	0.964024	-0.342537	0.101316	-0.219142	0.303558	-0.254648	0.229813	0.78737	4.98111e-06	0.760516	1.60838e-05	0.571349	0.00354155	0.45244	0.0264275	-0.17309	0.418613
415	ARSE	blue	-0.0604929	0.778871	0.205215	0.336066	0.317437	0.13066	0.117445	0.584693	-0.341175	0.102771	-0.10809	0.615146	-0.331746	0.113266	0.889238	6.30292e-09	0.759974	1.64435e-05	0.74635	2.81484e-05	0.413326	0.0446884	-0.0458923	0.831377
94097	SFXN5	blue	-0.428106	0.0368873	-0.222654	0.295677	0.141104	0.510752	-0.131361	0.540642	-0.431336	0.0353356	-0.264981	0.210805	-0.114816	0.593186	0.910448	6.73292e-10	0.759515	1.67534e-05	0.728468	5.4306e-05	0.700393	0.00013847	-0.159926	0.45538
414152	C10orf105	blue	-0.271149	0.199979	-0.020048	0.925919	0.180719	0.398074	-0.0479268	0.824014	-0.494707	0.0139879	-0.0960731	0.655186	-0.179551	0.401181	0.887431	7.4663e-09	0.759011	1.70993e-05	0.766282	1.26685e-05	0.574675	0.00331157	-0.135212	0.528733
85416	ZIC5	blue	-0.237044	0.264736	-0.0256661	0.90524	0.246742	0.2451	0.0951383	0.658341	-0.345104	0.0986175	-0.277302	0.189562	-0.326904	0.11895	0.91694	3.03472e-10	0.75901	1.70999e-05	0.679895	0.000257373	0.478906	0.0179036	-0.0755358	0.725742
3082	HGF	blue	-0.220096	0.301404	-0.012418	0.954075	0.243787	0.250978	0.0240575	0.911155	-0.379755	0.0671963	-0.140492	0.512606	-0.219676	0.302351	0.885159	9.20009e-09	0.758192	1.76752e-05	0.748203	2.62154e-05	0.538224	0.00666592	-0.013818	0.948904
83733	SLC25A18	blue	-0.397202	0.0546147	-0.246237	0.246098	0.117235	0.58537	0.0369905	0.863752	-0.388524	0.0606217	-0.33442	0.110213	-0.285767	0.175844	0.961918	7.05696e-14	0.757762	1.79849e-05	0.706528	0.000113886	0.580824	0.0029196	-0.0734533	0.73303
312	ANXA13	blue	-0.375534	0.0705496	-0.17779	0.405893	0.188545	0.377604	0.0108584	0.959838	-0.403213	0.0507321	-0.42339	0.0392491	-0.33331	0.111473	0.853106	1.18089e-07	0.755107	2.0003e-05	0.523909	0.00859655	0.449101	0.027702	-0.216065	0.310566
6536	SLC6A9	blue	-0.319148	0.128484	-0.152171	0.477805	0.228158	0.283587	0.223835	0.293057	-0.285574	0.17615	-0.452852	0.0262735	-0.489429	0.0152087	0.967929	1.09654e-14	0.753358	2.14385e-05	0.613294	0.00143836	0.392883	0.0575443	-0.0587493	0.785097
84856	LINC00839	blue	-0.529779	0.00775519	-0.353466	0.0901928	0.218316	0.30543	0.0537853	0.802891	-0.255494	0.228217	-0.555179	0.00486122	-0.336001	0.108437	0.882047	1.21621e-08	0.753047	2.17034e-05	0.487519	0.0156716	0.513452	0.0102828	-0.141941	0.508222
8407	TAGLN2	blue	-0.183486	0.390766	0.247149	0.244297	0.697661	0.000150831	0.468771	0.0208544	0.061101	0.776703	-0.551718	0.00519168	-0.754395	2.05769e-05	0.636896	0.000818	0.752814	2.19039e-05	0.120869	0.573711	-0.125986	0.557473	-0.0816426	0.704504
401124	DTHD1	blue	-0.51039	0.0108253	-0.341908	0.101987	0.152341	0.477309	0.0679098	0.752539	-0.441305	0.0308701	-0.443958	0.0297612	-0.398524	0.0537416	0.866281	4.47887e-08	0.752738	2.19697e-05	0.507201	0.0114153	0.422827	0.0395389	-0.0522378	0.808458
55816	DOK5	blue	-0.106952	0.618895	0.133966	0.532574	0.235849	0.267222	-0.00140684	0.994795	-0.42095	0.0405174	-0.0104669	0.961285	-0.192569	0.367318	0.910265	6.88001e-10	0.752558	2.21258e-05	0.857688	8.52161e-08	0.564819	0.00403239	0.0209637	0.922545
1842	ECM2	blue	-0.376406	0.0698466	-0.195488	0.35996	0.092318	0.667895	-0.114563	0.594007	-0.527968	0.00800705	-0.173846	0.416552	-0.130357	0.543769	0.947581	2.21796e-12	0.751945	2.26651e-05	0.8158	1.18425e-06	0.695238	0.000162589	-0.0457768	0.831796
8814	CDKL1	blue	-0.312067	0.13766	-0.0843236	0.695246	0.207093	0.331565	-0.0355469	0.869024	-0.40649	0.0487077	-0.0947648	0.659603	-0.14694	0.493243	0.847762	1.7043e-07	0.751071	2.3454e-05	0.734174	4.42799e-05	0.582542	0.00281735	-0.102048	0.635155
3956	LGALS1	blue	-0.0118545	0.956157	0.392512	0.0578014	0.67511	0.000295411	0.509995	0.0108971	0.0475994	0.825198	-0.375043	0.0709477	-0.740216	3.54739e-05	0.682635	0.000237578	0.749865	2.45822e-05	0.274118	0.194904	-0.111907	0.602643	-0.050118	0.816099
81793	TLR10	blue	-0.356373	0.087395	-0.134345	0.531403	0.204891	0.336847	0.0370307	0.863605	-0.372702	0.0728692	-0.135873	0.5267	-0.200073	0.348576	0.85335	1.16085e-07	0.74818	2.62378e-05	0.699591	0.000142003	0.530222	0.00769458	-0.193951	0.363824
283420	CLEC9A	blue	-0.666238	0.000378996	-0.434454	0.0338872	0.110733	0.606478	-0.136692	0.524187	-0.420474	0.0407683	-0.310186	0.140174	-0.106098	0.621716	0.771	1.03684e-05	0.74745	2.69856e-05	0.511252	0.0106703	0.61238	0.00146886	-0.123984	0.563803
3782	KCNN3	blue	-0.281866	0.182078	-0.0255326	0.905731	0.311439	0.138496	0.0628567	0.770452	-0.305595	0.14645	-0.14579	0.496669	-0.210202	0.324194	0.816001	1.17127e-06	0.746557	2.79254e-05	0.655437	0.000507825	0.486322	0.0159674	0.156189	0.466119
26025	PCDHGA12	blue	-0.258625	0.222368	0.0176105	0.934906	0.35967	0.0843	0.116904	0.586437	-0.219827	0.302011	-0.129744	0.54568	-0.209781	0.325187	0.808401	1.76029e-06	0.745771	2.87774e-05	0.662342	0.00042174	0.484744	0.0163643	-0.111939	0.602538
91107	TRIM47	blue	-0.519362	0.00929902	-0.259577	0.22061	0.217044	0.308325	-0.168948	0.430003	-0.368588	0.0763418	-0.398698	0.0536278	-0.122789	0.567594	0.799893	2.72068e-06	0.745722	2.88313e-05	0.532099	0.0074421	0.633978	0.000879299	-0.169809	0.427623
4825	NKX6-1	blue	-0.239826	0.259002	-0.0874978	0.68434	0.262513	0.215246	0.193693	0.364475	-0.241856	0.25487	-0.398066	0.0540428	-0.417418	0.0424099	0.875351	2.16143e-08	0.744349	3.03757e-05	0.549792	0.00538355	0.367927	0.0769116	-0.174145	0.415739
342979	PALM3	blue	-0.539071	0.00656408	-0.403135	0.0507812	0.00382386	0.985852	-0.110618	0.606855	-0.562816	0.00419399	-0.278161	0.188137	-0.191243	0.370688	0.907225	9.7824e-10	0.743622	3.12223e-05	0.690045	0.000190517	0.635231	0.000852522	-0.198084	0.353488
100499183	BAALC-AS1	blue	-0.412004	0.0454445	-0.287415	0.173257	0.0398462	0.853341	-0.0593193	0.783061	-0.533954	0.00719956	-0.278686	0.187269	-0.237798	0.263173	0.961376	8.22211e-14	0.742286	3.28333e-05	0.756094	1.92304e-05	0.628158	0.00101343	-0.183499	0.390732
5872	RAB13	blue	0.0146708	0.945755	0.314389	0.134601	0.521822	0.00891335	0.493065	0.0143588	-0.0754696	0.725973	-0.32397	0.122494	-0.732329	4.73266e-05	0.799708	2.74595e-06	0.742045	3.31313e-05	0.442376	0.0304187	-0.0168125	0.93785	0.00586602	0.978297
253827	MSRB3	blue	-0.154928	0.46977	0.0558121	0.795614	0.303063	0.149994	0.170603	0.425433	-0.271761	0.198926	-0.275209	0.193062	-0.387613	0.061281	0.915098	3.8287e-10	0.741205	3.41891e-05	0.681105	0.000248462	0.418499	0.0418231	-0.0325863	0.879852
284751	LINC01270	blue	-0.162588	0.447812	0.0487073	0.821192	0.270077	0.201832	0.216519	0.309525	-0.298623	0.156356	-0.220208	0.301151	-0.465296	0.0219524	0.849022	1.565e-07	0.740138	3.55761e-05	0.594009	0.00220976	0.281793	0.182196	-0.00952704	0.964759
8537	BCAS1	blue	-0.237422	0.263951	-0.0682191	0.751447	0.164184	0.443309	0.0156573	0.942113	-0.40621	0.0488781	-0.171747	0.422289	-0.213757	0.315888	0.951847	8.89512e-13	0.74011	3.56136e-05	0.812621	1.40707e-06	0.600498	0.00191823	-0.154525	0.470939
100130298	LOC100130298	blue	-0.614189	0.00140905	-0.403379	0.0506283	0.0605563	0.778645	-0.130729	0.54261	-0.493063	0.0143593	-0.431523	0.0352474	-0.223067	0.29476	0.839048	3.01213e-07	0.739395	3.65715e-05	0.51402	0.0101846	0.571906	0.00350207	-0.22257	0.295865
1052	CEBPD	blue	-0.22506	0.290354	0.090318	0.674701	0.180669	0.398206	-0.132473	0.53719	-0.554513	0.00492333	0.140312	0.513152	-0.0827049	0.700831	0.73795	3.85765e-05	0.73928	3.67277e-05	0.742255	3.28706e-05	0.511343	0.0106539	0.0322631	0.881035
56548	CHST7	blue	-0.328256	0.117342	-0.118412	0.581581	0.110599	0.606917	-0.150347	0.483159	-0.501103	0.0126172	0.00907726	0.966422	-0.0186737	0.930985	0.8573	8.76424e-08	0.738794	3.73931e-05	0.825436	6.87919e-07	0.700155	0.000139508	-0.11509	0.592298
51704	GPRC5B	blue	-0.20214	0.343516	-0.027504	0.898487	0.229616	0.280437	0.218448	0.305129	-0.340272	0.103744	-0.161739	0.450219	-0.386297	0.0622423	0.917609	2.78524e-10	0.738531	3.77584e-05	0.73518	4.26925e-05	0.395573	0.0557057	-0.143296	0.504141
23286	WWC1	blue	-0.0506647	0.814127	0.242322	0.253928	0.320836	0.126364	0.140281	0.513247	-0.345394	0.098316	-0.00863459	0.968059	-0.340935	0.103028	0.868328	3.81766e-08	0.738107	3.83537e-05	0.774192	9.02969e-06	0.382921	0.0647629	0.0909834	0.672434
361	AQP4	blue	-0.312562	0.137004	-0.12744	0.552897	0.133601	0.5337	-0.0610176	0.777	-0.425971	0.0379424	-0.130636	0.5429	-0.120061	0.576294	0.926607	8.14522e-11	0.737646	3.90108e-05	0.818422	1.02476e-06	0.676857	0.000280999	-0.0703398	0.743969
1410	CRYAB	blue	-0.0980866	0.648408	0.177817	0.40582	0.521738	0.00892627	0.557841	0.00461919	-0.0346936	0.872142	-0.451525	0.0267719	-0.795885	3.3166e-06	0.799477	2.77769e-06	0.736632	4.04891e-05	0.355606	0.0881266	-0.0629854	0.769994	-0.150617	0.482365
440738	MAP1LC3C	blue	-0.0534629	0.80405	0.240752	0.257112	0.334309	0.110338	0.109	0.612156	-0.335985	0.108455	-0.0950272	0.658716	-0.324631	0.121689	0.838185	3.18098e-07	0.735948	4.15138e-05	0.70144	0.000133971	0.376907	0.0694452	0.0548095	0.799212
117248	GALNT15	blue	-0.289971	0.169296	-0.149959	0.484302	0.167269	0.434668	0.0782525	0.716268	-0.349445	0.0941739	-0.282082	0.181728	-0.286888	0.174082	0.956352	3.08317e-13	0.735732	4.18429e-05	0.745265	2.93367e-05	0.558365	0.00457274	-0.0812142	0.705987
100507185	NA	blue	-0.405822	0.0491154	-0.26305	0.214276	-0.00385644	0.985731	-0.229079	0.281595	-0.630536	0.000956638	-0.160008	0.455146	-0.0664785	0.757601	0.92553	9.51199e-11	0.735231	4.26136e-05	0.815144	1.22748e-06	0.744182	3.05676e-05	-0.10687	0.619166
100127910	LOC100127910	blue	-0.306189	0.145626	-0.0980323	0.648591	0.185273	0.386087	0.0229123	0.915369	-0.44922	0.0276558	-0.376963	0.0693998	-0.410711	0.0461938	0.876799	1.91401e-08	0.734992	4.29853e-05	0.574065	0.00335278	0.406512	0.0486945	-0.183128	0.391707
5365	PLXNB3	blue	-0.242499	0.25357	-0.0225393	0.916742	0.416882	0.0427028	0.501406	0.0125552	-0.077576	0.718624	-0.573923	0.00336242	-0.783167	6.0483e-06	0.8369	3.44839e-07	0.734011	4.45422e-05	0.33078	0.114383	0.0116001	0.957097	-0.0786802	0.714781
6563	SLC14A1	blue	-0.457364	0.0246342	-0.326539	0.119387	0.0167502	0.93808	-0.140244	0.513359	-0.524809	0.00846274	-0.315517	0.133132	-0.157027	0.463698	0.937627	1.433e-11	0.733643	4.51396e-05	0.727496	5.61998e-05	0.69327	0.000172722	-0.099583	0.643389
4499	MT1M	blue	-0.515887	0.00986748	-0.311488	0.13843	0.332486	0.112414	0.32198	0.124941	-0.122032	0.570003	-0.772112	9.8832e-06	-0.663912	0.000404043	0.797185	3.11173e-06	0.732847	4.64532e-05	0.197802	0.354188	0.149629	0.485277	-0.151002	0.481233
84226	C2orf16	blue	-0.183352	0.391118	0.0314595	0.883979	0.326975	0.118865	0.226215	0.28782	-0.232198	0.274914	-0.313497	0.13577	-0.458127	0.0243651	0.85568	9.84477e-08	0.732683	4.67282e-05	0.565744	0.00395961	0.302653	0.150574	-0.107334	0.617638
4693	NDP	blue	-0.0891998	0.678517	0.120137	0.576053	0.278907	0.186905	0.177717	0.406088	-0.310941	0.139161	-0.166165	0.437748	-0.3876	0.0612905	0.914002	4.38614e-10	0.73246	4.71043e-05	0.73704	3.98886e-05	0.403338	0.0506541	-0.0618358	0.774085
3766	KCNJ10	blue	-0.295677	0.160681	-0.176387	0.409668	0.109373	0.610934	0.0161892	0.94015	-0.39104	0.0588305	-0.237663	0.263451	-0.210935	0.32247	0.960336	1.09616e-13	0.732086	4.77421e-05	0.784529	5.68238e-06	0.625085	0.00109111	-0.133505	0.533998
100507144	LOC100507144	blue	-0.352744	0.0908987	-0.227737	0.284501	0.14749	0.491608	0.108597	0.613482	-0.397995	0.05409	-0.45138	0.0268267	-0.430671	0.0356508	0.952272	8.08454e-13	0.731805	4.82251e-05	0.611968	0.00148276	0.449198	0.0276642	0.00028228	0.998956
100507008	LINC00844	blue	-0.4315	0.035258	-0.300468	0.15369	-0.00408348	0.984891	-0.140952	0.511213	-0.576315	0.0032029	-0.189462	0.375245	-0.128337	0.550081	0.940282	8.99277e-12	0.731675	4.84508e-05	0.801193	2.54896e-06	0.702013	0.000131565	-0.211411	0.321355
874	CBR3	blue	-0.344798	0.0989356	-0.133334	0.534524	0.389329	0.0600443	0.408652	0.0474075	-0.0846112	0.694255	-0.616171	0.00134594	-0.715178	8.5735e-05	0.794821	3.49296e-06	0.731288	4.9127e-05	0.273877	0.195312	0.0695062	0.746905	-0.26212	0.215959
118611	C10orf90	blue	-0.358777	0.0851297	-0.262871	0.214598	0.134077	0.53223	0.121216	0.572605	-0.331307	0.113772	-0.448978	0.0277501	-0.385079	0.0631431	0.965247	2.62026e-14	0.731032	4.95779e-05	0.638708	0.000781821	0.502067	0.0124205	-0.174918	0.41364
2992	GYG1	blue	-0.495694	0.0137689	-0.166749	0.436117	0.080385	0.708861	-0.311907	0.137872	-0.665646	0.000385238	0.184552	0.387973	0.107236	0.617959	0.705563	0.000117479	0.730976	4.96779e-05	0.74963	2.48067e-05	0.684566	0.000224428	-0.208733	0.327665
3426	CFI	blue	0.0350988	0.870661	0.316148	0.132317	0.373576	0.0721467	0.252735	0.233453	-0.269983	0.201996	0.0172174	0.936356	-0.403832	0.0503446	0.827412	6.129e-07	0.730757	5.00667e-05	0.731811	4.82145e-05	0.271195	0.1999	-0.070803	0.742338
83660	TLN2	blue	-0.0772285	0.719835	0.169166	0.4294	0.300668	0.153403	0.266615	0.2079	-0.361665	0.0824681	0.00701371	0.974053	-0.421566	0.0401943	0.816888	1.11558e-06	0.729998	5.14399e-05	0.690703	0.000186761	0.235483	0.267987	-0.126227	0.556712
10840	ALDH1L1	blue	-0.132803	0.536167	0.0445415	0.836274	0.250132	0.238465	0.288586	0.171435	-0.302878	0.150255	-0.143887	0.502365	-0.467134	0.0213658	0.87021	3.28852e-08	0.72998	5.14723e-05	0.672247	0.000320433	0.268662	0.204299	-0.192528	0.367421
6678	SPARC	blue	-0.0331592	0.877755	0.187571	0.380119	0.314158	0.134903	0.230689	0.278133	-0.260912	0.21816	-0.0450352	0.834484	-0.355983	0.0877665	0.88202	1.21915e-08	0.72984	5.17296e-05	0.775575	8.49926e-06	0.369521	0.075544	-0.0762382	0.723289
197021	LCTL	blue	-0.356633	0.0871478	-0.23134	0.276743	0.138081	0.519941	0.0446572	0.835855	-0.37244	0.073087	-0.393411	0.0571798	-0.309327	0.141333	0.960497	1.04886e-13	0.729473	5.24084e-05	0.686782	0.000210126	0.567019	0.00386101	-0.194	0.363699
100507533	SOX21-AS1	blue	-0.26823	0.205055	-0.0923185	0.667893	0.129719	0.545759	0.00464031	0.982831	-0.447943	0.0281552	-0.118402	0.581613	-0.20875	0.327624	0.923144	1.33049e-10	0.729427	5.24938e-05	0.799466	2.77922e-06	0.582326	0.00283001	-0.0848203	0.693536
2628	GATM	blue	-0.342161	0.101716	-0.164302	0.442974	0.28059	0.184148	0.344361	0.0993931	-0.213732	0.315947	-0.459387	0.0239263	-0.602467	0.00183654	0.862976	5.76526e-08	0.729177	5.29611e-05	0.450285	0.0272446	0.204789	0.337093	-0.0605891	0.778528
726	CAPN5	blue	-0.335733	0.108736	-0.199716	0.349456	0.152659	0.476378	0.166325	0.437302	-0.375862	0.0702841	-0.346392	0.0972831	-0.434493	0.0338692	0.935313	2.11614e-11	0.729072	5.31595e-05	0.644903	0.000668337	0.41346	0.044612	-0.177714	0.406095
84970	C1orf94	blue	-0.423109	0.0393939	-0.312526	0.137051	0.0617846	0.774268	-0.0124523	0.953948	-0.471557	0.0200067	-0.374556	0.071344	-0.283121	0.180055	0.962318	6.29549e-14	0.728507	5.42329e-05	0.695913	0.000159232	0.595807	0.00212543	-0.15237	0.477223
100506621	LINC01279	blue	-0.17396	0.416243	0.106746	0.619576	0.241362	0.255872	-0.0728092	0.735289	-0.452412	0.0264379	0.137076	0.523013	-0.0770547	0.72044	0.722894	6.59742e-05	0.726077	5.90693e-05	0.726193	5.88295e-05	0.502848	0.0122632	-0.116074	0.589116
91947	ARRDC4	blue	-0.311261	0.138734	-0.152927	0.475594	0.223615	0.293544	0.171458	0.42308	-0.304616	0.147813	-0.486157	0.0160085	-0.486849	0.0158367	0.926081	8.78845e-11	0.725989	5.9251e-05	0.560365	0.00439918	0.377181	0.0692264	-0.0332386	0.877464
126393	HSPB6	blue	-0.364217	0.0801682	-0.190988	0.37134	-0.00676866	0.974959	-0.255772	0.227693	-0.645252	0.000662386	0.0361735	0.866735	0.0318943	0.882386	0.851765	1.29643e-07	0.724563	6.22708e-05	0.842119	2.47399e-07	0.743042	3.19133e-05	-0.101432	0.63721
199699	DAND5	blue	-0.182716	0.392792	0.0141666	0.947617	0.164687	0.441892	-0.0871536	0.685519	-0.52277	0.00876821	-0.115642	0.59051	-0.188222	0.378435	0.862187	6.11783e-08	0.724418	6.25849e-05	0.748782	2.56359e-05	0.551983	0.00516573	-0.157554	0.462179
246176	GAS2L2	blue	-0.521076	0.00902891	-0.255435	0.228328	0.0705071	0.743379	-0.242736	0.253091	-0.664333	0.000399406	-0.179149	0.402255	-0.126392	0.556192	0.785443	5.44786e-06	0.724166	6.3134e-05	0.624112	0.00111673	0.597044	0.00206902	-0.114711	0.593525
128414	NKAIN4	blue	0.0453652	0.833288	0.30909	0.141655	0.344164	0.099599	0.223662	0.293439	-0.297263	0.158343	-0.00297713	0.988985	-0.398432	0.0538023	0.837611	3.298e-07	0.723852	6.38259e-05	0.734867	4.3181e-05	0.283391	0.179623	0.148418	0.488855
134	ADORA1	blue	-0.421657	0.0401464	-0.22234	0.296377	0.0965446	0.653596	-0.201725	0.344527	-0.478153	0.0181103	-0.155325	0.468618	-0.0156545	0.942124	0.867429	4.09628e-08	0.7236	6.43839e-05	0.761006	1.57645e-05	0.748379	2.60373e-05	-0.203632	0.339889
53342	IL17D	blue	-0.456663	0.0248834	-0.318379	0.129459	0.0534317	0.804162	-0.0986744	0.646435	-0.468616	0.0209023	-0.346493	0.0971791	-0.184768	0.387406	0.93263	3.26706e-11	0.723463	6.4691e-05	0.698901	0.000145105	0.666334	0.000377992	-0.0213577	0.921093
9459	ARHGEF6	blue	-0.444134	0.0296888	-0.224556	0.291464	0.0830825	0.699526	-0.296011	0.160186	-0.528	0.00800254	-0.0800279	0.710099	0.0941432	0.661706	0.827511	6.0934e-07	0.723407	6.48167e-05	0.782078	6.35603e-06	0.805548	2.0418e-06	-0.134305	0.531525
7018	TF	blue	-0.359457	0.0844975	-0.216295	0.31004	0.103829	0.629231	0.05766	0.788993	-0.41706	0.0426055	-0.190951	0.371434	-0.253439	0.23211	0.898552	2.5081e-09	0.723175	6.53384e-05	0.709493	0.00010344	0.522097	0.00887104	-0.201511	0.345049
2297	FOXD1	blue	-0.0398899	0.853181	0.281201	0.183155	0.532584	0.00737811	0.441991	0.0305803	-0.0224164	0.917195	-0.350755	0.0928625	-0.62957	0.000979379	0.736503	4.06813e-05	0.722262	6.74286e-05	0.371103	0.0742045	0.0249465	0.907886	0.219972	0.301684
10186	LHFP	blue	-0.247635	0.243341	0.0107411	0.960272	0.130268	0.544045	-0.165602	0.439326	-0.561436	0.00430849	0.13078	0.542451	0.00356317	0.986816	0.803576	2.25909e-06	0.720438	7.17794e-05	0.841323	2.60448e-07	0.642941	0.000702632	-0.117412	0.584798
2906	GRIN2D	blue	-0.0209976	0.92242	0.354318	0.0893656	0.384506	0.0635699	0.0116434	0.956937	-0.360422	0.0836055	0.256807	0.225751	-0.118074	0.58267	0.674406	0.000301407	0.719375	7.44265e-05	0.73386	4.47854e-05	0.388604	0.0605642	0.066437	0.757748
3166	HMX1	blue	-0.277622	0.18903	-0.0960035	0.65542	0.0732072	0.733893	-0.0862617	0.68858	-0.554898	0.00488737	-0.0594129	0.782726	-0.155044	0.469434	0.918318	2.541e-10	0.719081	7.51732e-05	0.844243	2.1538e-07	0.629993	0.000969368	-0.0669402	0.755967
187	APLNR	blue	-0.290383	0.168663	-0.0800202	0.710126	0.133497	0.534021	-0.146494	0.494569	-0.472578	0.019703	-0.117471	0.584609	-0.0661211	0.758867	0.873416	2.53665e-08	0.718836	7.57999e-05	0.781553	6.50936e-06	0.681119	0.000248361	-0.140073	0.513878
114	ADCY8	blue	-0.439723	0.0315473	-0.326608	0.119304	0.0348786	0.871466	-0.107404	0.617404	-0.469826	0.02053	-0.332943	0.111891	-0.171169	0.423875	0.933948	2.64557e-11	0.718346	7.70697e-05	0.713205	9.15508e-05	0.682802	0.00023641	-0.100838	0.639192
164781	DAW1	blue	-0.429855	0.0360405	-0.274324	0.194556	0.00883152	0.967331	-0.213022	0.317595	-0.58937	0.00244058	-0.152547	0.476706	-0.0605131	0.778799	0.914526	4.11114e-10	0.718285	7.72284e-05	0.80691	1.90277e-06	0.750979	2.35382e-05	-0.0590879	0.783887
7122	CLDN5	blue	-0.352172	0.0914598	-0.216616	0.309304	0.0609485	0.777247	-0.120842	0.573797	-0.489984	0.0150765	-0.199812	0.349218	-0.10944	0.610713	0.915026	3.8635e-10	0.718122	7.76553e-05	0.779006	7.29977e-06	0.689349	0.000194561	-0.076855	0.721137
88	ACTN2	blue	-0.117332	0.585058	0.0374823	0.861957	0.158276	0.460106	0.0284582	0.894984	-0.400953	0.0521656	-0.106768	0.619504	-0.220124	0.301341	0.935091	2.19518e-11	0.717499	7.93089e-05	0.838982	3.02479e-07	0.570066	0.00363376	-0.0981897	0.648062
4582	MUC1	blue	0.035294	0.869948	0.391094	0.0587924	0.600005	0.00193919	0.580754	0.00292381	-0.00163647	0.993945	-0.27776	0.1888	-0.783294	6.01338e-06	0.70482	0.000120314	0.71718	8.01642e-05	0.339624	0.104446	-0.156457	0.465344	0.0142977	0.947133
763	CA5A	blue	-0.403013	0.0508577	-0.186335	0.383322	0.281474	0.182712	0.258775	0.222091	-0.233969	0.271166	-0.514119	0.0101676	-0.564329	0.00407143	0.801106	2.56014e-06	0.717099	8.03841e-05	0.356547	0.0872293	0.199525	0.349926	-0.130367	0.543736
6094	ROM1	blue	-0.468167	0.021042	-0.322953	0.123741	0.0536992	0.803201	-0.145271	0.498218	-0.459903	0.0237484	-0.360209	0.0838016	-0.160417	0.453979	0.915429	3.67364e-10	0.716849	8.10623e-05	0.681842	0.000243163	0.687204	0.000207497	-0.0901066	0.675422
10391	CORO2B	blue	-0.102976	0.632064	0.178283	0.404569	0.260516	0.218885	-0.0515994	0.810757	-0.386855	0.0618333	0.000223923	0.999171	-0.120324	0.575452	0.84448	2.12052e-07	0.716696	8.14817e-05	0.809786	1.63651e-06	0.570548	0.00359884	-0.0326022	0.879794
1524	CX3CR1	blue	-0.496927	0.0134989	-0.333193	0.111606	0.0889279	0.679446	-0.0633292	0.768772	-0.427161	0.0373512	-0.278195	0.18808	-0.154404	0.471292	0.865253	4.84832e-08	0.716282	8.26239e-05	0.649436	0.000594578	0.620349	0.00122078	-0.207279	0.331122
138151	NACC2	blue	-0.330576	0.114621	-0.197323	0.355377	0.205187	0.336133	0.134889	0.529726	-0.27162	0.199169	-0.354924	0.0887813	-0.315313	0.133397	0.929605	5.22141e-11	0.715253	8.55194e-05	0.675594	0.000291353	0.516611	0.0097468	-0.146306	0.495131
64805	P2RY12	blue	-0.463464	0.0225498	-0.329932	0.115371	0.0492604	0.819195	-0.0754186	0.726151	-0.443518	0.029943	-0.299236	0.155467	-0.160633	0.453363	0.906533	1.05799e-09	0.714072	8.89537e-05	0.692201	0.000178449	0.648831	0.000604003	-0.15675	0.464497
3955	LFNG	blue	-0.04891	0.82046	0.185546	0.385376	0.465701	0.0218219	0.520547	0.00911151	-0.0514105	0.811438	-0.444752	0.0294355	-0.760397	1.61622e-05	0.827396	6.13473e-07	0.713963	8.92772e-05	0.412939	0.0449088	-0.00556519	0.97941	-0.0464497	0.829359
2892	GRIA3	blue	-0.424976	0.038442	-0.265242	0.21034	0.0197838	0.926893	-0.128488	0.549609	-0.582058	0.00284587	-0.0320794	0.881708	-0.0608803	0.77749	0.854796	1.04835e-07	0.713286	9.13076e-05	0.791714	4.05725e-06	0.659781	0.000452071	-0.247451	0.243703
23205	ACSBG1	blue	-0.331172	0.113929	-0.229033	0.281694	0.141893	0.508369	0.101557	0.636791	-0.276717	0.190536	-0.345673	0.0980255	-0.277025	0.190021	0.937104	1.56705e-11	0.713098	9.18769e-05	0.690745	0.000186522	0.561142	0.00433326	-0.123515	0.565287
51285	RASL12	blue	-0.421433	0.0402637	-0.209211	0.326532	-0.00358061	0.986752	-0.31747	0.130618	-0.652059	0.00055521	-0.0518211	0.809959	0.0455306	0.832688	0.852536	1.22878e-07	0.712887	9.25201e-05	0.810824	1.54894e-06	0.773097	9.47045e-06	-0.116213	0.588667
10267	RAMP1	blue	-0.285436	0.176368	-0.147467	0.491676	0.273399	0.196126	0.338727	0.105424	-0.166856	0.43582	-0.625501	0.0010803	-0.650067	0.000584891	0.908501	8.4511e-10	0.712767	9.2889e-05	0.432608	0.0347387	0.218857	0.304202	-0.101942	0.635507
11117	EMILIN1	blue	0.0412519	0.848224	0.473223	0.0195131	0.51162	0.0106046	0.0829415	0.700014	-0.22963	0.280406	0.123588	0.565057	-0.213029	0.317579	0.623473	0.00113385	0.712491	9.374e-05	0.597777	0.00203625	0.271196	0.199898	-0.0627877	0.770698
404216	LINC01561	blue	-0.134494	0.530943	0.054344	0.800884	0.436298	0.0330529	0.516464	0.00977127	0.00614816	0.977254	-0.560226	0.00441108	-0.743159	3.1772e-05	0.851173	1.35064e-07	0.712329	9.42439e-05	0.381742	0.0656608	0.0566957	0.792446	0.0104149	0.961477
474354	LRRC18	blue	-0.442877	0.0302093	-0.225541	0.289296	0.011928	0.955886	-0.267714	0.20596	-0.693163	0.000173284	-0.135045	0.529246	-0.0822602	0.702368	0.84858	1.61272e-07	0.711353	9.73256e-05	0.73778	3.88183e-05	0.670786	0.0003339	-0.0885147	0.680859
100505813	NA	blue	-0.162357	0.448467	0.113752	0.596638	0.316833	0.131434	0.10901	0.612124	-0.283316	0.179744	-0.0796595	0.711378	-0.274556	0.194163	0.800433	2.64817e-06	0.711337	9.73746e-05	0.681028	0.000249018	0.409832	0.0467087	-0.166258	0.437489
11135	CDC42EP1	blue	0.0306187	0.88706	0.312284	0.137372	0.566469	0.00390329	0.553432	0.0050257	0.0143231	0.947039	-0.371909	0.0735295	-0.75854	1.74286e-05	0.781915	6.40326e-06	0.711201	9.78135e-05	0.404972	0.0496377	-0.0542939	0.801064	-0.0306809	0.886832
646962	HRCT1	blue	-0.58412	0.00272617	-0.384529	0.0635525	0.0677856	0.752978	-0.155824	0.467173	-0.461628	0.0231615	-0.426021	0.0379173	-0.201816	0.344306	0.809036	1.70255e-06	0.711194	9.78349e-05	0.511406	0.0106428	0.579342	0.00301024	-0.12273	0.567782
55083	KIF26B	blue	-0.209551	0.325731	0.143133	0.504632	0.347716	0.0959257	-0.0379827	0.860132	-0.305758	0.146223	-0.00534843	0.980212	-0.104485	0.627055	0.754163	2.07669e-05	0.710965	9.85733e-05	0.696383	0.000156934	0.523036	0.00872791	0.0743068	0.73004
7101	NR2E1	blue	-0.369102	0.0759013	-0.253734	0.231549	0.0400199	0.852708	-0.0665205	0.757452	-0.503897	0.0120542	-0.195942	0.358823	-0.153523	0.473855	0.919797	2.093e-10	0.710472	0.000100182	0.771262	1.02521e-05	0.649067	0.000600313	-0.164902	0.441289
389118	CDHR4	blue	-0.528712	0.00790287	-0.35777	0.0860727	-0.028691	0.89413	-0.232078	0.275169	-0.674551	0.000300164	-0.173139	0.41848	-0.0925875	0.66698	0.878597	1.64241e-08	0.710335	0.00010063	0.746864	2.75991e-05	0.699401	0.00014285	-0.151295	0.480374
5243	ABCB1	blue	-0.451053	0.0269511	-0.289035	0.170739	0.2514	0.236014	0.140217	0.51344	-0.213029	0.317579	-0.461846	0.0230883	-0.312483	0.137108	0.799873	2.72341e-06	0.708933	0.000105346	0.456256	0.0250287	0.420649	0.0406757	-0.251774	0.235295
6037	RNASE3	blue	-0.397782	0.0542307	-0.183089	0.39181	0.152964	0.475486	-0.0377564	0.860958	-0.403607	0.0504852	-0.265956	0.209069	-0.217221	0.307921	0.848728	1.59653e-07	0.708269	0.000107647	0.636293	0.000830369	0.552756	0.00509065	-0.225347	0.289723
9732	DOCK4	blue	-0.200197	0.348271	0.00935582	0.965392	0.215059	0.312879	0.0862962	0.688461	-0.37968	0.0672552	0.0487382	0.821081	-0.196172	0.358247	0.82988	5.29517e-07	0.706786	0.00011294	0.786759	5.1251e-06	0.483925	0.0165736	-0.0282839	0.895624
347	APOD	blue	-0.220214	0.301139	-0.0544296	0.800576	0.333857	0.11085	0.333939	0.110758	-0.129959	0.545011	-0.523107	0.00871708	-0.559962	0.00443368	0.851817	1.29177e-07	0.70671	0.000113219	0.443164	0.0300896	0.22035	0.300832	-0.217346	0.307637
81035	COLEC12	blue	0.0491434	0.819617	0.283906	0.178799	0.52905	0.00785579	0.591491	0.00233263	0.0528028	0.806424	-0.391703	0.0583648	-0.751888	2.27158e-05	0.822128	8.31957e-07	0.705706	0.000116941	0.439581	0.0316086	-0.0230003	0.915046	0.0328192	0.878999
84944	MAEL	blue	-0.217008	0.308409	-0.0385785	0.857959	0.222443	0.296148	0.219631	0.302452	-0.283807	0.178958	-0.343419	0.100383	-0.499852	0.0128763	0.879341	1.54064e-08	0.70549	0.000117756	0.573047	0.00342251	0.304727	0.147657	0.00946821	0.964977
658	BMPR1B	blue	-0.177124	0.407681	-0.0345216	0.872771	0.110956	0.605747	-0.0335582	0.876295	-0.461433	0.0232272	-0.0949247	0.659063	-0.168207	0.432058	0.948414	1.86685e-12	0.705279	0.000118555	0.87321	2.57982e-08	0.636898	0.000817966	-0.0896495	0.676981
645369	TMEM200C	blue	-0.0467095	0.828418	0.104882	0.625739	0.336623	0.107743	0.355115	0.0885975	-0.166596	0.436543	-0.305265	0.146907	-0.530453	0.0076632	0.890416	5.6357e-09	0.70452	0.000121474	0.614826	0.0013885	0.246297	0.245979	0.008626	0.968091
1901	S1PR1	blue	-0.215406	0.312081	0.0403152	0.851633	0.171213	0.423754	-0.192845	0.366619	-0.46436	0.0222559	0.0502651	0.815568	0.0352042	0.870276	0.810612	1.56647e-06	0.704499	0.000121556	0.823738	7.58799e-07	0.699974	0.000140306	-0.0211623	0.921813
100506755	MIR497HG	blue	-0.611936	0.00148384	-0.448963	0.0277555	0.152059	0.478134	0.14829	0.489235	-0.33057	0.114628	-0.633274	0.00089467	-0.493922	0.0141642	0.792213	3.96137e-06	0.704496	0.000121568	0.304234	0.148346	0.29214	0.165984	-0.321019	0.126135
5260	PHKG1	blue	-0.406049	0.0489765	-0.30988	0.140587	0.00406001	0.984978	-0.0791492	0.71315	-0.509979	0.0109	-0.247898	0.242823	-0.176719	0.408771	0.949242	1.5685e-12	0.703758	0.000124465	0.782342	6.28032e-06	0.671964	0.000323006	-0.133883	0.532827
10633	RASL10A	blue	-0.405406	0.0493703	-0.215927	0.310883	-0.0219272	0.918996	-0.324781	0.121506	-0.635663	0.000843433	0.0653643	0.761548	0.118529	0.581206	0.7881	4.81397e-06	0.703188	0.000126749	0.801297	2.53567e-06	0.769206	1.1195e-05	-0.0647767	0.763632
414194	CCNYL2	blue	-0.546206	0.00575678	-0.416982	0.0426481	0.0670477	0.755587	-0.0357216	0.868385	-0.390674	0.059088	-0.51903	0.00935216	-0.300346	0.153865	0.870316	3.26073e-08	0.702809	0.000128285	0.508637	0.0111465	0.533704	0.00723184	-0.115921	0.589609
8082	SSPN	blue	-0.346418	0.097256	-0.251435	0.235947	0.157726	0.461685	0.194511	0.362413	-0.326484	0.119453	-0.502905	0.0122518	-0.501376	0.0125613	0.932741	3.21017e-11	0.701981	0.0001317	0.559968	0.00443315	0.375724	0.0703959	-0.140551	0.512428
5104	SERPINA5	blue	-0.308512	0.142439	-0.11575	0.590161	0.0996376	0.643206	-0.105599	0.623365	-0.531104	0.00757512	-0.100118	0.641597	-0.131955	0.538799	0.860544	6.91413e-08	0.701219	0.000134911	0.770925	1.04015e-05	0.601491	0.00187665	-0.217333	0.307667
729993	SHISA9	blue	-0.13386	0.532899	0.0522478	0.808422	0.172715	0.419638	0.0155777	0.942407	-0.388885	0.0603624	0.0245153	0.909471	-0.132238	0.537919	0.895935	3.27789e-09	0.700318	0.000138795	0.878046	1.72177e-08	0.598441	0.00200688	-0.0268222	0.900992
100130613	PRR32	blue	-0.405045	0.0495923	-0.261893	0.216373	0.116229	0.588613	0.013748	0.949162	-0.432431	0.0348214	-0.436034	0.0331715	-0.361473	0.0826429	0.881627	1.26219e-08	0.700039	0.000140018	0.562371	0.0042307	0.464562	0.02219	-0.224213	0.292221
100506421	LINC01158	blue	-0.381531	0.0658228	-0.292822	0.164951	0.0215866	0.92025	-0.0751923	0.726942	-0.469467	0.0206397	-0.306015	0.145867	-0.180238	0.399351	0.956863	2.71503e-13	0.69952	0.000142318	0.763396	1.42881e-05	0.678459	0.000268316	-0.142421	0.506774
124842	TMEM132E	blue	-0.30729	0.14411	-0.204203	0.338508	0.0484104	0.822265	-0.0251605	0.907099	-0.448473	0.027947	-0.188346	0.378116	-0.187602	0.380039	0.938735	1.18271e-11	0.698364	0.000147559	0.800283	2.66811e-06	0.633208	0.000896119	-0.201449	0.345202
875	CBS	blue	-0.310822	0.13932	-0.182819	0.392521	0.0199538	0.926266	-0.11574	0.590193	-0.517405	0.00961571	0.000640463	0.99763	-0.0525054	0.807495	0.881708	1.25312e-08	0.697251	0.000152767	0.850177	1.44642e-07	0.685224	0.0002201	-0.0684882	0.750497
4638	MYLK	blue	-0.335595	0.10889	-0.0447901	0.835373	0.383624	0.0642318	0.249644	0.239413	-0.178606	0.403706	-0.472782	0.0196426	-0.495392	0.0138356	0.74831	2.61067e-05	0.696839	0.000154733	0.337568	0.106697	0.202995	0.341435	0.0163588	0.939524
100505861	NA	blue	-0.132011	0.538624	0.233537	0.272077	0.644927	0.000667936	0.488233	0.0154973	0.0383593	0.858759	-0.446396	0.0287703	-0.750523	2.39609e-05	0.544006	0.00599635	0.696339	0.000157148	0.0695923	0.746602	-0.202286	0.343158	-0.00659216	0.975612
645321	LOC645321	blue	-0.217371	0.30758	-0.0965979	0.653417	0.0646307	0.76415	-0.0538282	0.802737	-0.473024	0.0195716	-0.140549	0.512434	-0.16688	0.435752	0.950173	1.28528e-12	0.696215	0.000157752	0.848342	1.63885e-07	0.646678	0.000638576	-0.0326957	0.879451
400043	LOC400043	blue	-0.565926	0.00394538	-0.435239	0.0335302	0.113525	0.597376	0.0752604	0.726704	-0.281308	0.182981	-0.603461	0.00179647	-0.383562	0.0642785	0.851054	1.36183e-07	0.696195	0.000157853	0.414151	0.0442216	0.445327	0.0292016	-0.171011	0.424309
11341	SCRG1	blue	-0.283241	0.179864	-0.184039	0.389316	0.0502417	0.815652	-0.0302811	0.888297	-0.44551	0.0291274	-0.1622	0.44891	-0.156193	0.466106	0.943585	4.88396e-12	0.696059	0.000158517	0.825615	6.8079e-07	0.653739	0.00053118	-0.178382	0.404305
58494	JAM2	blue	-0.291598	0.166807	-0.18525	0.386148	0.0291585	0.892415	-0.101164	0.638101	-0.498106	0.013245	-0.11887	0.580111	-0.0894578	0.677636	0.930934	4.26072e-11	0.695693	0.000160323	0.850615	1.40358e-07	0.705025	0.000119524	-0.0666047	0.757154
9957	HS3ST1	blue	-0.0681156	0.751812	0.145493	0.497557	0.218459	0.305104	0.0536762	0.803283	-0.368291	0.0765973	0.0891095	0.678825	-0.165834	0.438673	0.846893	1.80672e-07	0.694421	0.00016673	0.857542	8.61222e-08	0.508932	0.0110919	-0.0292071	0.892236
147429	AQP4-AS1	blue	-0.307316	0.144074	-0.180523	0.398595	0.0179614	0.933612	-0.126709	0.555196	-0.558584	0.00455343	-0.171537	0.422864	-0.143807	0.502605	0.933444	2.86935e-11	0.694289	0.00016741	0.815904	1.17753e-06	0.673084	0.000312939	-0.15462	0.470663
441631	TSPAN11	blue	-0.0924672	0.667389	0.141333	0.510059	0.261202	0.217631	0.173706	0.416935	-0.318699	0.129052	-0.0244066	0.909871	-0.327798	0.117885	0.861288	6.54249e-08	0.693697	0.000170479	0.772424	9.75067e-06	0.386296	0.0622432	-0.0364477	0.865734
25791	NGEF	blue	-0.293561	0.163839	-0.136494	0.524795	0.25934	0.221047	0.146275	0.495222	-0.202225	0.343307	-0.560174	0.00441546	-0.45783	0.0244697	0.866511	4.39962e-08	0.693006	0.000174118	0.464487	0.0222146	0.372231	0.0732607	0.0245618	0.9093
255426	RASGEF1C	blue	-0.222865	0.295209	-0.12345	0.565495	0.0713352	0.740466	0.0136209	0.949632	-0.399487	0.053113	-0.199808	0.349228	-0.21925	0.303312	0.941011	7.88285e-12	0.692578	0.000176414	0.786828	5.10862e-06	0.595308	0.00214855	-0.0599182	0.780922
9936	CD302	blue	-0.158582	0.459228	0.00302121	0.988821	0.29542	0.161062	0.359257	0.084683	-0.14239	0.506869	-0.393889	0.0568513	-0.553456	0.00502338	0.869293	3.53747e-08	0.692379	0.000177488	0.528017	0.00800022	0.223024	0.294854	0.164768	0.441664
100506512	NA	blue	-0.466938	0.0214276	-0.189461	0.375249	0.200262	0.34811	-0.158805	0.458589	-0.388757	0.060454	-0.250746	0.237277	-0.0932519	0.664726	0.725229	6.08429e-05	0.692334	0.000177728	0.532962	0.00732842	0.569643	0.00366464	0.0327824	0.879134
5455	POU3F3	blue	-0.321761	0.125212	-0.250424	0.237901	0.0402487	0.851875	-0.0185558	0.93142	-0.419094	0.0415034	-0.275873	0.191946	-0.199299	0.350482	0.960777	9.71172e-14	0.692297	0.00017793	0.779847	7.02991e-06	0.651547	0.000562705	-0.108618	0.613413
196051	PPAPDC1A	blue	-0.0165996	0.938636	0.235571	0.267803	0.576336	0.00320152	0.616804	0.0013263	0.128168	0.550613	-0.544593	0.00593165	-0.81913	9.85103e-07	0.775683	8.45883e-06	0.692145	0.000178753	0.291702	0.166649	-0.0914837	0.670731	0.0561235	0.794497
84239	ATP13A4	blue	-0.226918	0.286284	-0.0254253	0.906125	0.116737	0.586974	-0.145315	0.498087	-0.486749	0.0158615	-0.0296872	0.890475	-0.0597732	0.78144	0.875349	2.16174e-08	0.691666	0.000181378	0.852153	1.26205e-07	0.68495	0.000221891	-0.114758	0.593373
6017	RLBP1	blue	-0.294673	0.162174	-0.111669	0.603419	0.0519376	0.809539	-0.119781	0.577191	-0.528994	0.00786358	0.0713721	0.740336	-0.0297425	0.890272	0.838377	3.14264e-07	0.691511	0.00018224	0.846688	1.83167e-07	0.652635	0.000546865	-0.0815858	0.7047
3773	KCNJ16	blue	-0.265528	0.20983	-0.153829	0.472966	0.0399972	0.852791	-0.0730474	0.734454	-0.475208	0.018938	-0.0318255	0.882638	-0.067599	0.753638	0.908091	8.86013e-10	0.690424	0.000188344	0.87326	2.56928e-08	0.687142	0.000207878	-0.15179	0.478921
79683	ZDHHC14	blue	-0.238922	0.260857	-0.128392	0.54991	0.0435544	0.839856	-0.0569286	0.791612	-0.480576	0.0174517	-0.0885087	0.680879	-0.138918	0.517389	0.942936	5.52179e-12	0.690109	0.00019015	0.875247	2.1802e-08	0.663606	0.000407444	-0.11483	0.593141
79054	TRPM8	blue	-0.437638	0.0324571	-0.266682	0.207781	0.114615	0.593837	0.0436248	0.839601	-0.40411	0.0501718	-0.103848	0.629167	-0.179383	0.40163	0.77628	8.23941e-06	0.690012	0.000190705	0.63484	0.000860786	0.484584	0.016405	-0.2768	0.190396
132112	RTP1	blue	-0.369471	0.0755865	-0.256317	0.226669	-0.0347335	0.871996	-0.199256	0.350589	-0.605591	0.00171305	-0.156909	0.464038	-0.0816759	0.704388	0.92578	9.17727e-11	0.689102	0.000196012	0.828731	5.66995e-07	0.736471	4.07286e-05	-0.120364	0.575326
2670	GFAP	blue	-0.327527	0.118206	-0.251421	0.235974	0.0368943	0.864103	-0.013666	0.949465	-0.411421	0.0457811	-0.259478	0.220793	-0.19151	0.370009	0.942293	6.22726e-12	0.688668	0.000198591	0.766016	1.28103e-05	0.639153	0.000773159	-0.16209	0.449224
170302	ARX	blue	-0.509793	0.0109338	-0.354125	0.0895526	-0.0942841	0.661229	-0.265438	0.209991	-0.710398	0.000100425	-0.081568	0.704762	-0.0203096	0.924955	0.850722	1.39333e-07	0.688092	0.000202052	0.77294	9.5353e-06	0.719168	7.49509e-05	-0.281381	0.182864
164633	CABP7	blue	-0.533667	0.0072366	-0.353862	0.0898084	0.180861	0.397696	-0.0511823	0.81226	-0.256346	0.226616	-0.363405	0.0808942	-0.119623	0.577697	0.757285	1.83339e-05	0.687703	0.000204419	0.505908	0.0116618	0.583371	0.00276913	-0.152348	0.477287
7545	ZIC1	blue	-0.177207	0.407459	-0.0809889	0.706767	0.156648	0.464792	0.129638	0.546011	-0.320357	0.126963	-0.266972	0.207268	-0.323244	0.123382	0.900896	1.9614e-09	0.687514	0.000205583	0.687118	0.000208028	0.460848	0.0234254	-0.0383835	0.85867
5209	PFKFB3	blue	-0.192037	0.368668	-0.0185274	0.931524	0.355715	0.0880218	0.319532	0.127999	-0.082597	0.701203	-0.374093	0.0717225	-0.478016	0.0181481	0.837186	3.3872e-07	0.687229	0.000207338	0.529318	0.00781871	0.285473	0.17631	0.0382799	0.859048
79628	SH3TC2	blue	-0.289895	0.169413	-0.0402058	0.852031	0.43491	0.0336792	0.367264	0.0774859	-0.0621468	0.772978	-0.572778	0.00344112	-0.620259	0.00122337	0.720987	7.04442e-05	0.685155	0.000220548	0.232364	0.274561	0.0629813	0.770009	-0.0632133	0.769184
148	ADRA1A	blue	-0.291303	0.167256	-0.165041	0.440898	0.0713697	0.740345	-0.152656	0.476387	-0.458474	0.0242435	-0.187296	0.380831	-0.0738974	0.731474	0.896739	3.02142e-09	0.683467	0.000231834	0.788367	4.75411e-06	0.717056	8.0501e-05	-0.041992	0.845533
387751	GVINP1	blue	-0.32256	0.124224	-0.0887504	0.680052	0.186986	0.381633	-0.172438	0.420394	-0.40758	0.0480485	0.0166389	0.938491	0.063401	0.768517	0.691544	0.000182057	0.682566	0.000238054	0.67548	0.000292305	0.631509	0.000934203	0.0112253	0.958482
10580	SORBS1	blue	-0.305607	0.146432	-0.22056	0.30036	0.0626335	0.771246	-0.0227928	0.915809	-0.404322	0.0500399	-0.322411	0.124408	-0.222027	0.297076	0.955465	3.83125e-13	0.681423	0.000246165	0.754403	2.05706e-05	0.636555	0.000824973	-0.065901	0.759646
7301	TYRO3	blue	-0.0790186	0.713604	0.0905364	0.673956	0.21006	0.324528	0.0915773	0.670413	-0.341614	0.102301	-0.125657	0.558509	-0.285854	0.175707	0.912146	5.49889e-10	0.680903	0.000249932	0.8044	2.16589e-06	0.492644	0.0144551	-0.0761786	0.723497
4773	NFATC2	blue	-0.283625	0.179249	-0.141388	0.509893	0.159182	0.457508	0.0500566	0.81632	-0.367657	0.0771451	-0.167501	0.43402	-0.211791	0.320466	0.848651	1.6049e-07	0.680526	0.000252694	0.712434	9.39179e-05	0.517437	0.00961048	-0.0707545	0.742509
3707	ITPKB	blue	-0.12598	0.557492	-0.000459577	0.9983	0.297354	0.15821	0.374214	0.0716237	-0.145057	0.498858	-0.511323	0.0106575	-0.6306	0.000955153	0.914247	4.25559e-10	0.680517	0.000252763	0.519369	0.00929789	0.211546	0.321039	-0.0839064	0.696684
91703	ACY3	blue	-0.424898	0.0384811	-0.316811	0.131462	-0.00716591	0.97349	-0.0906476	0.673578	-0.474733	0.0190745	-0.245184	0.248187	-0.139099	0.516838	0.888412	6.81266e-09	0.680157	0.00025542	0.714073	8.89511e-05	0.649612	0.000591868	-0.117617	0.58414
641	BLM	blue	-0.318052	0.129875	-0.242822	0.252919	-0.0229277	0.915313	-0.134461	0.531045	-0.565494	0.00397914	-0.104922	0.625604	-0.0925175	0.667218	0.919684	2.12449e-10	0.679868	0.000257576	0.848897	1.57838e-07	0.699758	0.00014126	-0.219652	0.302405
165	AEBP1	blue	0.0702276	0.744364	0.28724	0.173531	0.409578	0.0468588	0.39856	0.053718	-0.11453	0.594111	-0.309706	0.140822	-0.627555	0.0010283	0.83779	3.26125e-07	0.67969	0.000258917	0.543387	0.00606519	0.114012	0.595792	0.130698	0.542705
163175	LGI4	blue	-0.3873	0.0615085	-0.312748	0.136758	-0.0175237	0.935226	-0.104586	0.626718	-0.477342	0.0183352	-0.257306	0.22482	-0.134762	0.530117	0.930166	4.79431e-11	0.679642	0.000259274	0.773228	9.41674e-06	0.687607	0.000205013	-0.126621	0.555472
57834	CYP4F11	blue	-0.480846	0.0173794	-0.340103	0.103926	0.1836	0.390466	0.119373	0.578498	-0.24337	0.251816	-0.531224	0.00755898	-0.412786	0.0449962	0.819977	9.39453e-07	0.679624	0.000259411	0.421517	0.0402199	0.387021	0.0617125	-0.191912	0.368987
3823	KLRC3	blue	-0.350142	0.0934745	-0.253004	0.232939	0.118204	0.582252	0.0996698	0.643099	-0.342316	0.101552	-0.210072	0.324502	-0.249457	0.239776	0.839646	2.89976e-07	0.678581	0.000267368	0.650109	0.000584256	0.484269	0.0164855	-0.0811819	0.706099
9672	SDC3	blue	-0.105201	0.624682	-0.0041075	0.984803	0.256504	0.226318	0.310778	0.13938	-0.142685	0.505978	-0.414894	0.0438042	-0.525159	0.00841126	0.933082	3.04032e-11	0.67837	0.000269008	0.617837	0.00129477	0.318257	0.129614	0.0204053	0.924602
56246	MRAP	blue	-0.527328	0.00809781	-0.401823	0.0516103	-0.0181398	0.932954	-0.211723	0.320626	-0.589479	0.00243493	-0.367326	0.0774324	-0.151765	0.478995	0.882375	1.18143e-08	0.678369	0.000269015	0.650054	0.000585094	0.678126	0.000270912	-0.100118	0.641598
414062	CCL3L3	blue	-0.412656	0.0450707	-0.256889	0.225598	0.147026	0.492987	0.00600702	0.977776	-0.368631	0.0763051	-0.378047	0.0685378	-0.28044	0.184394	0.788212	4.78867e-06	0.67795	0.000272291	0.481667	0.0171617	0.447273	0.0284206	0.078846	0.714204
23242	COBL	blue	-0.448554	0.0279155	-0.26839	0.204774	0.105975	0.622123	-0.20555	0.335261	-0.41005	0.0465806	-0.316351	0.132054	-0.0520896	0.808992	0.82794	5.94157e-07	0.677896	0.000272716	0.641402	0.000730577	0.708238	0.000107756	0.00915248	0.966144
5414	SEPT4	blue	-0.572654	0.0034497	-0.421293	0.0403372	-0.0514699	0.811224	-0.315203	0.13354	-0.564508	0.00405717	-0.217789	0.306627	0.0499797	0.816598	0.823513	7.68675e-07	0.677728	0.000274041	0.693981	0.000168998	0.789052	4.60329e-06	-0.0861648	0.688912
5648	MASP1	blue	-0.237802	0.263165	-0.162399	0.448347	0.0791792	0.713046	0.0600165	0.780571	-0.406352	0.0487917	-0.303988	0.148692	-0.317569	0.13049	0.941939	6.65036e-12	0.677499	0.000275855	0.725019	6.12895e-05	0.527743	0.00803882	0.0965939	0.65343
386617	KCTD8	blue	-0.0710002	0.741644	0.07088	0.742067	0.141064	0.510874	-0.0317556	0.882894	-0.393071	0.0574138	0.0148055	0.945258	-0.0919467	0.669157	0.872506	2.73252e-08	0.677397	0.000276664	0.858402	8.09125e-08	0.61067	0.00152736	0.0750637	0.727392
64759	TNS3	blue	0.0511535	0.812364	0.265386	0.210083	0.475168	0.0189494	0.510697	0.0107699	-0.00574627	0.97874	-0.354587	0.0891059	-0.682828	0.000236234	0.833299	4.3075e-07	0.676624	0.000282885	0.50476	0.0118845	0.0542391	0.80126	0.0155445	0.94253
254778	C8orf46	blue	-0.452016	0.0265865	-0.3914	0.0585772	-0.000684518	0.997467	0.00163938	0.993934	-0.412816	0.0449792	-0.365514	0.0790179	-0.243361	0.251835	0.926478	8.29922e-11	0.676384	0.000284837	0.673708	0.000307447	0.599337	0.00196783	-0.166111	0.437898
100507531	NA	blue	-0.497298	0.0134188	-0.377578	0.0689097	-0.12227	0.569245	-0.296694	0.159179	-0.68638	0.00021266	-0.188078	0.378808	-0.0392225	0.855612	0.892562	4.5807e-09	0.676287	0.000285629	0.77386	9.16148e-06	0.762177	1.50248e-05	-0.181086	0.397099
100505875	LINC01088	blue	-0.316381	0.132016	-0.265489	0.2099	0.0675936	0.753657	0.157109	0.463463	-0.375799	0.0703353	-0.419713	0.0411724	-0.441703	0.0307019	0.907249	9.75563e-10	0.675781	0.000289803	0.590709	0.00237192	0.390036	0.0595402	-0.224474	0.291645
9283	GPR37L1	blue	-0.381148	0.0661171	-0.311156	0.138874	0.0261469	0.903473	-0.0575042	0.789551	-0.403529	0.0505343	-0.339211	0.104895	-0.169508	0.428453	0.935516	2.04605e-11	0.675627	0.000291084	0.728124	5.49713e-05	0.673483	0.000309417	-0.170376	0.426056
5919	RARRES2	blue	-0.0392697	0.85544	0.12905	0.54785	0.343866	0.0999123	0.492259	0.0145439	-0.131328	0.540747	-0.342154	0.101724	-0.70498	0.000119699	0.826572	6.43829e-07	0.675172	0.000294896	0.475084	0.0189736	0.0278203	0.897326	0.0408116	0.849826
130132	RFTN2	blue	-0.239089	0.260514	-0.13904	0.517017	0.0366943	0.864833	-0.0880473	0.682458	-0.481297	0.0172595	-0.138128	0.519796	-0.123498	0.565342	0.940366	8.85716e-12	0.673522	0.000309072	0.861686	6.35142e-08	0.684977	0.000221716	-0.091394	0.671036
57134	MAN1C1	blue	-0.719515	7.40727e-05	-0.533093	0.00731127	-0.0430622	0.841644	-0.312947	0.136495	-0.603692	0.00178725	-0.276072	0.191613	0.00627367	0.97679	0.737417	3.93401e-05	0.672961	0.000314026	0.536454	0.00688291	0.701448	0.000133937	-0.279898	0.185278
5375	PMP2	blue	-0.291995	0.166204	-0.228296	0.283287	0.039448	0.854791	-0.0145124	0.94634	-0.39891	0.0534888	-0.273839	0.195377	-0.192994	0.36624	0.944801	3.86558e-12	0.67252	0.000317969	0.768859	1.13617e-05	0.641772	0.00072378	-0.136637	0.524357
443	ASPA	blue	-0.311857	0.137939	-0.202557	0.3425	0.00708698	0.973782	-0.149505	0.485641	-0.513647	0.010249	-0.160951	0.45246	-0.082799	0.700506	0.916393	3.25335e-10	0.670515	0.000336444	0.82057	9.08676e-07	0.705395	0.000118116	-0.150154	0.483729
100506913	NA	blue	-0.444654	0.0294756	-0.217763	0.306686	0.119744	0.577309	-0.222024	0.297081	-0.417354	0.0424444	-0.0150376	0.944401	0.0903066	0.67474	0.722662	6.6504e-05	0.669865	0.000342635	0.702827	0.00012821	0.713545	9.05255e-05	-0.218904	0.304096
6656	SOX1	blue	-0.265253	0.21032	-0.162904	0.446917	0.115933	0.589571	0.105804	0.622686	-0.332094	0.112864	-0.292189	0.165909	-0.296719	0.159142	0.898687	2.47338e-09	0.669557	0.000345603	0.680668	0.000251652	0.492694	0.0144438	0.0488861	0.820546
5320	PLA2G2A	blue	-0.342892	0.10094	-0.12576	0.558186	0.24131	0.255976	0.0465486	0.829	-0.272268	0.198056	-0.358891	0.0850235	-0.306678	0.144952	0.770121	1.07665e-05	0.669541	0.000345759	0.495272	0.013862	0.422881	0.0395113	-0.0495103	0.818292
497190	CLEC18B	blue	-0.382134	0.0653612	-0.29096	0.16778	-0.0295217	0.891082	-0.174785	0.413999	-0.527006	0.00814366	-0.288356	0.171791	-0.127778	0.551834	0.892208	4.74149e-09	0.669061	0.000350422	0.716083	8.31771e-05	0.678128	0.000270897	-0.0481302	0.823278
7079	TIMP4	blue	-0.282544	0.180983	-0.16332	0.445744	0.0262257	0.903183	-0.123938	0.563947	-0.502665	0.0122999	0.0212969	0.921318	-0.014758	0.945433	0.854561	1.0659e-07	0.66903	0.000350729	0.856707	9.14675e-08	0.686699	0.000210647	-0.151191	0.480678
844	CASQ1	blue	-0.465924	0.0217505	-0.277228	0.189684	-0.0448771	0.835057	-0.37011	0.0750427	-0.697386	0.000152128	0.0188909	0.930184	0.132068	0.538446	0.74248	3.25942e-05	0.668637	0.000354592	0.733456	4.54447e-05	0.754714	2.03178e-05	-0.2924	0.16559
645434	LOC645434	blue	-0.351046	0.0925736	-0.224919	0.290664	0.0857489	0.690342	0.0257498	0.904932	-0.452219	0.0265104	-0.391443	0.0585473	-0.351422	0.0922006	0.890828	5.41729e-09	0.668202	0.00035891	0.604376	0.00176019	0.464437	0.0222309	-0.0379981	0.860076
10485	C1orf61	blue	-0.238133	0.262481	-0.177467	0.406759	0.0355476	0.869021	-0.00720696	0.973338	-0.408155	0.047704	-0.20007	0.348583	-0.174892	0.413709	0.945998	3.05426e-12	0.667082	0.000370253	0.818358	1.02838e-06	0.642676	0.000707385	-0.147141	0.492645
2903	GRIN2A	blue	-0.464315	0.0222704	-0.332937	0.111898	-0.0423821	0.844115	-0.336562	0.107811	-0.598243	0.0020156	-0.129813	0.545466	0.0821033	0.70291	0.841946	2.50188e-07	0.665694	0.000384731	0.784048	5.80935e-06	0.829602	5.38366e-07	-0.077255	0.719742
2134	EXTL1	blue	-0.676218	0.000286195	-0.530133	0.00770676	-0.0558295	0.795551	-0.213134	0.317335	-0.557318	0.0046659	-0.256673	0.226001	-0.0598746	0.781078	0.767832	1.18674e-05	0.665257	0.000389396	0.565298	0.00399459	0.648966	0.000601888	-0.11197	0.602436
10215	OLIG2	blue	-0.201028	0.346232	-0.107419	0.617355	0.105901	0.622368	0.0298286	0.889957	-0.32474	0.121556	-0.154096	0.472186	-0.157799	0.461475	0.914728	4.00922e-10	0.664771	0.000394635	0.810306	1.59207e-06	0.617281	0.00131166	-0.0799022	0.710536
100505565	NA	blue	-0.448882	0.0277874	-0.356931	0.0868648	-0.0891207	0.678787	-0.192926	0.366414	-0.597	0.00207101	-0.187068	0.38142	-0.0818442	0.703806	0.904077	1.39094e-09	0.664125	0.000401691	0.789037	4.60649e-06	0.718395	7.69425e-05	-0.203383	0.340492
2996	GYPE	blue	-0.1116	0.603645	0.250094	0.238539	0.35027	0.093347	-0.0952681	0.657903	-0.370494	0.0747181	0.0606324	0.778374	-0.0942882	0.661215	0.663005	0.000414184	0.664042	0.000402606	0.650346	0.000580652	0.459498	0.0238881	0.101017	0.638595
23120	ATP10B	blue	-0.199978	0.348811	-0.113432	0.597676	0.317931	0.130028	0.509041	0.0110717	-0.00795669	0.970565	-0.571499	0.0035309	-0.709216	0.000104379	0.853493	1.14923e-07	0.663667	0.000406764	0.390437	0.0592557	0.0901618	0.675234	-0.121032	0.57319
1462	VCAN	blue	0.184266	0.388721	0.448561	0.0279126	0.569262	0.00369257	0.563477	0.00414008	0.0579197	0.788064	-0.228494	0.28286	-0.678424	0.00026859	0.745544	2.90267e-05	0.662896	0.000415426	0.474009	0.0192837	-0.0468305	0.82798	-0.0704565	0.743558
6261	RYR1	blue	-0.176728	0.408746	-0.0429661	0.841993	0.175605	0.411779	0.223734	0.29328	-0.295205	0.161382	-0.398376	0.0538391	-0.524332	0.00853339	0.909859	7.21547e-10	0.66238	0.000421311	0.596481	0.00209456	0.308391	0.142604	-0.00034096	0.998738
219527	LRRC55	blue	-0.287131	0.1737	-0.202261	0.343219	0.0498339	0.817124	-0.0804881	0.708503	-0.436356	0.0330271	-0.247399	0.243804	-0.138792	0.517773	0.914198	4.2816e-10	0.661222	0.000434779	0.765958	1.28415e-05	0.669143	0.000349621	-0.133904	0.532764
143458	LDLRAD3	blue	0.0718477	0.738665	0.232518	0.274233	0.309445	0.141174	0.346595	0.0970736	-0.212326	0.319216	-0.0534527	0.804087	-0.463883	0.0224119	0.857991	8.33685e-08	0.660641	0.000441682	0.740799	3.47119e-05	0.244247	0.250057	-0.0892695	0.678279
284293	HMSD	blue	-0.209861	0.324998	-0.0439109	0.838562	0.0831245	0.699381	-0.159749	0.455887	-0.540867	0.00635247	-0.0236622	0.91261	-0.0643488	0.76515	0.877845	1.75154e-08	0.660629	0.000441826	0.859944	7.22741e-08	0.677573	0.000275263	-0.0137151	0.949284
51088	KLHL5	blue	-0.372557	0.0729895	-0.183321	0.391201	-0.00378561	0.985993	-0.319047	0.128612	-0.641104	0.000736098	-0.0415892	0.846997	0.0642314	0.765567	0.838472	3.12387e-07	0.660467	0.000443765	0.826289	6.54566e-07	0.781028	6.66564e-06	-0.03829	0.859011
786	CACNG1	blue	-0.28221	0.181522	-0.0599596	0.780774	0.261694	0.216734	0.114838	0.593115	-0.215027	0.312954	-0.265659	0.209597	-0.293915	0.163308	0.778118	7.59489e-06	0.659457	0.000456035	0.568148	0.00377543	0.405905	0.0490645	-0.0518064	0.810012
647309	GMNC	blue	-0.482421	0.0169635	-0.41473	0.0438961	-0.0311497	0.885114	-0.177836	0.405768	-0.488188	0.0155081	-0.322181	0.124692	-0.0891904	0.678549	0.8969	2.97218e-09	0.659276	0.000458268	0.709312	0.000104053	0.737293	3.95199e-05	-0.0312549	0.884728
339505	LINC01141	blue	-0.560943	0.00435003	-0.397073	0.0547005	0.0309267	0.885931	-0.267784	0.205837	-0.461287	0.0232764	-0.29966	0.154853	0.0298372	0.889925	0.783666	5.912e-06	0.658996	0.000461736	0.606818	0.00166649	0.758552	1.74199e-05	-0.0779846	0.717201
83876	MRO	blue	-0.607246	0.00165052	-0.500894	0.0126602	-0.0422483	0.844601	-0.283224	0.179891	-0.486193	0.0159995	-0.333199	0.111599	0.0231293	0.914571	0.803379	2.2819e-06	0.65891	0.000462805	0.607685	0.00163426	0.773516	9.29989e-06	-0.229748	0.280153
117531	TMC1	blue	-0.414039	0.0442846	-0.348301	0.0953299	0.0693828	0.747341	0.0824624	0.701668	-0.39673	0.054929	-0.478644	0.0179753	-0.37818	0.0684327	0.868403	3.79518e-08	0.654834	0.000516015	0.5324	0.00740227	0.427861	0.0370071	-0.229444	0.280808
4147	MATN2	blue	-0.412772	0.0450042	-0.294134	0.16298	0.141064	0.510872	0.237514	0.263761	-0.295627	0.160755	-0.453152	0.0261616	-0.507094	0.0114356	0.836531	3.52879e-07	0.654272	0.000523748	0.467971	0.021103	0.280488	0.184315	-0.0546294	0.799858
8736	MYOM1	blue	-0.310907	0.139206	-0.271422	0.199509	-0.0265284	0.902071	0.00294302	0.989111	-0.486156	0.0160089	-0.253752	0.231513	-0.252745	0.233435	0.930338	4.66994e-11	0.654191	0.000524873	0.747804	2.66213e-05	0.571336	0.00354242	-0.0640629	0.766166
116173	CMTM5	blue	-0.348529	0.0950993	-0.246169	0.246232	-0.0325217	0.880088	-0.156652	0.464781	-0.528409	0.0079452	-0.12966	0.545942	-0.0571384	0.790861	0.916451	3.2293e-10	0.654148	0.000525478	0.845369	1.99963e-07	0.733669	4.50964e-05	-0.119029	0.5796
6512	SLC1A7	blue	-0.130739	0.542579	-0.0140241	0.948143	0.249434	0.239823	0.181635	0.395647	-0.247136	0.244321	-0.231909	0.275529	-0.364365	0.0800361	0.804753	2.12706e-06	0.654028	0.00052714	0.592018	0.00230643	0.34868	0.0949455	-0.0437205	0.839254
136288	C7orf57	blue	-0.512632	0.0104258	-0.388867	0.0603753	-0.0672518	0.754865	-0.33369	0.11104	-0.626983	0.00104256	-0.227712	0.284556	0.0370461	0.863549	0.851694	1.3029e-07	0.653662	0.000532258	0.734316	4.40529e-05	0.810085	1.6109e-06	-0.057174	0.790733
2173	FABP7	blue	-0.245895	0.246776	-0.110409	0.607536	0.00886541	0.967205	-0.158406	0.459733	-0.539436	0.00652067	0.109951	0.609036	0.0305507	0.887309	0.849204	1.54579e-07	0.653351	0.000536649	0.905396	1.20203e-09	0.715771	8.405e-05	-0.21508	0.31283
642976	GRIK1-AS1	blue	-0.255715	0.2278	-0.152268	0.477522	0.100817	0.639263	0.166016	0.438166	-0.376994	0.0693751	-0.303358	0.149578	-0.412056	0.0454145	0.911403	6.01099e-10	0.652844	0.000543861	0.669236	0.000348716	0.396727	0.0549314	-0.0644782	0.764691
347733	TUBB2B	blue	-0.228324	0.283228	-0.160419	0.453974	0.0582854	0.786756	-0.0245779	0.909241	-0.394377	0.0565176	-0.248556	0.241534	-0.202629	0.342324	0.93173	3.76466e-11	0.652463	0.000549338	0.775325	8.59293e-06	0.624578	0.00110439	-0.103654	0.62981
100505765	NA	blue	-0.269742	0.202414	-0.216285	0.310061	0.0720632	0.737908	0.0269917	0.900369	-0.313266	0.136074	-0.245186	0.248183	-0.168488	0.431278	0.919847	2.07918e-10	0.651958	0.000556676	0.768909	1.13377e-05	0.637612	0.000803544	-0.152977	0.475449
284756	C20orf197	blue	-0.583278	0.0027745	-0.426565	0.0376463	0.0182312	0.932617	-0.267907	0.205622	-0.465141	0.0220025	-0.352287	0.0913473	-0.0406031	0.850585	0.757379	1.82643e-05	0.651842	0.00055838	0.532611	0.00737452	0.687993	0.000202651	0.095637	0.656657
3786	KCNQ3	blue	-0.151296	0.480369	-0.0138918	0.948631	0.0968955	0.652414	-0.0850412	0.692775	-0.457923	0.0244368	0.147813	0.49065	0.00922937	0.96586	0.796013	3.29581e-06	0.651705	0.000560389	0.861111	6.62946e-08	0.631784	0.000927941	0.0336785	0.875854
8613	PPAP2B	blue	-0.137919	0.520436	-0.0222978	0.917632	0.220048	0.301511	0.211524	0.32109	-0.204753	0.337179	-0.304291	0.148267	-0.390562	0.0591678	0.892138	4.77387e-09	0.651661	0.000561023	0.675704	0.000290438	0.396954	0.0547798	-0.128357	0.550021
57447	NDRG2	blue	-0.29158	0.166835	-0.234194	0.270692	0.011953	0.955793	0.000262909	0.999027	-0.427052	0.0374053	-0.328746	0.116763	-0.279829	0.185392	0.957715	2.18894e-13	0.651531	0.00056295	0.75113	2.34e-05	0.588566	0.00248255	-0.059063	0.783976
84722	PSRC1	blue	-0.372806	0.0727832	-0.318013	0.129924	-0.103613	0.629947	-0.212659	0.31844	-0.617082	0.00131773	-0.207606	0.330342	-0.0923698	0.667719	0.922427	1.46854e-10	0.651068	0.000569808	0.805608	2.03549e-06	0.729855	5.17012e-05	-0.155595	0.467835
25891	PAMR1	blue	-0.0394916	0.854632	0.161478	0.450961	0.188334	0.378147	0.155161	0.469094	-0.405012	0.0496129	0.0821566	0.702726	-0.292351	0.165663	0.80705	1.88897e-06	0.650488	0.000578507	0.774131	9.05405e-06	0.353882	0.0897888	-0.128988	0.548044
25959	KANK2	blue	-0.145965	0.496145	-0.00884697	0.967274	0.102074	0.635067	-0.0654268	0.761327	-0.403269	0.0506973	-0.0531634	0.805127	-0.0989434	0.645533	0.873438	2.53198e-08	0.650063	0.000584955	0.84538	1.99825e-07	0.629677	0.000976832	-0.083626	0.697651
401551	WDR38	blue	-0.473323	0.0194839	-0.402244	0.0513431	-0.121121	0.572907	-0.252209	0.23446	-0.653319	0.000537102	-0.205803	0.334654	-0.0479849	0.823804	0.893306	4.25901e-09	0.649155	0.000598943	0.77523	8.62893e-06	0.755183	1.99421e-05	-0.141459	0.509678
220296	HEPACAM	blue	-0.294693	0.162144	-0.242239	0.254095	-0.0126028	0.953393	-0.0574985	0.789572	-0.441162	0.0309308	-0.206861	0.332119	-0.133302	0.534625	0.93424	2.52322e-11	0.648032	0.000616636	0.809352	1.67447e-06	0.679557	0.000259913	-0.106926	0.618982
93190	C1orf158	blue	-0.331182	0.113917	-0.265605	0.209693	-0.100028	0.6419	-0.190579	0.372385	-0.633382	0.000892286	-0.136568	0.524569	-0.0963127	0.654378	0.922252	1.50415e-10	0.647939	0.000618116	0.84407	2.17843e-07	0.713089	9.19057e-05	-0.111762	0.603114
773	CACNA1A	blue	-0.238625	0.261467	-0.145363	0.497943	-0.00800133	0.9704	-0.11208	0.602078	-0.49303	0.0143669	-0.0957447	0.656293	-0.0897773	0.676545	0.907903	9.05292e-10	0.647335	0.000627837	0.847917	1.68663e-07	0.682465	0.000238765	-0.0540769	0.801843
4604	MYBPC1	blue	-0.400843	0.0522368	-0.316542	0.131808	0.0288771	0.893447	0.0765708	0.722128	-0.425856	0.0379998	-0.349373	0.0942468	-0.321268	0.125825	0.829633	5.37381e-07	0.645213	0.000663061	0.545519	0.00583075	0.424124	0.038874	-0.318219	0.129662
132228	LSMEM2	blue	-0.142605	0.506221	-0.0294905	0.891197	0.137167	0.522733	0.107108	0.618382	-0.339255	0.104847	-0.242971	0.252619	-0.34599	0.0976979	0.862746	5.86627e-08	0.644954	0.000667463	0.6659	0.000382556	0.408009	0.0477913	0.142463	0.506647
5625	PRODH	blue	-0.0194538	0.928109	0.104985	0.625398	0.325654	0.120451	0.464492	0.022213	-0.088574	0.680656	-0.428027	0.0369257	-0.693641	0.000170768	0.853161	1.17629e-07	0.644843	0.000669365	0.49033	0.0149944	0.0826541	0.701006	-0.0167729	0.937996
1307	COL16A1	blue	0.0382808	0.859045	0.172402	0.420494	0.272875	0.197018	0.372706	0.0728656	-0.175098	0.413152	-0.271932	0.198633	-0.578678	0.00305167	0.871901	2.87018e-08	0.644715	0.000671555	0.620493	0.00121665	0.175646	0.411668	0.0375578	0.861682
8701	DNAH11	blue	-0.379608	0.0673112	-0.236307	0.266268	0.017777	0.934292	-0.199597	0.349748	-0.63277	0.000905809	-0.21548	0.31191	-0.148202	0.489494	0.827897	5.95662e-07	0.644686	0.000672067	0.688271	0.000200972	0.607384	0.00164541	-0.220952	0.299479
2840	GPR17	blue	-0.299414	0.155209	-0.22272	0.295532	-0.00774462	0.97135	-0.109504	0.610502	-0.470307	0.0203833	-0.166428	0.437014	-0.099122	0.644934	0.906823	1.02386e-09	0.64453	0.000674744	0.810067	1.6124e-06	0.686604	0.000211245	-0.043593	0.839716
100507009	NA	blue	-0.124435	0.562372	0.0182224	0.932649	0.220785	0.299854	0.209841	0.325045	-0.277804	0.188728	-0.383985	0.0639602	-0.537406	0.00676549	0.816651	1.13022e-06	0.644179	0.000680814	0.500612	0.0127184	0.223651	0.293463	-0.015174	0.943897
92235	DUSP27	blue	-0.2844	0.178012	-0.0838916	0.696735	0.185646	0.385115	-0.00903588	0.966575	-0.32207	0.124829	-0.282868	0.180462	-0.229008	0.281748	0.79996	2.71161e-06	0.642768	0.000705722	0.595883	0.00212193	0.500888	0.0126614	-0.028632	0.894347
9423	NTN1	blue	-0.144184	0.501473	-0.0770863	0.72033	0.107407	0.617394	0.16983	0.427564	-0.317111	0.131078	-0.208461	0.328311	-0.349799	0.0938187	0.930222	4.75324e-11	0.641768	0.000723855	0.769814	1.09086e-05	0.459728	0.0238085	-0.159016	0.457984
5995	RGR	blue	-0.250577	0.237603	-0.153266	0.474605	-0.0231411	0.914527	-0.13927	0.516316	-0.55698	0.00469631	-0.109554	0.610339	-0.108108	0.615088	0.897332	2.84382e-09	0.641372	0.000731141	0.824642	7.20263e-07	0.651655	0.000561119	0.0159859	0.9409
100130894	VAC14-AS1	blue	-0.231981	0.275375	-0.186038	0.384096	0.0738513	0.731635	0.147753	0.490826	-0.354476	0.0892135	-0.385599	0.0627577	-0.410647	0.0462314	0.949891	1.36576e-12	0.64113	0.000735623	0.68324	0.000233384	0.449602	0.0275076	-0.0745366	0.729236
2861	GPR37	blue	0.196558	0.357283	0.555622	0.00482017	0.707748	0.000109481	0.612796	0.0014549	0.174375	0.415114	-0.22669	0.286782	-0.689874	0.000191504	0.609198	0.0015793	0.639845	0.000759836	0.305762	0.146217	-0.178575	0.403787	0.115619	0.590586
1610	DAO	blue	-0.414931	0.0437836	-0.245393	0.247771	-0.0198914	0.926496	-0.26637	0.208334	-0.648425	0.0006104	-0.196972	0.356251	-0.0754554	0.726023	0.730792	5.00049e-05	0.639472	0.000766983	0.571365	0.00354038	0.579792	0.00298246	-0.129968	0.54498
2637	GBX2	blue	-0.164278	0.443042	-0.0737943	0.731835	0.0655784	0.760789	0.0237087	0.912439	-0.399089	0.0533723	-0.172537	0.420125	-0.245989	0.246589	0.929064	5.66605e-11	0.639411	0.000768158	0.815626	1.19558e-06	0.562031	0.00425879	-0.0618172	0.774152
58480	RHOU	blue	-0.0842202	0.695602	0.109134	0.611718	0.116301	0.588383	0.0937318	0.663099	-0.448448	0.027957	0.106996	0.618749	-0.254114	0.230825	0.795067	3.45151e-06	0.639284	0.000770622	0.772637	9.66156e-06	0.379475	0.0674151	-0.0316287	0.883358
27092	CACNG4	blue	0.150758	0.481952	0.326028	0.12	0.377848	0.0686954	0.369447	0.0756068	-0.0698454	0.74571	-0.0470805	0.827075	-0.415468	0.043484	0.808252	1.77406e-06	0.638466	0.000786578	0.704931	0.000119885	0.236678	0.265495	0.050093	0.816189
5803	PTPRZ1	blue	0.00416865	0.984576	0.186767	0.3822	0.499151	0.0130234	0.589163	0.00245133	0.133798	0.53309	-0.517276	0.009637	-0.733024	4.61586e-05	0.788687	4.68313e-06	0.637114	0.000813581	0.357826	0.0860205	-0.0113156	0.958149	-0.0239469	0.911562
2012	EMP1	blue	0.143568	0.503322	0.393176	0.0573413	0.624456	0.0011076	0.684092	0.000227597	0.177099	0.407749	-0.341047	0.102908	-0.782653	6.19197e-06	0.679432	0.000260863	0.63702	0.000815481	0.313129	0.136255	-0.187129	0.381261	0.0280897	0.896337
400696	LGALS17A	blue	-0.29498	0.161717	-0.00413202	0.984712	0.201588	0.344863	-0.0998871	0.642371	-0.438377	0.0321321	0.0570401	0.791213	-0.076799	0.721332	0.639999	0.000756893	0.63656	0.000824864	0.605394	0.00172059	0.462594	0.0228379	-0.0546038	0.79995
6886	TAL1	blue	-0.244796	0.248962	-0.0875669	0.684103	0.040937	0.84937	-0.218337	0.305381	-0.444366	0.0295936	-0.01732	0.935978	0.0539781	0.802198	0.803424	2.27667e-06	0.636478	0.000826545	0.804011	2.20948e-06	0.72572	5.98102e-05	-0.000116742	0.999568
401039	FLJ43879	blue	-0.254917	0.229305	-0.0878739	0.683051	0.105468	0.623799	-0.0797801	0.710959	-0.47282	0.0196315	-0.168641	0.430854	-0.201235	0.345726	0.795705	3.34582e-06	0.635832	0.000839922	0.661479	0.000431759	0.495664	0.0137755	-0.0394736	0.854698
401282	DKFZp451B082	blue	-0.404236	0.0500933	-0.36827	0.076616	-0.0647926	0.763576	-0.126645	0.555395	-0.513947	0.0101973	-0.344695	0.0990438	-0.164099	0.443547	0.928805	5.89053e-11	0.635673	0.000843227	0.723041	6.56407e-05	0.683008	0.000234984	-0.134398	0.53124
4915	NTRK2	blue	-0.23806	0.262632	-0.197739	0.354343	0.0989576	0.645485	0.183234	0.391429	-0.295404	0.161086	-0.408521	0.0474852	-0.419892	0.0410769	0.94063	8.44556e-12	0.635412	0.000848692	0.658514	0.000467748	0.437188	0.0326565	-0.172845	0.419282
25840	METTL7A	blue	-0.0330833	0.878032	0.121218	0.572597	0.233583	0.27198	0.37167	0.0737289	-0.270331	0.201393	-0.149993	0.484204	-0.55676	0.00471622	0.81919	9.81815e-07	0.635023	0.000856901	0.612545	0.00146332	0.136444	0.524948	-0.0880713	0.682376
114788	CSMD3	blue	-0.294223	0.162846	-0.0834349	0.69831	0.0942039	0.661501	-0.268299	0.204933	-0.477683	0.0182404	-0.0135797	0.949784	0.102601	0.633311	0.77512	8.67069e-06	0.633488	0.000889969	0.791139	4.17004e-06	0.753165	2.16024e-05	-0.0650172	0.762779
338645	LUZP2	blue	0.12079	0.573965	0.242885	0.252792	0.320702	0.126531	0.374661	0.071258	-0.100276	0.641069	-0.203341	0.340593	-0.504211	0.0119922	0.875247	2.18021e-08	0.632888	0.000903181	0.687662	0.000204672	0.239137	0.260415	0.0535623	0.803693
8302	KLRC4	blue	-0.333224	0.11157	-0.227949	0.28404	0.145754	0.496776	0.101153	0.638138	-0.285785	0.175816	-0.157353	0.462758	-0.223203	0.294458	0.782609	6.20425e-06	0.632144	0.000919818	0.629764	0.000974782	0.464583	0.0221833	-0.106308	0.621021
26289	AK5	blue	-0.0525321	0.807399	0.256302	0.226698	0.246868	0.24485	-0.145131	0.498639	-0.435379	0.0334668	0.363375	0.0809214	0.0902991	0.674765	0.619842	0.00123542	0.631811	0.000927341	0.793487	3.72611e-06	0.532176	0.0074319	-0.0169729	0.937258
645323	LINC00461	blue	-0.247643	0.243324	-0.204245	0.338406	-0.0120009	0.955616	-0.061525	0.775192	-0.442937	0.0301842	-0.182205	0.394141	-0.132434	0.537313	0.938723	1.18519e-11	0.631789	0.000927842	0.837316	3.35973e-07	0.683646	0.000230613	-0.093845	0.662716
25890	ABI3BP	blue	-0.292744	0.16507	-0.183547	0.390607	0.167168	0.43495	0.0763603	0.722862	-0.243959	0.250633	-0.373727	0.0720229	-0.284531	0.177803	0.81823	1.03575e-06	0.631333	0.000938228	0.573137	0.00341626	0.460895	0.0234093	-0.216195	0.310269
23620	NTSR2	blue	-0.320324	0.127004	-0.240284	0.258066	-0.0344243	0.873127	-0.114621	0.593819	-0.512657	0.0104214	-0.254913	0.229312	-0.158104	0.460598	0.875549	2.1259e-08	0.63126	0.00093991	0.708286	0.000107588	0.620729	0.00120991	-0.108718	0.613081
91807	MYLK3	blue	-0.496252	0.0136462	-0.386271	0.062262	-0.122733	0.567773	-0.368267	0.0766183	-0.702579	0.000129225	-0.129826	0.545424	0.071821	0.738759	0.806235	1.97061e-06	0.631174	0.000941891	0.7425	3.25703e-05	0.79239	3.92796e-06	-0.179068	0.40247
124817	CNTD1	blue	-0.369004	0.0759855	-0.333472	0.111288	0.0152493	0.943619	0.0828223	0.700425	-0.371757	0.073656	-0.461109	0.0233367	-0.371877	0.0735562	0.898821	2.43899e-09	0.630602	0.000955112	0.578341	0.00307285	0.46764	0.0212066	-0.0514652	0.811241
23764	MAFF	blue	0.0456433	0.83228	0.334857	0.10972	0.576111	0.00321627	0.548038	0.00556353	0.0862668	0.688562	-0.18315	0.391649	-0.606806	0.00166695	0.550815	0.00528092	0.63027	0.000962859	0.260615	0.218704	-0.148625	0.488242	0.298165	0.157023
402573	C7orf61	blue	-0.224604	0.291358	-0.15737	0.462709	-0.0584369	0.786214	-0.112474	0.600794	-0.561916	0.00426838	-0.133906	0.532757	-0.178306	0.40451	0.857972	8.34797e-08	0.628044	0.00101624	0.760634	1.60065e-05	0.563154	0.00416638	-0.0224518	0.917065
7148	TNXB	blue	-0.428479	0.0367052	-0.375217	0.0708057	-0.0491023	0.819765	-0.0676814	0.753347	-0.457517	0.0245799	-0.360849	0.0832138	-0.204809	0.337045	0.84727	1.76167e-07	0.627665	0.00102556	0.60846	0.0016059	0.567879	0.00379565	-0.127034	0.554171
124222	PAQR4	blue	-0.384577	0.0635169	-0.25994	0.219942	0.080037	0.710068	-0.134429	0.531142	-0.426489	0.0376842	-0.358626	0.085271	-0.164959	0.441127	0.790557	4.28697e-06	0.627651	0.0010259	0.566335	0.00391366	0.565655	0.00396651	-0.294886	0.161857
28316	CDH20	blue	-0.107891	0.615802	-0.0242372	0.910494	0.202244	0.343261	0.299567	0.154987	-0.151334	0.480259	-0.362899	0.0813497	-0.451393	0.0268221	0.905367	1.20586e-09	0.626681	0.00105016	0.641778	0.000723663	0.343171	0.100645	-0.0199826	0.92616
157739	TDH	blue	-0.318455	0.129362	-0.300793	0.153224	0.0156984	0.941962	0.0846423	0.694149	-0.35556	0.0881706	-0.485344	0.0162124	-0.384846	0.0633166	0.929499	5.30602e-11	0.625641	0.00107669	0.617357	0.00130932	0.483437	0.0166992	-0.11977	0.577225
116448	OLIG1	blue	-0.180089	0.399749	-0.148194	0.489518	0.0487184	0.821152	0.0633871	0.768566	-0.329334	0.116071	-0.181819	0.395161	-0.195947	0.358811	0.913944	4.41779e-10	0.625095	0.00109084	0.798275	2.94864e-06	0.583374	0.00276895	-0.139562	0.515428
7546	ZIC2	blue	-0.0352695	0.870037	0.0509935	0.812941	0.203896	0.339249	0.182533	0.393275	-0.202017	0.343816	-0.210695	0.323035	-0.300479	0.153674	0.831814	4.71429e-07	0.625067	0.00109156	0.662478	0.000420187	0.407554	0.0480646	-0.0532138	0.804946
4929	NR4A2	blue	-0.0772027	0.719924	0.0458058	0.831691	0.249622	0.239456	0.195381	0.360227	-0.21221	0.319487	-0.105011	0.625312	-0.275663	0.192299	0.697741	0.000150455	0.624401	0.00110905	0.545926	0.00578683	0.288943	0.170881	0.184548	0.387983
51738	GHRL	blue	-0.693942	0.000169202	-0.51375	0.0102312	0.000717721	0.997344	-0.236757	0.265331	-0.469892	0.0205097	-0.477716	0.0182314	-0.145545	0.4974	0.681198	0.000247785	0.62372	0.00112719	0.353551	0.0901104	0.544647	0.00592569	-0.205814	0.334628
100505834	NA	blue	-0.514664	0.0100743	-0.393594	0.0570534	-0.101624	0.636567	-0.316506	0.131855	-0.670785	0.000333903	-0.177371	0.407017	0.0207887	0.92319	0.784501	5.68968e-06	0.622751	0.00115345	0.668299	0.000357942	0.726245	5.87221e-05	-0.189427	0.375336
27164	SALL3	blue	-0.140443	0.512754	-0.0795298	0.711828	0.0196706	0.92731	-0.0484751	0.822032	-0.430904	0.0355401	-0.0722813	0.737142	-0.106461	0.620517	0.914929	3.91025e-10	0.622313	0.00116548	0.878121	1.71078e-08	0.65936	0.000457227	-0.00354463	0.986885
1373	CPS1	blue	-0.234285	0.2705	-0.139206	0.516513	0.0269491	0.900526	-0.129581	0.54619	-0.489599	0.0151681	-0.114009	0.595802	-0.0653594	0.761566	0.855842	9.7318e-08	0.62117	0.0011974	0.794422	3.56136e-06	0.66646	0.00037668	-0.156631	0.464842
283392	TRHDE-AS1	blue	0.0414722	0.847423	0.265395	0.210068	0.338085	0.106127	0.141139	0.510648	-0.138307	0.519252	-0.0108372	0.959917	-0.237758	0.263255	0.711212	9.77772e-05	0.620875	0.00120576	0.64933	0.000596222	0.342485	0.101372	0.192246	0.368138
257407	C2orf72	blue	-0.335072	0.109477	-0.298134	0.157069	-0.0789102	0.713981	-0.179322	0.401792	-0.509354	0.0110142	-0.129525	0.546364	-0.0265804	0.90188	0.893371	4.23176e-09	0.619899	0.00123375	0.836081	3.62906e-07	0.757692	1.80359e-05	-0.168511	0.431216
8522	GAS7	blue	-0.281693	0.182357	-0.1216	0.571378	0.100387	0.640699	-0.233991	0.271119	-0.379264	0.06758	-0.123222	0.566218	0.0579391	0.787994	0.774968	8.72853e-06	0.619047	0.00125865	0.72395	6.36092e-05	0.729968	5.14942e-05	0.0230162	0.914987
6529	SLC6A1	blue	-0.379645	0.0672824	-0.355785	0.087955	-0.0534825	0.80398	-0.0324091	0.880501	-0.425954	0.0379508	-0.2688	0.204057	-0.151388	0.480099	0.889352	6.2354e-09	0.618077	0.00128754	0.72135	6.95719e-05	0.628761	0.000998777	-0.110179	0.608292
79258	MMEL1	blue	-0.133756	0.53322	-0.0535279	0.803816	0.0400109	0.852741	-0.0340748	0.874405	-0.453198	0.0261446	-0.197087	0.355964	-0.236913	0.265006	0.900621	2.01938e-09	0.618046	0.00128845	0.777588	7.77612e-06	0.554683	0.00490738	-0.087099	0.685707
56097	PCDHGC5	blue	-0.316945	0.13129	-0.221798	0.297586	0.0951259	0.658383	0.0483948	0.822322	-0.354194	0.0894863	-0.190463	0.372681	-0.193403	0.365206	0.827256	6.18537e-07	0.617134	0.00131616	0.68648	0.000212031	0.528967	0.00786738	-0.216869	0.308725
100128064	NA	blue	-0.40112	0.0520591	-0.321727	0.125255	0.0593079	0.783101	0.0131757	0.951276	-0.371419	0.0739387	-0.417002	0.0426371	-0.324372	0.122004	0.753546	2.12805e-05	0.616148	0.00134665	0.450607	0.0271213	0.389988	0.0595746	0.140157	0.513623
57211	ADGRG6	blue	-0.183543	0.390617	-0.0796136	0.711537	0.0578118	0.78845	-0.0980146	0.64865	-0.418317	0.0419214	0.0534387	0.804137	-0.0228345	0.915656	0.770625	1.05365e-05	0.615789	0.0013579	0.787972	4.84285e-06	0.610399	0.0015368	-0.0282304	0.895821
8529	CYP4F2	blue	-0.234719	0.269588	-0.154087	0.472214	0.145222	0.498365	0.213712	0.315994	-0.266727	0.207701	-0.454264	0.0257512	-0.482429	0.0169613	0.848456	1.62627e-07	0.615275	0.00137416	0.502138	0.0124062	0.298987	0.155828	0.0292985	0.891901
151790	WDR49	blue	-0.225817	0.28869	-0.212258	0.319375	-0.0675533	0.753799	-0.067282	0.754758	-0.53899	0.00657381	-0.147201	0.492468	-0.174309	0.415292	0.91996	2.04815e-10	0.614428	0.0014013	0.83108	4.92774e-07	0.626727	0.00104899	-0.204787	0.337098
389799	C9orf171	blue	-0.26057	0.218786	-0.200455	0.347638	-0.103313	0.630944	-0.221374	0.298535	-0.643293	0.000696373	-0.0524948	0.807533	-0.0494382	0.818552	0.887637	7.32429e-09	0.613933	0.00141739	0.867095	4.20465e-08	0.720185	7.23996e-05	-0.128005	0.551123
9560	CCL4L2	blue	-0.401148	0.0520412	-0.251256	0.236292	0.116339	0.588258	0.0074736	0.972352	-0.391016	0.0588469	-0.361185	0.0829055	-0.304646	0.147771	0.714931	8.64441e-05	0.613682	0.00142559	0.417258	0.0424969	0.364979	0.0794909	0.014652	0.945824
6330	SCN4B	blue	-0.442	0.0305767	-0.390583	0.0591527	0.0809237	0.706993	0.16271	0.447469	-0.287791	0.17267	-0.577082	0.00315315	-0.466675	0.0215111	0.815241	1.22098e-06	0.612897	0.00145155	0.396541	0.0550557	0.324051	0.122395	-0.0963837	0.654138
84793	FOXD2-AS1	blue	0.056735	0.792305	0.233926	0.271257	0.289569	0.169915	0.180052	0.399847	-0.122836	0.567443	-0.0268399	0.900927	-0.234891	0.269227	0.683656	0.000230544	0.612533	0.00146372	0.600522	0.00191724	0.306003	0.145884	-0.0818667	0.703728
3776	KCNK2	blue	0.0685293	0.750352	0.249014	0.240639	0.352856	0.0907883	0.332736	0.112129	-0.0609749	0.777153	-0.145126	0.498654	-0.398204	0.053952	0.726653	5.78901e-05	0.611633	0.00149416	0.556057	0.00478022	0.196789	0.356707	0.0939863	0.662237
100129034	LOC100129034	blue	0.0847942	0.693625	0.18305	0.391913	0.333707	0.111021	0.505387	0.0117625	-0.0460355	0.830859	-0.335419	0.109089	-0.662897	0.000415416	0.866227	4.49777e-08	0.610961	0.00151724	0.569226	0.00369524	0.0985268	0.64693	-0.0174081	0.935653
79949	PLEKHS1	blue	-0.472143	0.0198318	-0.347289	0.0963618	0.0170185	0.93709	-0.0178024	0.934198	-0.461012	0.0233698	-0.175602	0.411786	-0.194339	0.362846	0.738631	3.76197e-05	0.610648	0.00152812	0.578022	0.00309304	0.467243	0.0213315	-0.295805	0.160491
149563	C1orf64	blue	-0.212159	0.319607	-0.192589	0.367268	0.163467	0.445327	0.324384	0.12199	-0.127306	0.553318	-0.444057	0.0297204	-0.484989	0.0163022	0.856086	9.56303e-08	0.610405	0.00153661	0.530608	0.0076421	0.291091	0.16758	-0.175097	0.413156
5348	FXYD1	blue	-0.156174	0.466162	-0.123677	0.564774	-0.0391191	0.855989	-0.0713886	0.740278	-0.44665	0.0286688	-0.0621816	0.772854	-0.0908171	0.673	0.900763	1.98915e-09	0.609797	0.00155798	0.876369	1.98477e-08	0.665528	0.000386498	-0.0736867	0.732212
8404	SPARCL1	blue	-0.344916	0.0988131	-0.2365	0.265866	0.0425429	0.84353	-0.16914	0.42947	-0.399974	0.0527969	-0.147598	0.491288	0.0275178	0.898437	0.796791	3.17259e-06	0.609211	0.00157884	0.731888	4.80828e-05	0.71321	9.15367e-05	-0.275985	0.191758
221091	LRRN4CL	blue	-0.419741	0.0411573	-0.388734	0.0604707	0.061216	0.776293	0.183123	0.39172	-0.286729	0.174331	-0.594927	0.00216637	-0.480958	0.0173497	0.819708	9.53767e-07	0.608995	0.00158658	0.394346	0.0565388	0.313	0.136425	-0.239992	0.258662
400618	SOX9-AS1	blue	0.0270624	0.900109	0.127117	0.553912	0.234135	0.270816	0.363962	0.0803955	-0.21507	0.312855	-0.300923	0.153037	-0.597341	0.00205569	0.875305	2.16959e-08	0.608588	0.00160128	0.610805	0.00152267	0.17551	0.412036	-0.0565155	0.793092
114815	SORCS1	blue	0.184357	0.388481	0.348366	0.095264	0.310458	0.139808	0.314504	0.134451	-0.181721	0.395419	0.0315834	0.883525	-0.392785	0.0576118	0.793239	3.77087e-06	0.606809	0.00166682	0.741422	3.39139e-05	0.237769	0.263233	-0.0915779	0.670411
6424	SFRP4	blue	-0.106624	0.619978	0.136081	0.526062	0.183274	0.391324	-0.144814	0.499585	-0.344805	0.0989289	0.0700797	0.744885	0.0447274	0.8356	0.640749	0.000742735	0.605892	0.00170152	0.65646	0.000494191	0.544014	0.00599545	0.107829	0.616007
100506433	LINC00648	blue	0.0480721	0.823488	0.148323	0.489138	0.328645	0.116883	0.460286	0.0236171	-0.0744018	0.729708	-0.42982	0.0360574	-0.691864	0.000180293	0.82546	6.86962e-07	0.604354	0.00176107	0.468863	0.0208259	0.0628494	0.770478	0.0639971	0.766399
5076	PAX2	blue	-0.379113	0.0676986	-0.0748241	0.72823	0.0503371	0.815308	-0.215984	0.310753	-0.637267	0.000810492	0.0616974	0.774578	-0.052655	0.806956	0.613468	0.00143262	0.603766	0.00178429	0.565823	0.00395339	0.445051	0.0293135	-0.323697	0.122827
100506725	LOC100506725	blue	-0.322013	0.1249	-0.319405	0.12816	-0.0937531	0.663027	-0.108682	0.6132	-0.48565	0.0161356	-0.244095	0.250361	-0.114998	0.592597	0.923903	1.19728e-10	0.603633	0.0017896	0.791065	4.18463e-06	0.695573	0.000160917	-0.155582	0.467874
6506	SLC1A2	blue	-0.426568	0.0376447	-0.372836	0.072758	-0.0792916	0.712655	-0.190846	0.371701	-0.505718	0.0116986	-0.0821416	0.702778	0.0587204	0.785201	0.799233	2.81166e-06	0.603616	0.00179025	0.758464	1.74821e-05	0.740106	3.56185e-05	-0.265119	0.21056
63976	PRDM16	blue	-0.242518	0.253531	-0.177773	0.405938	-0.0605323	0.778731	-0.20496	0.33668	-0.541562	0.00627218	-0.0420336	0.845382	0.0151098	0.944134	0.868965	3.6306e-08	0.603286	0.00180346	0.865684	4.69022e-08	0.744214	3.05316e-05	-0.170991	0.424364
79686	LINC00341	blue	-0.32339	0.123203	-0.131271	0.540923	0.247073	0.244447	0.0277683	0.897517	-0.121994	0.570123	-0.508786	0.0111189	-0.295101	0.161536	0.717116	8.03395e-05	0.602405	0.0018391	0.383372	0.0644214	0.410576	0.0462729	0.113027	0.598993
7146	TNXA	blue	-0.429487	0.0362174	-0.318701	0.129049	-0.025474	0.905946	-0.0225984	0.916525	-0.406963	0.048421	-0.393228	0.0573056	-0.290466	0.168536	0.792858	3.84063e-06	0.601175	0.00188982	0.516321	0.00979507	0.448459	0.0279525	-0.270995	0.200244
563	AZGP1	blue	-0.108595	0.613487	-0.0125297	0.953662	0.130884	0.542127	0.0518765	0.809759	-0.261201	0.217632	-0.0474598	0.825703	-0.148678	0.488086	0.786367	5.21943e-06	0.600871	0.00190253	0.737764	3.88407e-05	0.505174	0.0118039	-0.0540575	0.801913
100132417	FCGR1C	blue	-0.369599	0.0754772	-0.0984526	0.647179	0.276755	0.190472	0.0638641	0.766872	-0.106016	0.621985	-0.185467	0.385582	-0.125757	0.558195	0.641246	0.000733477	0.60071	0.00190931	0.476834	0.0184775	0.455309	0.0253703	-0.20204	0.343759
729648	ZNF812	blue	-0.300693	0.153367	-0.223804	0.293125	0.135517	0.527794	0.265702	0.209521	-0.169423	0.428688	-0.607811	0.00162963	-0.585931	0.00262462	0.761886	1.52062e-05	0.600126	0.00193402	0.306474	0.145233	0.160635	0.45336	-0.192766	0.366819
79957	PAQR6	blue	-0.445898	0.0289706	-0.434287	0.0339633	-0.0965101	0.653712	-0.139778	0.514771	-0.468418	0.0209639	-0.426518	0.0376699	-0.174836	0.413862	0.89499	3.60416e-09	0.59939	0.00196558	0.650431	0.000579376	0.668385	0.000357089	-0.0288196	0.893658
174	AFP	blue	-0.353522	0.0901387	-0.280743	0.1839	-0.0153467	0.94326	-0.104726	0.626255	-0.468537	0.020927	-0.340095	0.103935	-0.20082	0.346743	0.843607	2.24558e-07	0.598609	0.00199953	0.62643	0.0010565	0.581276	0.00289236	-0.121158	0.57279
100506356	ARSD-AS1	blue	-0.287761	0.172718	-0.130465	0.543432	-0.02381	0.912066	-0.165559	0.439445	-0.537812	0.00671587	-0.121101	0.572971	-0.130275	0.544025	0.754536	2.0462e-05	0.597306	0.00205725	0.654899	0.000515121	0.525784	0.00831988	-0.174068	0.415948
2824	GPM6B	blue	-0.0475078	0.825529	-0.00322303	0.988075	0.0573158	0.790226	0.055896	0.795313	-0.366053	0.0785439	-0.0997685	0.642768	-0.211105	0.322073	0.924506	1.1001e-10	0.597228	0.00206077	0.865978	4.58507e-08	0.570444	0.00360635	-0.0501689	0.815915
64102	TNMD	blue	-0.295147	0.161468	-0.269664	0.20255	-0.0747145	0.728613	-0.0557371	0.795883	-0.554375	0.00493632	-0.223997	0.292699	-0.224018	0.292653	0.881672	1.25715e-08	0.597107	0.00206621	0.725147	6.10181e-05	0.556118	0.00477465	0.111261	0.604752
255631	COL24A1	blue	0.00386873	0.985686	0.293601	0.163778	0.335301	0.10922	0.15755	0.462193	-0.367814	0.0770091	-0.0392379	0.855556	-0.426925	0.0374679	0.626954	0.00104329	0.59646	0.0020955	0.489115	0.0152841	0.104826	0.625925	-0.248584	0.24148
9142	TMEM257	blue	-0.268871	0.203932	-0.265234	0.210354	-0.023362	0.913715	0.049396	0.818705	-0.373456	0.0722455	-0.323938	0.122533	-0.262151	0.215903	0.930953	4.24811e-11	0.595635	0.0021334	0.72766	5.58762e-05	0.567285	0.00384072	-0.106912	0.619028
100129268	NA	blue	-0.301612	0.152053	-0.244917	0.24872	-0.110413	0.607524	-0.210031	0.324598	-0.589203	0.00244925	-0.0691071	0.748313	-0.00804336	0.970245	0.848796	1.58919e-07	0.595197	0.00215373	0.816983	1.10976e-06	0.710844	9.89648e-05	0.0981787	0.648099
100506700	LOC100506700	blue	-0.266091	0.20883	-0.131447	0.540375	-0.0498348	0.817121	-0.175386	0.412372	-0.649215	0.000598013	0.0460916	0.830655	-0.0734977	0.732875	0.72929	5.27496e-05	0.593478	0.00223521	0.7053	0.000118476	0.534599	0.00711673	-0.156101	0.466371
5578	PRKCA	blue	-0.36058	0.0834605	-0.294567	0.162332	0.0879365	0.682837	0.104437	0.627212	-0.26792	0.205599	-0.322344	0.124491	-0.251504	0.235815	0.830816	5.00654e-07	0.593413	0.00223834	0.608629	0.00159978	0.497105	0.0134605	-0.0862358	0.688669
100505860	NA	blue	0.0461793	0.830338	0.220471	0.300561	0.213543	0.316384	0.104512	0.626965	-0.248321	0.241994	0.0801517	0.70967	-0.190372	0.372913	0.796995	3.14083e-06	0.592224	0.00229628	0.808974	1.70811e-06	0.447488	0.0283353	0.19005	0.373739
4634	MYL3	blue	-0.237753	0.263266	-0.181089	0.397092	-0.0944962	0.660512	-0.257175	0.225064	-0.583052	0.00278762	-0.0952237	0.658052	-0.00536565	0.980148	0.84329	2.29264e-07	0.591576	0.00232836	0.807858	1.81104e-06	0.729325	5.26841e-05	-0.0724331	0.736609
399716	LOC399716	blue	-0.0955826	0.656841	-0.0042488	0.98428	0.253854	0.23132	0.383624	0.0642318	-0.112731	0.599958	-0.471243	0.0201005	-0.632749	0.000906268	0.788888	4.63913e-06	0.591482	0.00233309	0.411374	0.0458088	0.107878	0.615844	0.00155677	0.99424
64850	ETNPPL	blue	-0.584191	0.0027221	-0.508444	0.0111822	0.00138233	0.994885	-0.0148886	0.944951	-0.367528	0.0772568	-0.534701	0.00710369	-0.282612	0.180873	0.67532	0.000293647	0.590807	0.002367	0.284045	0.178577	0.382575	0.0650256	-0.219567	0.302596
440097	DBX2	blue	-0.268391	0.204772	-0.310813	0.139332	-0.00962668	0.964391	0.0984104	0.647321	-0.330973	0.114159	-0.4097	0.0467867	-0.334885	0.109688	0.916079	3.38524e-10	0.590352	0.00239008	0.661207	0.000434963	0.510507	0.0108042	-0.236275	0.266334
6086	RNY4	blue	-0.279911	0.185257	-0.06887	0.749149	0.336482	0.107901	0.260829	0.218312	-0.126461	0.555976	-0.490869	0.0148674	-0.553772	0.00499334	0.620471	0.00121727	0.589521	0.00243276	0.225505	0.289376	0.071127	0.741198	-0.179804	0.400506
257101	ZNF683	blue	-0.450899	0.0270098	-0.341402	0.102528	-0.0243353	0.910133	-0.0965784	0.653482	-0.510145	0.0108697	-0.236577	0.265706	-0.192962	0.366321	0.669125	0.000349797	0.589345	0.00244189	0.446738	0.0286333	0.421438	0.0402611	-0.263988	0.212584
221336	BEND6	blue	-0.595368	0.00214578	-0.480839	0.0173815	0.0602547	0.779721	-0.0958845	0.655822	-0.303078	0.149973	-0.608554	0.0016025	-0.211904	0.320201	0.751501	2.3062e-05	0.58896	0.0024619	0.367294	0.0774603	0.542535	0.00616106	0.0281405	0.89615
5539	PPY	blue	-0.612176	0.00147572	-0.520617	0.00910059	-0.0662175	0.758525	-0.242956	0.252648	-0.511099	0.0106976	-0.36284	0.081403	-0.0654959	0.761082	0.742308	3.28058e-05	0.588234	0.00250012	0.52	0.00919774	0.648022	0.000616799	-0.0903573	0.674567
100129744	NA	blue	-0.400261	0.0526115	-0.385065	0.0631535	-0.110652	0.606742	-0.241492	0.255607	-0.523936	0.00859246	-0.20116	0.345908	0.0378431	0.860641	0.858749	7.8891e-08	0.586307	0.00260394	0.783293	6.0136e-06	0.796249	3.25794e-06	-0.18518	0.38633
100506870	NA	blue	-0.130733	0.542596	-0.0810416	0.706585	0.0920018	0.668969	0.191627	0.369711	-0.354174	0.0895058	-0.362942	0.0813113	-0.501668	0.0125017	0.876498	1.96318e-08	0.585818	0.00263087	0.596509	0.00209326	0.303887	0.148833	-0.0302046	0.888578
25937	WWTR1	blue	0.0369251	0.863991	0.119575	0.577849	0.314546	0.134396	0.503017	0.0122293	-0.0494965	0.818342	-0.453897	0.025886	-0.711346	9.73484e-05	0.833954	4.13825e-07	0.584114	0.00272649	0.467144	0.0213626	0.0481811	0.823094	-0.0378922	0.860462
375612	LHFPL3	blue	-0.269488	0.202856	-0.270288	0.201468	-0.0486402	0.821435	-0.110836	0.606141	-0.390164	0.0594497	-0.188026	0.378942	-0.0387376	0.85738	0.884123	1.01044e-08	0.584017	0.00273203	0.805677	2.02819e-06	0.729189	5.29386e-05	-0.108723	0.613066
8528	DDO	blue	-0.530343	0.00767812	-0.44914	0.027687	-0.0144941	0.946407	0.0081097	0.97	-0.461779	0.0231106	-0.289982	0.169279	-0.262516	0.215241	0.689162	0.000195661	0.583609	0.00275543	0.43768	0.0324385	0.377577	0.0689109	-0.47535	0.0188974
6663	SOX10	blue	-0.204482	0.337834	-0.207159	0.331408	-0.0899028	0.676117	-0.0995824	0.643391	-0.480604	0.0174443	-0.0626383	0.771229	-0.0466594	0.828599	0.893029	4.37636e-09	0.582756	0.00280487	0.876758	1.9206e-08	0.69757	0.000151255	-0.122965	0.567036
441239	LOC441239	blue	-0.635376	0.000849454	-0.428517	0.0366871	-0.00958515	0.964544	-0.269548	0.202753	-0.580424	0.0029438	-0.385858	0.0625659	-0.128603	0.549249	0.609702	0.00156134	0.579107	0.00302483	0.328281	0.117312	0.482367	0.0169775	-0.178684	0.403497
3128	HLA-DRB6	blue	-0.455434	0.0253251	-0.264655	0.211389	0.0629587	0.770089	-0.128911	0.548285	-0.419813	0.0411188	-0.165697	0.439057	-0.0836106	0.697704	0.614782	0.00138989	0.579055	0.00302806	0.462216	0.0229643	0.453106	0.0261787	0.0564235	0.793422
414235	PRR26	blue	-0.147041	0.492943	-0.0603711	0.779306	0.0498539	0.817052	-0.0368071	0.864421	-0.411102	0.0459663	0.00973285	0.963998	-0.0675546	0.753795	0.75259	2.20976e-05	0.576123	0.00321547	0.736044	4.13685e-05	0.540718	0.00636979	-0.0277776	0.897483
729	C6	blue	-0.514029	0.0101831	-0.460795	0.0234434	-0.121463	0.571817	-0.266005	0.208982	-0.601833	0.00186253	-0.206358	0.333323	-0.00853377	0.968432	0.708474	0.000106932	0.57513	0.0032811	0.5745	0.00332335	0.633094	0.000898633	-0.0764168	0.722665
326	AIRE	blue	-0.0334742	0.876602	0.0232082	0.914281	0.105272	0.624448	0.0884813	0.680973	-0.298567	0.156437	-0.205068	0.336419	-0.296591	0.159331	0.883613	1.05785e-08	0.574853	0.0032996	0.761219	1.56281e-05	0.480034	0.0175972	-0.10935	0.611008
339789	LINC00299	blue	0.00168769	0.993755	0.0550092	0.798495	0.030964	0.885794	-0.00195851	0.992753	-0.424447	0.0387095	0.00471483	0.982556	-0.141942	0.508221	0.817544	1.07586e-06	0.574281	0.00333815	0.804424	2.16326e-06	0.526745	0.0081811	-0.0591347	0.78372
114036	LINC00310	blue	-0.409758	0.0467526	-0.411199	0.0459098	-0.0370634	0.863486	0.0435655	0.839816	-0.38191	0.0655324	-0.51042	0.0108199	-0.364074	0.0802959	0.845072	2.03931e-07	0.573477	0.0033929	0.508813	0.0111138	0.4455	0.0291313	0.0365101	0.865506
2556	GABRA3	blue	0.00748304	0.972317	0.202063	0.343704	0.374986	0.0709936	0.222729	0.29551	-0.0460823	0.830689	-0.246627	0.245326	-0.345936	0.0977535	0.678336	0.000269271	0.573013	0.00342483	0.488027	0.0155474	0.237842	0.263082	-0.0152654	0.94356
642891	CHL1-AS2	blue	-0.289276	0.170367	-0.220497	0.300503	0.177996	0.40534	0.374521	0.0713729	-0.142048	0.5079	-0.559021	0.00451518	-0.653235	0.000538297	0.784494	5.6915e-06	0.570403	0.00360933	0.349378	0.0942417	0.117826	0.583467	-0.142852	0.505476
146556	C16orf89	blue	-0.103454	0.630477	-0.0257417	0.904962	0.0260958	0.903661	-0.0486252	0.821489	-0.397022	0.0547345	-0.0641659	0.7658	-0.105456	0.623837	0.721715	6.87075e-05	0.569824	0.00365137	0.654274	0.000523728	0.489794	0.0151217	-0.119053	0.579524
84978	FRMD5	blue	-0.390864	0.0589541	-0.370207	0.0749608	-0.134031	0.532371	-0.207797	0.329887	-0.590277	0.00239392	-0.095982	0.655493	-0.000978951	0.996378	0.850368	1.42763e-07	0.56957	0.00366995	0.815961	1.17388e-06	0.741217	3.4174e-05	-0.114375	0.594613
84249	PSD2	blue	-0.486095	0.016024	-0.466519	0.0215606	-0.205483	0.335422	-0.320433	0.126868	-0.626193	0.00106253	-0.178733	0.403365	0.0698388	0.745733	0.841701	2.54173e-07	0.569444	0.00367924	0.77416	9.04262e-06	0.822653	8.07439e-07	-0.104898	0.625685
1589	CYP21A2	blue	-0.490597	0.0149315	-0.47989	0.0176361	-0.19825	0.353077	-0.257742	0.224008	-0.596183	0.00210818	-0.28572	0.175919	-0.0545459	0.800158	0.812852	1.38973e-06	0.567932	0.00379167	0.651326	0.000565973	0.692585	0.000176373	-0.0413513	0.847863
321	APBA2	blue	0.117274	0.585244	0.189215	0.37588	0.254881	0.229373	0.333984	0.110706	-0.0893585	0.677975	-0.298637	0.156335	-0.506326	0.0115817	0.849353	1.53015e-07	0.567763	0.00380446	0.626028	0.00106674	0.240677	0.257265	0.104606	0.626652
80129	CCDC170	blue	-0.294008	0.163169	-0.169776	0.427712	0.185073	0.386611	0.204872	0.336892	-0.240678	0.257262	-0.515542	0.00992544	-0.475882	0.0187459	0.727533	5.61273e-05	0.567591	0.00381744	0.336471	0.107913	0.21656	0.309431	0.0846677	0.694061
100506096	NA	blue	-0.167759	0.433302	-0.147262	0.492285	0.0812873	0.705734	0.160309	0.454287	-0.214459	0.314264	-0.269396	0.203017	-0.260766	0.218427	0.872008	2.84538e-08	0.567003	0.00386221	0.697484	0.000151665	0.492228	0.0145509	0.0418979	0.845875
56963	RGMA	blue	-0.00346398	0.987183	0.0126355	0.953272	0.06903	0.748585	0.198737	0.35187	-0.319639	0.127864	-0.232565	0.274134	-0.414892	0.0438052	0.915097	3.8292e-10	0.566756	0.00388114	0.749546	2.48876e-05	0.381823	0.0655987	-0.0709288	0.741896
153	ADRB1	blue	-0.261889	0.216379	-0.278007	0.188392	-0.0697239	0.746138	-0.0576822	0.788914	-0.393217	0.057313	-0.145519	0.497478	-0.0842141	0.695623	0.855206	1.01827e-07	0.566207	0.00392351	0.788291	4.77113e-06	0.657805	0.000476741	-0.189613	0.374858
30812	SOX8	blue	-0.0781861	0.7165	-0.0902363	0.674979	0.0127279	0.95293	0.0577331	0.788732	-0.327437	0.118314	-0.131909	0.538939	-0.188607	0.377445	0.874632	2.29454e-08	0.565717	0.00396169	0.801519	2.50738e-06	0.546555	0.00571953	-0.0626456	0.771203
954	ENTPD2	blue	-0.236942	0.264948	-0.182707	0.392817	-0.0334306	0.876762	-0.128115	0.550779	-0.461891	0.0230731	-0.265919	0.209135	-0.173753	0.416805	0.855673	9.84962e-08	0.565031	0.0040156	0.713541	9.0538e-05	0.605659	0.00171043	0.063139	0.769448
202151	RANBP3L	blue	-0.18245	0.393493	-0.1927	0.366985	-0.0526784	0.806872	-0.0184256	0.9319	-0.402864	0.0509518	-0.138793	0.517768	-0.120215	0.5758	0.853273	1.16711e-07	0.563737	0.00411908	0.780621	6.78929e-06	0.597559	0.00204594	-0.0871989	0.685364
399694	SHC4	blue	-0.236943	0.264946	-0.178665	0.403547	-0.0436887	0.839369	-0.096084	0.655149	-0.511419	0.0106403	0.10401	0.628629	-0.00462673	0.982882	0.778171	7.57706e-06	0.563554	0.00413386	0.828807	5.64448e-07	0.620835	0.00120689	-0.270135	0.201733
100505984	LOC100505984	blue	-0.245312	0.247934	0.00488252	0.981935	0.280856	0.183716	0.199924	0.348942	-0.167799	0.433192	-0.401228	0.0519899	-0.485255	0.016235	0.546773	0.00569637	0.563201	0.00416256	0.172944	0.419011	0.0405417	0.850808	0.118039	0.582781
6004	RGS16	blue	-0.0315177	0.883765	0.262221	0.215776	0.230225	0.279129	-0.162077	0.449261	-0.424968	0.0384462	0.457369	0.0246325	0.182088	0.394449	0.484011	0.0165514	0.563046	0.00417519	0.703532	0.000125368	0.474227	0.0192206	0.161608	0.45059
677779	LINC00488	blue	-0.290619	0.168301	-0.175488	0.412095	-0.141789	0.508683	-0.305745	0.146241	-0.688474	0.000199747	0.0690671	0.748454	0.0619772	0.773582	0.744587	3.01024e-05	0.560972	0.00434761	0.776766	8.06452e-06	0.673217	0.00031176	-0.291324	0.167224
1756	DMD	blue	-0.171257	0.423633	-0.129862	0.545313	0.118404	0.581607	0.149805	0.484758	-0.218115	0.305886	-0.422915	0.0394938	-0.37137	0.0739799	0.874772	2.26803e-08	0.560403	0.0043959	0.61511	0.00137939	0.435892	0.0332351	-0.0276106	0.898096
100188947	HECTD2-AS1	blue	-0.493417	0.0142787	-0.321401	0.125659	-0.105191	0.624714	-0.263772	0.212974	-0.682239	0.000240353	-0.0304398	0.887716	-0.0340571	0.87447	0.692976	0.000174281	0.559377	0.00448422	0.638039	0.000795011	0.577765	0.00310937	-0.369009	0.0759811
5354	PLP1	blue	-0.162258	0.448749	-0.157307	0.462891	-0.0691922	0.748013	-0.116741	0.586963	-0.449741	0.027454	-0.0461278	0.830524	-0.00550288	0.979641	0.860997	6.68582e-08	0.557075	0.00468773	0.860095	7.1474e-08	0.701043	0.000135662	-0.117678	0.583941
3754	KCNF1	blue	0.0841892	0.695709	0.162118	0.449145	0.40756	0.0480611	0.626217	0.0010619	0.188861	0.376789	-0.429301	0.0363072	-0.679134	0.000263128	0.769531	1.10412e-05	0.55546	0.00483511	0.414842	0.0438332	0.00472635	0.982513	0.0965985	0.653414
3371	TNC	blue	0.179994	0.400002	0.432433	0.0348204	0.533933	0.00720224	0.573949	0.00336064	0.0384007	0.858608	-0.206225	0.333641	-0.70813	0.000108132	0.612549	0.00146316	0.553798	0.00499086	0.341497	0.102426	-0.180943	0.397479	-0.171428	0.423162
1910	EDNRB	blue	-0.0356447	0.868666	0.140774	0.511753	0.173473	0.41757	-0.00159085	0.994114	-0.267264	0.206754	0.0551478	0.797997	-0.0599931	0.780655	0.71095	9.8622e-05	0.552108	0.00515347	0.725927	5.93792e-05	0.499549	0.0129396	0.248777	0.241104
5142	PDE4B	blue	-0.180222	0.399394	-0.082732	0.700737	0.314535	0.134411	0.351882	0.0917463	0.0349635	0.871156	-0.51537	0.00995451	-0.47649	0.0185741	0.740344	3.53051e-05	0.550836	0.0052788	0.376979	0.0693874	0.221048	0.299264	-0.0202008	0.925356
100506867	NA	blue	-0.142305	0.507126	-0.0448183	0.83527	0.27629	0.191248	0.361104	0.0829796	0.00648921	0.975992	-0.351029	0.0925903	-0.461997	0.0230375	0.6268	0.00104714	0.550595	0.00530285	0.30344	0.149462	0.0904846	0.674133	-0.262563	0.215155
29953	TRHDE	blue	0.155142	0.46915	0.27149	0.199392	0.266465	0.208165	0.20646	0.333078	-0.152048	0.478164	0.125797	0.558069	-0.197401	0.355185	0.7289	5.34833e-05	0.549854	0.00537737	0.772274	9.81433e-06	0.359923	0.0840654	0.127958	0.551272
391013	PLA2G2C	blue	-0.45602	0.0251137	-0.444568	0.0295106	0.00646217	0.976092	-0.0818081	0.703931	-0.259929	0.219963	-0.508053	0.0112552	-0.16419	0.443291	0.679376	0.000261285	0.547295	0.00564126	0.35807	0.0857908	0.516508	0.00976391	0.0194018	0.928301
51435	SCARA3	blue	0.100297	0.641001	0.20442	0.337984	0.359635	0.0843323	0.589036	0.00245794	0.0211508	0.921856	-0.425966	0.0379446	-0.784834	5.60317e-06	0.765246	1.32301e-05	0.54641	0.00573498	0.392739	0.0576435	-0.083882	0.696768	-0.0280766	0.896385
100507108	NA	blue	-0.3729	0.072705	-0.323351	0.123251	0.0505218	0.814642	-0.0163383	0.9396	-0.254662	0.229788	-0.523003	0.00873279	-0.255581	0.228053	0.771822	1.00077e-05	0.546284	0.00574844	0.46824	0.0210192	0.504728	0.0118907	-0.18458	0.387898
2555	GABRA2	blue	-0.0436654	0.839453	0.0296696	0.89054	0.11902	0.579631	0.105866	0.622482	-0.292671	0.165179	-0.178418	0.404208	-0.264692	0.211323	0.802948	2.33253e-06	0.546026	0.00577616	0.66718	0.000369243	0.419823	0.041114	-0.0908818	0.67278
83656	FAM167A-AS1	blue	-0.27133	0.199667	-0.332561	0.112329	-0.143047	0.50489	-0.0358499	0.867917	-0.491401	0.0147429	-0.362548	0.0816666	-0.278581	0.187443	0.884762	9.53794e-09	0.544265	0.00596769	0.667702	0.000363939	0.532577	0.00737895	-0.0745234	0.729282
1191	CLU	blue	-0.642852	0.000704215	-0.616349	0.00134037	-0.0729231	0.734889	-0.123939	0.563943	-0.364959	0.0795086	-0.619043	0.00125876	-0.200954	0.346415	0.753957	2.09369e-05	0.542235	0.00619517	0.382018	0.0654497	0.570025	0.00363676	-0.154005	0.472451
4584	MUC3A	blue	-0.377476	0.0689909	-0.236623	0.265609	0.215363	0.312181	0.0648612	0.763332	-0.0936861	0.663254	-0.495147	0.0138899	-0.223841	0.293043	0.6591	0.000460441	0.541423	0.00628818	0.349303	0.0943172	0.406742	0.0485547	0.00764704	0.97171
3400	ID4	blue	0.213962	0.315415	0.333948	0.110747	0.361996	0.0821665	0.557129	0.00468293	-0.0279581	0.89682	-0.250216	0.238304	-0.710208	0.000101052	0.737164	3.97067e-05	0.541014	0.00633541	0.46892	0.0208084	-0.0802472	0.709338	0.0845828	0.694353
316	AOX1	blue	0.230484	0.278573	0.373466	0.0722375	0.434917	0.0336762	0.600577	0.00191491	0.0685692	0.750211	-0.242836	0.25289	-0.709265	0.000104212	0.703502	0.000125486	0.540936	0.00634444	0.435899	0.0332319	-0.108539	0.61367	0.173664	0.417047
223075	CCDC129	blue	-0.263031	0.214309	-0.241946	0.254687	0.0305312	0.88738	0.0547657	0.799369	-0.227866	0.28422	-0.117683	0.583926	-0.0938552	0.662681	0.759652	1.66602e-05	0.539274	0.00653988	0.691276	0.000183542	0.558346	0.00457447	-0.253783	0.231455
1295	COL8A1	blue	0.121889	0.570457	0.313758	0.135427	0.500283	0.0127865	0.512449	0.010458	0.203804	0.339472	-0.288133	0.172137	-0.546983	0.00567418	0.651841	0.000558383	0.539229	0.00654528	0.389378	0.0600092	0.023634	0.912714	0.0883129	0.681549
145270	PRIMA1	blue	0.00752929	0.972146	0.0360847	0.867059	0.312196	0.137488	0.599208	0.00197342	0.0668534	0.756274	-0.563793	0.00411457	-0.796393	3.23507e-06	0.754391	2.05799e-05	0.538952	0.00657827	0.300173	0.154113	-0.0890151	0.679148	-0.133285	0.534677
9355	LHX2	blue	-0.00505645	0.981292	-0.0129949	0.951944	-0.00191231	0.992924	0.0431609	0.841285	-0.35666	0.0871217	-0.0479546	0.823913	-0.171041	0.424226	0.87802	1.7256e-08	0.538851	0.00659044	0.860661	6.85411e-08	0.555422	0.00483868	-0.12283	0.567464
9227	LRAT	blue	-0.0843726	0.695077	-0.0825012	0.701534	0.110904	0.605918	0.326284	0.119693	-0.227722	0.284534	-0.470401	0.0203548	-0.591732	0.0023206	0.838028	3.21266e-07	0.538083	0.00668295	0.489654	0.015155	0.185198	0.386283	-0.15703	0.463689
2487	FRZB	blue	0.0406288	0.850491	0.134994	0.529404	0.326943	0.118903	0.557267	0.00467053	0.0127476	0.952858	-0.489764	0.0151288	-0.767592	1.19881e-05	0.758279	1.76134e-05	0.536237	0.00690995	0.352393	0.0912431	-0.0637176	0.767392	0.0948554	0.659297
3696	ITGB8	blue	-0.161336	0.451363	-0.112715	0.60001	0.217099	0.308201	0.487277	0.015731	-0.0877076	0.683621	-0.456564	0.0249185	-0.655066	0.000512848	0.740255	3.54213e-05	0.532612	0.00737441	0.356106	0.0876492	0.0197301	0.927091	-0.155466	0.468211
3142	HLX	blue	0.165774	0.438842	0.556832	0.00470968	0.435624	0.033356	-0.0190506	0.929595	-0.194802	0.36168	0.359393	0.0845563	0.0126376	0.953264	0.390703	0.059068	0.531508	0.00752094	0.538888	0.00658597	0.247705	0.243202	0.210306	0.32395
135656	DPCR1	blue	-0.421055	0.040462	-0.375452	0.0706155	0.0389811	0.856492	0.162422	0.448284	-0.29538	0.161122	-0.405766	0.0491498	-0.384739	0.0633964	0.720631	7.13064e-05	0.531381	0.00753788	0.407605	0.0480338	0.288548	0.171494	0.162946	0.4468
5837	PYGM	blue	-0.443294	0.0300357	-0.334866	0.109709	-0.146214	0.495405	-0.265863	0.209234	-0.634981	0.000857794	-0.118015	0.582859	-0.0148787	0.944987	0.657864	0.000475977	0.531342	0.00754312	0.559101	0.00450826	0.562936	0.00418422	-0.159798	0.455746
56111	PCDHGA4	blue	-0.0751748	0.727004	0.0811439	0.70623	0.220574	0.300329	0.227199	0.285671	-0.235511	0.267929	0.0186581	0.931042	-0.276369	0.191116	0.65938	0.000456978	0.52989	0.00773999	0.604068	0.00177234	0.254232	0.230602	-0.259088	0.221513
9356	SLC22A6	blue	-0.211488	0.321175	-0.239815	0.259025	-0.141398	0.509863	-0.147956	0.490225	-0.518933	0.00936769	-0.137363	0.522134	-0.0688416	0.749249	0.880385	1.4072e-08	0.529877	0.0077417	0.830642	5.05922e-07	0.690185	0.00018971	-0.141709	0.508925
100128239	LOC100128239	blue	-0.567564	0.00381946	-0.503423	0.0121484	-0.0628824	0.770361	-0.189696	0.374644	-0.430495	0.0357344	-0.610047	0.00154917	-0.195992	0.358699	0.722503	6.68703e-05	0.528128	0.00798463	0.363709	0.0806219	0.538624	0.00661769	-0.0885961	0.68058
7368	UGT8	blue	0.0778493	0.717672	0.198273	0.35302	0.227763	0.284444	0.175028	0.413343	-0.156972	0.463858	-0.0172617	0.936193	-0.233809	0.271503	0.746342	2.81563e-05	0.527715	0.00804288	0.708037	0.000108462	0.361201	0.0828915	0.0755835	0.725575
10090	UST	blue	0.210223	0.324145	0.297763	0.15761	0.333942	0.110754	0.552622	0.00510357	-0.0293603	0.891674	-0.302691	0.15052	-0.725197	6.09105e-05	0.751425	2.3131e-05	0.526236	0.00825439	0.462306	0.0229341	-0.0705487	0.743233	0.0782606	0.71624
56110	PCDHGA5	blue	-0.0834876	0.698128	0.00338078	0.987491	0.0917143	0.669947	0.0968584	0.652539	-0.374512	0.07138	-0.00215724	0.992018	-0.21521	0.312531	0.728547	5.41545e-05	0.525338	0.00838502	0.683711	0.000230168	0.373109	0.0725318	0.106183	0.621435
440982	LOC440982	blue	0.0495588	0.818117	0.201295	0.345578	0.277091	0.189912	0.173175	0.418381	-0.109833	0.609424	-0.124069	0.563531	-0.252275	0.234334	0.561997	0.0042617	0.523747	0.00862078	0.423784	0.0390473	0.214547	0.31406	0.027552	0.898311
4547	MTTP	blue	-0.293927	0.16329	-0.30895	0.141845	-0.160492	0.453765	-0.231133	0.277184	-0.520859	0.00906268	-0.123598	0.565025	0.0183	0.932363	0.837658	3.28842e-07	0.523648	0.00863558	0.809193	1.68855e-06	0.76015	1.63255e-05	-0.114511	0.594174
135152	B3GAT2	blue	-0.114287	0.5949	-0.137611	0.521376	-0.0185758	0.931346	0.134361	0.531353	-0.365285	0.0792201	-0.244473	0.249606	-0.340844	0.103126	0.875125	2.20237e-08	0.523201	0.00870288	0.705234	0.000118726	0.426707	0.0375759	0.0776156	0.718486
5276	SERPINI2	blue	-0.234691	0.269647	-0.330206	0.115052	-0.12954	0.546318	0.0307675	0.886514	-0.452475	0.0264142	-0.340106	0.103923	-0.304551	0.147903	0.884268	9.97319e-09	0.522446	0.00881761	0.678161	0.000270641	0.50167	0.0125013	-0.231954	0.275434
4099	MAG	blue	-0.107686	0.616479	-0.0973259	0.650966	-0.0489201	0.820424	-0.0616477	0.774755	-0.418246	0.0419598	-0.0730862	0.734317	-0.0917246	0.669912	0.786671	5.14607e-06	0.519469	0.00928197	0.733283	4.57288e-05	0.549924	0.00537025	-0.0748416	0.728169
100506795	LINC01354	blue	-0.0538776	0.802559	-0.062252	0.772604	-0.0822124	0.702533	0.0183116	0.93232	-0.514149	0.0101624	-0.0546304	0.799855	-0.240773	0.257069	0.861891	6.25489e-08	0.518044	0.00951143	0.82698	6.28652e-07	0.489837	0.0151114	-0.138262	0.519388
7881	KCNAB1	blue	-0.20707	0.331621	-0.159542	0.45648	-0.0385952	0.857899	-0.0110724	0.959047	-0.437961	0.0323149	0.137008	0.523219	-0.0406353	0.850468	0.689063	0.000196245	0.517694	0.00956843	0.745932	2.86014e-05	0.495983	0.013705	-0.279487	0.185952
100505996	LINC00403	blue	-0.124762	0.561338	-0.130626	0.542931	-0.0709599	0.741786	-0.037266	0.862746	-0.404745	0.0497781	-0.0434631	0.840188	-0.0731985	0.733923	0.850744	1.39114e-07	0.517166	0.00965501	0.854509	1.06986e-07	0.632171	0.000919209	0.0517228	0.810313
2151	F2RL2	blue	0.183739	0.390102	0.563515	0.00413701	0.55339	0.00502971	0.322125	0.124762	-0.103555	0.630141	0.00253832	0.990608	-0.464871	0.0220897	0.441571	0.0307576	0.51625	0.00980689	0.301329	0.152456	-0.118839	0.580212	-0.122258	0.569283
2875	GPT	blue	-0.341104	0.102847	-0.382347	0.0651987	-0.196262	0.358024	-0.238573	0.261574	-0.53815	0.00667487	-0.237952	0.262855	-0.0362849	0.866328	0.85596	9.65008e-08	0.515148	0.00999201	0.769066	1.1262e-05	0.740728	3.48029e-05	-0.0735216	0.732791
594842	HAS2-AS1	blue	-0.0452235	0.833801	0.0679371	0.752443	0.246042	0.246484	0.453703	0.0259579	-0.15893	0.45823	-0.222683	0.295614	-0.602907	0.00181871	0.647884	0.000619006	0.514411	0.0101176	0.38098	0.0662468	-0.0389298	0.856679	0.0313976	0.884205
4340	MOG	blue	-0.331821	0.113179	-0.372297	0.0732056	-0.132768	0.536276	-0.064642	0.76411	-0.443034	0.0301438	-0.220272	0.301007	-0.106659	0.619863	0.811309	1.50942e-06	0.510591	0.0107889	0.671866	0.000323902	0.59276	0.00227001	-0.184687	0.387619
90865	IL33	blue	-0.309582	0.140989	-0.375273	0.0707607	0.0607258	0.778041	0.314362	0.134636	-0.170297	0.426276	-0.65284	0.000543926	-0.575436	0.00326078	0.770744	1.04826e-05	0.508246	0.0112191	0.314355	0.134645	0.177508	0.406648	-0.217445	0.307411
8013	NR4A3	blue	-0.0239575	0.911523	0.11851	0.581268	0.180184	0.399495	0.0479327	0.823992	-0.275857	0.191973	0.146911	0.493329	-0.0627295	0.770905	0.505234	0.0117923	0.505706	0.0117009	0.525793	0.00831864	0.297286	0.158309	0.389766	0.0597323
117156	SCGB3A2	blue	0.167409	0.434276	0.322552	0.124233	0.336648	0.107716	0.175644	0.411674	-0.024764	0.908557	0.057115	0.790944	-0.135789	0.526958	0.574867	0.0032987	0.505194	0.0117999	0.578781	0.00304521	0.31232	0.137324	-0.081255	0.705846
3787	KCNS1	blue	0.0082271	0.969565	0.160472	0.453823	0.171481	0.423019	0.172055	0.421444	-0.241117	0.256369	0.0197728	0.926933	-0.261981	0.216212	0.671813	0.000324381	0.504792	0.0118784	0.637141	0.000813032	0.279667	0.185657	0.141698	0.508957
2247	FGF2	blue	0.118812	0.580296	0.15717	0.463285	0.294367	0.162631	0.608194	0.00161561	0.022818	0.915716	-0.33461	0.109998	-0.722539	6.67882e-05	0.743867	3.09346e-05	0.501399	0.0125566	0.430555	0.035706	-0.0715181	0.739823	0.0937086	0.663178
339788	LINC00298	blue	-0.220341	0.300854	-0.270562	0.200993	-0.13315	0.535093	-0.0649567	0.762993	-0.468057	0.0210762	-0.249495	0.239703	-0.177147	0.407618	0.828299	5.81684e-07	0.500862	0.0126668	0.687496	0.000205692	0.559838	0.00444437	-0.0269786	0.900417
203190	LGI3	blue	-0.632492	0.000911996	-0.63317	0.000896953	-0.200478	0.347582	-0.261467	0.217147	-0.513887	0.0102075	-0.379723	0.0672215	-0.00242213	0.991038	0.70574	0.000116814	0.500411	0.01276	0.479704	0.0176865	0.657807	0.00047671	-0.178705	0.40344
114780	PKD1L2	blue	-0.130937	0.541962	-0.0509707	0.813023	0.159351	0.457026	0.267696	0.205992	-0.22143	0.298409	-0.541711	0.00625501	-0.608511	0.00160406	0.72799	5.52317e-05	0.497941	0.0132805	0.329089	0.11636	0.0997141	0.64295	0.123802	0.564377
341676	NEK5	blue	-0.178624	0.403658	-0.15801	0.460868	-0.049645	0.817806	-0.0622405	0.772645	-0.494794	0.0139685	-0.200756	0.346899	-0.198416	0.352665	0.788408	4.74483e-06	0.4964	0.0136137	0.676199	0.000286354	0.500774	0.012685	0.106051	0.621871
1809	DPYSL3	blue	-0.197217	0.355641	-0.209052	0.32691	0.0296118	0.890752	0.0570774	0.791079	-0.238905	0.260891	-0.489594	0.0151695	-0.325662	0.120441	0.824526	7.25129e-07	0.496254	0.0136457	0.545165	0.00586911	0.462579	0.0228429	0.0207559	0.92331
147	ADRA1B	blue	0.365469	0.0790577	0.625329	0.00108476	0.524064	0.0085734	0.42039	0.0408129	0.129516	0.546392	0.197903	0.353937	-0.339801	0.104254	0.504593	0.0119172	0.49506	0.0139091	0.528219	0.00797173	0.0140097	0.948196	0.318889	0.128812
5077	PAX3	blue	-0.285633	0.176056	-0.273694	0.195623	-0.132652	0.536636	-0.260794	0.218377	-0.538517	0.00663058	-0.07061	0.743017	0.0529295	0.805969	0.710847	9.89573e-05	0.491309	0.0147644	0.692242	0.000178228	0.672555	0.000317658	0.0111599	0.958724
57088	PLSCR4	blue	-0.0959972	0.655441	-0.122687	0.567918	0.0530016	0.805709	0.190117	0.373566	-0.194984	0.361223	-0.347053	0.0966033	-0.39605	0.0553847	0.816894	1.11521e-06	0.490493	0.0149559	0.586077	0.00261657	0.354714	0.0889839	0.185571	0.38531
66002	CYP4F12	blue	-0.421096	0.0404403	-0.486783	0.0158529	-0.181194	0.396813	-0.150774	0.481904	-0.505973	0.0116495	-0.467928	0.0211165	-0.201514	0.345042	0.784143	5.78409e-06	0.488149	0.0155177	0.525706	0.00833122	0.553463	0.00502273	-0.165709	0.439024
100507447	NA	blue	0.0117628	0.956496	-0.00403694	0.985064	-0.00742322	0.972538	0.0825512	0.701362	-0.316061	0.132428	-0.177887	0.405633	-0.250423	0.237902	0.791987	4.00462e-06	0.488002	0.0155535	0.684314	0.00022611	0.427023	0.0374193	-0.0837848	0.697103
9388	LIPG	blue	0.250284	0.23817	0.674872	0.000297431	0.52062	0.00910014	0.13351	0.533982	-0.12169	0.571091	0.301972	0.151541	-0.1778	0.405864	0.391464	0.0585328	0.487014	0.015796	0.47314	0.0195374	0.0794839	0.711988	0.201003	0.346293
406929	MIR138-1	blue	-0.114128	0.595416	0.0386255	0.857788	0.388588	0.060576	0.352354	0.0912809	0.10855	0.613635	-0.271406	0.199537	-0.363429	0.0808733	0.590327	0.00239132	0.485187	0.016252	0.357856	0.0859924	0.15417	0.471973	-0.00529769	0.9804
55351	STK32B	blue	0.13883	0.517656	0.25752	0.22442	0.292051	0.166119	0.35994	0.0840499	0.0366471	0.865005	0.00197294	0.9927	-0.308707	0.142174	0.680871	0.000250162	0.485183	0.016253	0.637796	0.000799854	0.22788	0.284191	0.243513	0.251529
27253	PCDH17	blue	-0.231311	0.276804	-0.151707	0.479163	0.0444833	0.836485	-0.167929	0.43283	-0.328125	0.117497	-0.117489	0.58455	0.0718028	0.738823	0.685858	0.000215993	0.481977	0.0170799	0.669789	0.000343368	0.651028	0.000570397	-0.136224	0.525623
60484	HAPLN2	blue	-0.432657	0.034716	-0.510701	0.0107692	-0.196122	0.358373	-0.0665681	0.757284	-0.412883	0.0449406	-0.378942	0.0678328	-0.146575	0.494329	0.778977	7.30937e-06	0.48195	0.0170869	0.549231	0.00544064	0.554339	0.00493972	-0.210625	0.3232
3171	FOXA3	blue	-0.140863	0.511481	-0.179948	0.400124	0.170316	0.426223	0.457874	0.0244541	-0.000992832	0.996326	-0.592739	0.00227102	-0.663457	0.000409101	0.748106	2.63136e-05	0.480736	0.0174088	0.316971	0.131256	0.0642889	0.765363	-0.0559302	0.79519
129807	NEU4	blue	-0.26441	0.211828	-0.369212	0.0758078	-0.133588	0.53374	0.0400309	0.852668	-0.359102	0.0848268	-0.420071	0.0409818	-0.312187	0.137501	0.839952	2.84367e-07	0.479354	0.0177815	0.597969	0.0020277	0.478888	0.0179084	-0.0806109	0.708077
79442	LRRC2	blue	-0.114017	0.595775	-0.179603	0.401042	-0.1637	0.444671	-0.0374964	0.861906	-0.544892	0.00589891	-0.00522766	0.980659	-0.157934	0.461087	0.813844	1.3173e-06	0.474023	0.0192796	0.814117	1.29798e-06	0.53072	0.00762692	-0.0425159	0.843629
83888	FGFBP2	blue	-0.409984	0.0466195	-0.207926	0.329582	0.183681	0.390254	-0.0374794	0.861968	-0.0940573	0.661997	-0.152312	0.477394	0.00542999	0.97991	0.465062	0.0220278	0.472475	0.0197335	0.355681	0.0880544	0.433733	0.0342178	0.0351339	0.870533
100506505	NA	blue	-0.28031	0.184605	-0.31453	0.134416	-0.0627558	0.770811	0.100262	0.641117	-0.395922	0.0554708	-0.43349	0.03433	-0.414957	0.043769	0.722976	6.57886e-05	0.469101	0.0207523	0.406931	0.0484403	0.278572	0.187458	-0.0260522	0.903821
11113	CIT	blue	-0.229154	0.281433	-0.274706	0.193909	-0.0651291	0.762382	0.112723	0.599984	-0.26865	0.204319	-0.290706	0.168168	-0.25145	0.235919	0.802866	2.34223e-06	0.467851	0.0211406	0.630537	0.000956624	0.450616	0.0271178	-0.0366037	0.865164
127435	PODN	blue	0.180372	0.398995	0.156867	0.46416	0.176568	0.409178	0.431992	0.0350267	-0.0779943	0.717167	-0.319087	0.128562	-0.614706	0.00139233	0.716611	8.17161e-05	0.467201	0.0213448	0.455879	0.0251643	0.0201839	0.925418	-0.0323585	0.880686
9752	PCDHA9	blue	-0.215963	0.3108	-0.208284	0.328729	-0.0816943	0.704325	-0.288499	0.17157	-0.457892	0.0244476	-0.0786132	0.715014	0.139191	0.516558	0.72231	6.73167e-05	0.466181	0.0216684	0.737898	3.86501e-05	0.75274	2.1968e-05	0.0547586	0.799394
163479	FNDC7	blue	-0.339046	0.105076	-0.400197	0.0526523	-0.246988	0.244613	-0.230957	0.27756	-0.576335	0.00320158	-0.195496	0.359939	-0.00952826	0.964755	0.794346	3.57452e-06	0.466082	0.0216998	0.731685	4.84331e-05	0.690708	0.000186733	-0.230757	0.277987
56301	SLC7A10	blue	-0.102033	0.635205	-0.109032	0.612051	-0.00901986	0.966634	-0.0106857	0.960476	-0.25994	0.219942	0.0190542	0.929582	0.0137905	0.949006	0.698998	0.000144664	0.463527	0.0225289	0.740243	3.54383e-05	0.584829	0.00268603	-0.201608	0.344813
729467	HSD52	blue	-0.197159	0.355785	-0.224086	0.292502	-0.155349	0.46855	-0.0890537	0.679016	-0.453405	0.0260679	-0.14338	0.503887	-0.130037	0.544767	0.781097	6.64492e-06	0.462556	0.0228506	0.720299	7.21202e-05	0.563817	0.00411261	0.0690756	0.748424
728052	NA	blue	-0.333865	0.110841	-0.350229	0.0933878	-0.183005	0.392031	-0.256427	0.226463	-0.551065	0.00525604	-0.241676	0.255235	-0.00694311	0.974314	0.717745	7.86528e-05	0.461131	0.0233294	0.622694	0.00115501	0.63635	0.000829188	-0.206403	0.333215
84735	CNDP1	blue	-0.134633	0.530515	-0.0703313	0.743999	0.139384	0.515971	0.190186	0.37339	-0.126993	0.554303	-0.3217	0.125287	-0.327288	0.118492	0.617421	0.00130739	0.460654	0.0234914	0.34879	0.0948344	0.204879	0.336875	-0.0888767	0.679621
100507352	NA	blue	-0.210503	0.323487	-0.266088	0.208834	-0.0855863	0.6909	-0.044704	0.835685	-0.314385	0.134606	-0.162153	0.449045	-0.0912343	0.67158	0.686908	0.000209341	0.46059	0.0235131	0.597722	0.00203868	0.498908	0.0130746	-0.192693	0.367004
5270	SERPINE2	blue	0.00606952	0.977545	-0.0429195	0.842162	0.169831	0.42756	0.340613	0.103375	0.0138141	0.948918	-0.491822	0.0146448	-0.507992	0.0112664	0.795751	3.33831e-06	0.45934	0.0239426	0.483658	0.0166421	0.24036	0.257911	-0.0635619	0.767945
347689	SOX2-OT	blue	-0.340953	0.10301	-0.414187	0.044201	-0.23429	0.270489	-0.283585	0.179312	-0.524288	0.00853996	-0.187024	0.381534	0.0929701	0.665681	0.814892	1.24443e-06	0.458144	0.0243593	0.78107	6.65317e-06	0.811636	1.48331e-06	-0.158338	0.459926
6540	SLC6A13	blue	-0.111771	0.603088	0.0813419	0.705545	0.0398896	0.853183	-0.176614	0.409053	-0.428412	0.0367381	0.109668	0.609966	0.0480152	0.823694	0.508288	0.0112112	0.45505	0.0254643	0.559612	0.00446384	0.440666	0.0311424	0.130615	0.542966
9723	SEMA3E	blue	0.164796	0.441585	0.141473	0.509638	0.356376	0.0873921	0.685332	0.000219393	0.246422	0.245732	-0.515932	0.00985997	-0.763337	1.43226e-05	0.701309	0.000134528	0.454886	0.025524	0.298118	0.157092	-0.114797	0.593247	0.0422682	0.844529
152404	IGSF11	blue	-0.267684	0.206013	-0.3227	0.124051	-0.194502	0.362436	-0.28716	0.173656	-0.492321	0.0145295	-0.15761	0.462019	0.111454	0.604121	0.767585	1.19917e-05	0.454098	0.0258124	0.754741	2.02963e-05	0.779044	7.28742e-06	-0.179127	0.402313
79966	SCD5	blue	-0.127958	0.551271	-0.21338	0.316763	-0.134842	0.529871	-0.0403231	0.851604	-0.421572	0.040191	-0.171454	0.423093	-0.144072	0.501809	0.843798	2.21761e-07	0.452599	0.0263679	0.793679	3.69166e-06	0.591736	0.00232043	-0.264878	0.21099
100507524	ARHGEF26-AS1	blue	-0.276334	0.191175	-0.381449	0.0658854	-0.232411	0.274462	-0.171875	0.421936	-0.450075	0.0273253	-0.242785	0.252994	-0.0328613	0.878845	0.845916	1.92838e-07	0.452	0.0265925	0.764367	1.37234e-05	0.726186	5.88431e-05	-0.00783228	0.971025
84631	SLITRK2	blue	0.0460337	0.830865	-0.0140628	0.948	0.103342	0.630848	0.393032	0.0574411	-0.0693615	0.747416	-0.387397	0.0614378	-0.522881	0.00875132	0.826721	6.38257e-07	0.450953	0.0269891	0.564472	0.00405999	0.210332	0.32389	0.0252998	0.906587
6121	RPE65	blue	-0.288946	0.170877	-0.358844	0.0850672	0.0401129	0.852369	0.222741	0.295485	-0.120993	0.573316	-0.646054	0.000648903	-0.442505	0.0303646	0.734708	4.34311e-05	0.450731	0.0270739	0.318942	0.128744	0.277435	0.18934	0.0724352	0.736602
100506086	NA	blue	0.219277	0.303252	0.288651	0.171334	0.470079	0.0204527	0.700127	0.000139633	0.341179	0.102767	-0.339916	0.104129	-0.692912	0.000174619	0.626658	0.00105072	0.450526	0.027152	0.323851	0.122639	-0.137959	0.520313	0.0461891	0.830302
4921	DDR2	blue	-0.215021	0.312967	-0.127171	0.553742	0.327919	0.117742	0.394318	0.0565575	0.106881	0.619129	-0.556691	0.00472245	-0.47576	0.0187807	0.554156	0.00495698	0.448943	0.0277634	0.150341	0.483178	0.0583774	0.786427	-0.0253815	0.906286
100507182	NA	blue	-0.176695	0.408836	-0.247611	0.243387	-0.0591504	0.783664	0.131634	0.539795	-0.254255	0.230559	-0.387006	0.0617232	-0.312538	0.137036	0.766455	1.25767e-05	0.448802	0.0278185	0.516912	0.00969689	0.364844	0.0796109	-0.00866965	0.967929
100507516	LOC100507516	blue	-0.189894	0.374138	-0.128679	0.549011	0.118758	0.580471	0.340348	0.103661	-0.183996	0.389427	-0.215096	0.312794	-0.43768	0.0324386	0.5849	0.00268201	0.44495	0.0293549	0.357103	0.0867021	0.0663289	0.758131	-0.257501	0.224455
238	ALK	blue	0.240061	0.258522	0.215726	0.311345	0.171466	0.423058	0.377301	0.0691302	-0.0147105	0.945608	-0.0601905	0.77995	-0.382204	0.065308	0.773024	9.50076e-06	0.441879	0.0306276	0.715986	8.34474e-05	0.248401	0.241838	0.0174154	0.935626
151242	PPP1R1C	blue	-0.4817	0.0171528	-0.413184	0.0447694	-0.0733487	0.733397	-0.24712	0.244353	-0.346545	0.0971255	-0.402337	0.0512845	-0.0106906	0.960458	0.641423	0.000730204	0.441556	0.0307638	0.441034	0.0309852	0.608311	0.00161135	-0.0211677	0.921793
23769	FLRT1	blue	-0.0629757	0.770029	-0.130264	0.544059	-0.118052	0.58274	-0.0125541	0.953572	-0.390725	0.059052	-0.150319	0.483243	-0.171962	0.421699	0.815361	1.21303e-06	0.441119	0.0309491	0.75767	1.80519e-05	0.527008	0.00814344	0.118036	0.582789
140686	WFDC3	blue	-0.178913	0.402884	-0.0852804	0.691952	0.0617328	0.774452	0.0961926	0.654783	-0.307945	0.143213	-0.273391	0.196138	-0.353892	0.089779	0.581057	0.00290551	0.440359	0.0312737	0.361985	0.0821768	0.171543	0.422848	0.0485203	0.821868
373861	HILS1	blue	-0.099303	0.644327	-0.129554	0.546274	-0.0654571	0.761219	0.00562799	0.979178	-0.350065	0.0935519	-0.0573498	0.790104	-0.12639	0.5562	0.721377	6.95091e-05	0.440152	0.0313623	0.698422	0.000147293	0.477219	0.0183697	0.0403618	0.851463
284434	NWD1	blue	0.0506097	0.814325	-0.00365148	0.98649	-0.0174518	0.935491	0.269019	0.203674	-0.316558	0.131788	-0.152907	0.475653	-0.446028	0.0289183	0.779653	7.09139e-06	0.433122	0.0345002	0.650835	0.000573296	0.215646	0.311528	-0.026498	0.902183
220980	TMEM72-AS1	blue	-0.270327	0.201399	-0.403761	0.0503892	-0.276191	0.191414	-0.198869	0.351544	-0.508187	0.0112301	-0.262787	0.214751	-0.0672952	0.754712	0.816633	1.13132e-06	0.431293	0.0353559	0.721629	6.89113e-05	0.675706	0.000290429	-0.000635142	0.99765
3822	KLRC2	blue	-0.138332	0.519176	-0.177137	0.407645	0.0592226	0.783406	0.198754	0.351829	-0.135792	0.52695	-0.215655	0.311507	-0.275786	0.192092	0.678062	0.000271412	0.431016	0.0354871	0.523104	0.00871762	0.316094	0.132385	-0.116946	0.586301
100188953	LINC00092	blue	-0.209091	0.326816	-0.283157	0.179999	0.0555359	0.796605	0.293152	0.164455	-0.0404612	0.851101	-0.746112	2.84052e-05	-0.578002	0.00309426	0.736525	4.06477e-05	0.429156	0.036377	0.258268	0.223029	0.167869	0.432998	0.0342602	0.873727
51196	PLCE1	blue	0.17813	0.404979	0.145742	0.496811	0.133096	0.535261	0.431283	0.0353604	-0.0760482	0.723952	-0.232585	0.274093	-0.521992	0.00888713	0.774192	9.02985e-06	0.427779	0.0370472	0.59187	0.00231376	0.126638	0.555418	0.103084	0.631707
84504	NKX6-2	blue	-0.173487	0.41753	-0.239563	0.259541	-0.210053	0.324544	-0.167207	0.43484	-0.509102	0.0110604	-0.0700999	0.744814	-0.00293173	0.989152	0.777356	7.85656e-06	0.425448	0.0382044	0.767677	1.19453e-05	0.63613	0.000833728	-0.125038	0.560465
5028	P2RY1	blue	0.0725868	0.736069	0.064844	0.763393	0.102334	0.634201	0.160167	0.454693	-0.171503	0.422958	-0.159503	0.456589	-0.291961	0.166255	0.741635	3.36436e-05	0.422674	0.0396178	0.660203	0.000446948	0.36083	0.0832313	-0.0783885	0.715795
285093	RTP5	blue	-0.179482	0.401365	-0.321968	0.124956	-0.222264	0.296545	-0.0666107	0.757133	-0.412308	0.0452697	-0.152515	0.476799	-0.0812656	0.705809	0.78136	6.56639e-06	0.421425	0.0402677	0.730312	5.08682e-05	0.589662	0.00242546	-0.0801656	0.709622
23671	TMEFF2	blue	-0.187441	0.380455	-0.292138	0.165986	-0.157798	0.46148	-0.125667	0.558479	-0.336213	0.1082	-0.241007	0.256592	-0.0170476	0.936982	0.783662	5.91296e-06	0.417839	0.0421805	0.713772	8.98449e-05	0.672664	0.000316676	-0.0797197	0.711169
338328	GPIHBP1	blue	-0.355877	0.0878672	-0.400294	0.05259	-0.175265	0.4127	-0.22856	0.282717	-0.39765	0.0543176	-0.267022	0.20718	0.0187093	0.930854	0.641599	0.000726954	0.414233	0.0441754	0.533864	0.00721109	0.621369	0.00119178	-0.144645	0.500093
1902	LPAR1	blue	0.36936	0.0756813	0.453229	0.0261331	0.303548	0.14931	0.360049	0.083949	0.015797	0.941597	0.0799621	0.710328	-0.364243	0.0801449	0.606051	0.00169546	0.414225	0.0441799	0.597503	0.00204845	0.102669	0.633086	0.0434428	0.840262
671	BPI	blue	0.341041	0.102914	0.60974	0.00156001	0.410073	0.0465675	0.234086	0.270918	0.0581514	0.787235	0.349346	0.0942736	-0.100047	0.641835	0.344654	0.0990864	0.412653	0.0450721	0.491691	0.0146754	0.0942264	0.661424	0.144739	0.49981
9288	TAAR3	blue	0.0758132	0.724773	0.104494	0.627025	0.32257	0.124212	0.376553	0.0697283	0.132772	0.536266	-0.233254	0.272676	-0.331977	0.112999	0.518554	0.00942883	0.4125	0.0451596	0.315235	0.133498	0.110596	0.606926	0.206043	0.334079
342865	VSTM2B	blue	0.0198406	0.926683	-0.0092293	0.96586	0.212915	0.317843	0.585439	0.00265188	0.16749	0.434053	-0.478693	0.0179618	-0.635641	0.000843902	0.68173	0.000243963	0.411335	0.0458312	0.318543	0.129251	-0.0206705	0.923625	0.102638	0.633189
642968	FAM163B	blue	0.00606309	0.977568	-0.0897211	0.676737	0.14253	0.506445	0.479131	0.0178422	0.0535223	0.803837	-0.478483	0.0180194	-0.584318	0.00271488	0.735065	4.28719e-05	0.410701	0.0462001	0.40512	0.0495465	0.0914135	0.67097	0.136037	0.526195
344148	NCKAP5	blue	-0.454151	0.0257927	-0.314067	0.135022	0.207645	0.330249	-0.00655763	0.975739	0.00771549	0.971457	-0.600817	0.00190479	-0.164694	0.441873	0.466127	0.0216857	0.40847	0.0475156	0.0992989	0.644341	0.333796	0.11092	0.0604388	0.779064
28513	CDH19	blue	-0.103651	0.629823	-0.172553	0.420081	-0.13855	0.518509	-0.0470321	0.82725	-0.366078	0.0785218	-0.0589176	0.784496	-0.040584	0.850654	0.746742	2.77286e-05	0.404294	0.0500573	0.741896	3.33166e-05	0.556678	0.00472365	0.0104843	0.961221
8671	SLC4A4	blue	0.00219951	0.991862	-0.162006	0.449462	-0.0199823	0.926161	0.33643	0.107958	-0.102293	0.634337	-0.359681	0.0842899	-0.449819	0.0274237	0.819909	9.43059e-07	0.404168	0.0501356	0.597386	0.00205366	0.286223	0.175126	-0.0900288	0.675687
4884	NPTX1	blue	0.267297	0.206694	0.451533	0.026769	0.290954	0.167789	0.218664	0.30464	-0.093005	0.665563	0.308868	0.141956	-0.147149	0.492622	0.491464	0.0147282	0.401423	0.0518654	0.640882	0.000740249	0.173509	0.417469	0.0884796	0.680979
388685	LINC01138	blue	-0.186494	0.382909	-0.23639	0.266093	0.00347546	0.987141	0.0573003	0.790281	-0.259755	0.220282	-0.446787	0.0286138	-0.308807	0.142039	0.611142	0.00151101	0.401053	0.0521021	0.337929	0.1063	0.277915	0.188544	0.015734	0.94183
10382	TUBB4A	blue	-0.165567	0.439423	-0.253668	0.231673	-0.191045	0.371193	-0.207824	0.329824	-0.399654	0.0530039	-0.20598	0.334228	0.0221981	0.917999	0.771919	9.96609e-06	0.399083	0.053376	0.723509	6.45889e-05	0.695909	0.000159256	0.0622194	0.77272
53358	SHC3	blue	-0.0653979	0.761429	-0.190541	0.372482	-0.0397574	0.853664	0.182605	0.393084	-0.184231	0.388812	-0.340092	0.103939	-0.347577	0.0960675	0.783272	6.01942e-06	0.398244	0.0539257	0.592986	0.00225899	0.370726	0.0745216	0.0744984	0.72937
2705	GJB1	blue	-0.235432	0.268094	-0.309364	0.141284	-0.147193	0.49249	-0.0206742	0.923611	-0.334816	0.109766	-0.175127	0.413074	-0.0868797	0.686459	0.678878	0.000265086	0.393341	0.0572278	0.567429	0.00382975	0.480168	0.0175613	-0.214444	0.314299
165904	XIRP1	blue	0.199696	0.349504	0.424334	0.0387671	0.236539	0.265784	-0.0527455	0.806631	-0.188603	0.377453	0.451328	0.0268466	0.14088	0.511431	0.345051	0.0986724	0.383635	0.0642229	0.586312	0.00260366	0.311488	0.138431	0.228153	0.283598
3769	KCNJ13	blue	-0.167761	0.433296	-0.116214	0.588663	-0.0595596	0.782202	-0.0321803	0.881338	-0.424863	0.038499	-0.122697	0.567886	-0.166198	0.437656	0.599505	0.0019606	0.38173	0.0656702	0.500921	0.0126546	0.345204	0.0985132	0.246934	0.244719
57502	NLGN4X	blue	0.2827	0.180733	0.26273	0.214853	0.199467	0.350069	0.437133	0.0326806	0.0643953	0.764986	-0.0373489	0.862444	-0.38361	0.0642419	0.675212	0.000294554	0.380512	0.066608	0.618767	0.00126694	0.146269	0.495241	0.28419	0.178346
5021	OXTR	blue	0.217467	0.30736	0.190441	0.372737	0.112318	0.601303	0.323173	0.12347	-0.0373214	0.862544	0.0211249	0.921951	-0.295775	0.160536	0.578705	0.00304993	0.37935	0.0675125	0.554759	0.0049003	0.14108	0.510827	-0.162499	0.448064
10793	ZNF273	blue	-0.325039	0.121193	-0.47039	0.020358	-0.205124	0.336285	0.00179806	0.993347	-0.373641	0.0720933	-0.561707	0.00428579	-0.33986	0.10419	0.730612	5.03277e-05	0.37418	0.0716509	0.406334	0.048803	0.388493	0.0606441	-0.0420129	0.845457
64167	ERAP2	blue	-0.344046	0.0997231	-0.212997	0.317654	0.129535	0.546335	-0.0273257	0.899142	-0.04961	0.817932	-0.266133	0.208754	-0.0426345	0.843198	0.37021	0.0749582	0.371072	0.0742302	0.186532	0.382811	0.312469	0.137127	-0.078862	0.714149
196446	MYRFL	blue	0.0568534	0.791882	0.0499096	0.816851	0.057944	0.787977	0.0738103	0.731779	-0.108835	0.612699	-0.0151475	0.943995	-0.11903	0.579597	0.569521	0.00367356	0.367421	0.0773497	0.572378	0.00346898	0.351738	0.0918877	-0.138832	0.51765
10753	CAPN9	blue	0.172114	0.421283	0.172031	0.421509	0.0902013	0.675099	0.263722	0.213063	-0.163981	0.443878	-0.109817	0.609475	-0.387945	0.06104	0.60499	0.00173622	0.358625	0.0852718	0.49761	0.0133514	0.121008	0.573269	0.0542066	0.801377
100506247	NA	blue	0.164864	0.441395	0.0652702	0.761882	-0.0337047	0.875759	0.17553	0.411982	-0.252626	0.233661	-0.102281	0.634377	-0.311721	0.13812	0.744884	2.97647e-05	0.355529	0.0882004	0.690344	0.000188799	0.325495	0.120642	0.095354	0.657612
375719	AQP7P1	blue	-0.33011	0.115163	-0.371408	0.0739484	-0.046234	0.83014	0.0352854	0.869979	-0.112546	0.600561	-0.394276	0.0565865	-0.184345	0.388513	0.581813	0.00286036	0.354193	0.0894875	0.365485	0.0790431	0.376942	0.0694169	-0.247356	0.24389
3973	LHCGR	blue	-0.20969	0.3254	-0.20284	0.34181	0.117542	0.584381	0.0836794	0.697467	-0.00626173	0.976834	-0.409714	0.0467783	-0.187297	0.380826	0.424572	0.0386463	0.337549	0.106718	0.15321	0.474768	0.235644	0.267651	0.260508	0.218899
26050	SLITRK5	blue	0.362112	0.0820613	0.315099	0.133676	0.183457	0.390844	0.495756	0.0137551	0.0126581	0.953188	-0.17733	0.407128	-0.557578	0.00464262	0.654475	0.000520941	0.335809	0.108652	0.505354	0.011769	-0.0183985	0.932	0.200447	0.347658
6423	SFRP2	blue	0.475854	0.018754	0.674504	0.00030056	0.339667	0.104399	0.272962	0.19687	-0.0713698	0.740344	0.24904	0.240589	-0.322586	0.124192	0.389603	0.0598482	0.331206	0.113889	0.471758	0.0199464	-0.0545941	0.799985	-0.0294164	0.891469
5789	PTPRD	blue	0.43859	0.0320389	0.456129	0.0250745	0.182231	0.39407	0.384743	0.063393	-0.0756105	0.725481	0.140174	0.513572	-0.396959	0.0547767	0.613053	0.00144634	0.32959	0.115772	0.656714	0.000490844	0.0665547	0.757332	0.166377	0.437155
344905	ATP13A5	blue	-0.108477	0.613875	-0.20853	0.328145	-0.0242149	0.910576	0.169263	0.42913	-0.144331	0.501032	-0.496425	0.0136082	-0.41037	0.0463935	0.625249	0.00108683	0.322082	0.124814	0.340747	0.103231	0.197133	0.355851	-0.227166	0.285744
60506	NYX	blue	0.113233	0.598322	0.00472046	0.982535	0.170776	0.424955	0.498225	0.0132196	0.238134	0.262479	-0.326571	0.119348	-0.430105	0.0359207	0.569915	0.00364474	0.320323	0.127005	0.340298	0.103716	0.0691663	0.748104	0.0225264	0.91679
339512	C1orf110	blue	-0.275376	0.192781	-0.279213	0.186402	-0.0160706	0.940588	0.0823762	0.701966	-0.144077	0.501794	-0.461358	0.0232527	-0.304795	0.147562	0.417595	0.0423133	0.315708	0.132885	0.0817177	0.704244	0.119023	0.579621	0.267849	0.205723
6579	SLCO1A2	blue	0.193446	0.365097	0.00329898	0.987794	-0.158664	0.458992	0.14482	0.49957	-0.286979	0.173939	-0.0660568	0.759094	-0.241903	0.254776	0.750266	2.42017e-05	0.314219	0.134823	0.741429	3.39043e-05	0.36912	0.0758858	0.1223	0.569148
10351	ABCA8	blue	0.218526	0.304953	0.14652	0.494492	0.0344795	0.872925	0.132083	0.5384	-0.115193	0.591965	-0.0466456	0.828649	-0.147791	0.490713	0.606791	0.00166752	0.306752	0.14485	0.620792	0.00120811	0.334275	0.110377	-0.0640116	0.766348
651746	ANKRD33B	blue	-0.0110353	0.959185	-0.069289	0.747671	0.148839	0.48761	0.514833	0.0100456	0.11023	0.608124	-0.369321	0.0757147	-0.539899	0.00646582	0.505373	0.0117652	0.305679	0.146333	0.214799	0.313479	-0.0947993	0.659487	-0.0153009	0.943429
79152	FA2H	blue	-0.167023	0.435353	-0.324538	0.121802	-0.182511	0.393332	-0.0514114	0.811435	-0.253359	0.232262	-0.275644	0.192331	-0.101863	0.63577	0.618445	0.00127652	0.297824	0.157522	0.478832	0.0179237	0.459448	0.0239051	0.00244133	0.990967
26084	ARHGEF26	blue	0.252109	0.234652	0.107944	0.615627	0.0564142	0.793455	0.430846	0.0355674	0.0321945	0.881286	-0.228911	0.281959	-0.470437	0.0203439	0.72179	6.85315e-05	0.296721	0.159139	0.585516	0.00264757	0.149969	0.484275	0.115086	0.592311
4336	MOBP	blue	-0.0527856	0.806487	-0.235614	0.267713	-0.251301	0.236205	-0.0583991	0.786349	-0.391053	0.0588208	-0.173798	0.416683	-0.101203	0.637972	0.67946	0.000260647	0.293735	0.163578	0.608606	0.00160063	0.466732	0.0214931	0.00998028	0.963084
100506474	LOC100506474	blue	-0.183571	0.390542	-0.370008	0.0751299	-0.120046	0.576342	0.0445497	0.836245	-0.0662996	0.758234	-0.378076	0.0685154	-0.0982556	0.647841	0.613885	0.00141894	0.29148	0.166986	0.457108	0.0247249	0.475555	0.0188389	-0.363072	0.0811942
246777	SPESP1	blue	0.109548	0.61036	0.150397	0.483012	0.129305	0.547053	0.086906	0.686369	-0.137653	0.521247	-0.0392195	0.855623	-0.123741	0.564571	0.448544	0.0279192	0.285918	0.175607	0.444482	0.0295458	0.235703	0.267528	0.242482	0.253604
23576	DDAH1	blue	-0.282456	0.181126	-0.484638	0.0163914	-0.295127	0.161498	-0.228019	0.283889	-0.352129	0.0915024	-0.41494	0.0437785	0.00880233	0.967439	0.696577	0.000155993	0.284144	0.178419	0.556697	0.00472193	0.674063	0.000304362	-0.0396234	0.854152
2306	FOXD2	blue	0.235265	0.268443	0.275069	0.193298	0.0998557	0.642476	0.0675241	0.753902	-0.0291168	0.892568	0.189867	0.374207	0.0385684	0.857996	0.343215	0.100598	0.283136	0.180033	0.458072	0.0243843	0.248448	0.241746	-0.094873	0.659238
120114	FAT3	blue	0.0363626	0.866044	-0.0411103	0.848739	0.081169	0.706144	0.174724	0.414167	0.00839861	0.968931	-0.425423	0.0382166	-0.287655	0.172882	0.583107	0.00278441	0.280494	0.184305	0.359833	0.0841492	0.257889	0.223735	0.0874577	0.684477
9104	RGN	blue	-0.156736	0.464538	-0.247411	0.243781	-0.0722652	0.737198	0.052351	0.808051	-0.191813	0.369237	-0.440358	0.031274	-0.23377	0.271585	0.542002	0.00622177	0.269574	0.202707	0.312611	0.136938	0.285593	0.176119	-0.135442	0.528025
84152	PPP1R1B	blue	-0.289324	0.170292	-0.557572	0.00464321	-0.415136	0.0436691	-0.15776	0.46159	-0.464178	0.0223154	-0.395221	0.055944	-0.115216	0.59189	0.706498	0.000113997	0.265012	0.210751	0.548259	0.00554063	0.561152	0.00433236	-0.0204965	0.924266
2006	ELN	blue	0.487643	0.0156411	0.429983	0.0359789	0.109179	0.61157	0.336005	0.108433	-0.0619864	0.773549	0.00482613	0.982144	-0.40561	0.0492452	0.511371	0.0106489	0.250875	0.237027	0.500772	0.0126853	-0.0128367	0.952528	0.0840597	0.696155
23284	ADGRL3	blue	0.0810173	0.706669	-0.109573	0.610277	-0.0252025	0.906944	0.235892	0.267133	0.0104923	0.961191	-0.482731	0.0168825	-0.356731	0.087054	0.616837	0.00132528	0.204757	0.337169	0.389394	0.0599974	0.227541	0.284927	-0.015373	0.943163
65217	PCDH15	blue	0.0572218	0.790562	-0.0626908	0.771042	-0.0577994	0.788494	0.0625331	0.771603	-0.0331513	0.877784	-0.233738	0.271653	-0.0631992	0.769234	0.537101	0.00680296	0.20151	0.345053	0.481311	0.0172559	0.388022	0.0609843	0.125667	0.558479
51050	PI15	blue	0.213898	0.315561	0.0776803	0.71826	-0.0209313	0.922664	0.290348	0.168717	-0.154802	0.470136	-0.0486962	0.821232	-0.3295	0.115877	0.48293	0.0168306	0.182885	0.392348	0.4476	0.0282907	0.0519174	0.809612	-0.252411	0.234074
388939	C2orf71	blue	0.156533	0.465125	0.0950024	0.6588	-0.165742	0.438933	0.0805393	0.708326	-0.398528	0.0537392	0.0878375	0.683176	-0.25378	0.23146	0.420007	0.0410159	0.151732	0.479091	0.457709	0.0245122	0.0711819	0.741005	0.0834863	0.698133
122402	TDRD9	blue	-0.148024	0.490024	0.282462	0.181115	0.331266	0.11382	-0.244231	0.250089	-0.0617923	0.77424	0.417503	0.0423636	0.354606	0.0890876	-0.299321	0.155344	0.100564	0.640108	-0.089584	0.677205	0.029129	0.892523	-0.0756248	0.725431
54886	LPPR1	blue	0.0393613	0.855107	-0.297153	0.158504	-0.337489	0.106784	0.153197	0.474807	-0.167077	0.435203	-0.192315	0.367962	-0.223653	0.29346	0.536401	0.00688955	0.0859383	0.689691	0.46909	0.0207558	0.25234	0.23421	0.125459	0.559135
2066	ERBB4	blue	0.216232	0.310183	-0.0348324	0.871635	-0.178887	0.402954	0.103345	0.630837	-0.144263	0.501238	-0.212203	0.319504	-0.185437	0.38566	0.537658	0.00673472	0.0774992	0.718891	0.51739	0.00961831	0.28335	0.179688	-0.154691	0.470458
163782	KANK4	blue	-0.0704126	0.743712	0.305785	0.146185	0.301237	0.152588	-0.121549	0.571542	0.0702958	0.744123	0.516002	0.00984829	0.310579	0.139646	-0.37265	0.0729125	0.037371	0.862363	-0.149361	0.486068	-0.0966354	0.65329	0.0513088	0.811805
1600	DAB1	blue	-0.0136179	0.949643	-0.261839	0.216471	-0.122181	0.569529	0.283251	0.179848	0.118702	0.580651	-0.116846	0.586622	-0.151318	0.480307	0.33967	0.104396	0.035327	0.869827	0.304959	0.147334	0.140768	0.51177	-0.0622584	0.772581
160728	SLC5A8	blue	-0.322784	0.123948	0.0339857	0.874731	0.351866	0.0917615	-0.230158	0.279272	0.224079	0.292516	1.7727e-05	0.999934	0.294688	0.162152	-0.46137	0.0232486	0.00446221	0.98349	-0.50111	0.0126158	-0.0674179	0.754278	0.106166	0.621489
92293	TMEM132C	blue	0.195125	0.36087	-0.120987	0.573334	-0.223298	0.294246	0.150762	0.481941	0.0687606	0.749535	-0.224091	0.292491	-0.16357	0.445036	0.3944	0.0565017	-0.00189202	0.992999	0.342286	0.101584	0.199654	0.349606	0.314055	0.135037
6403	SELP	blue	-0.0283903	0.895234	0.231167	0.277111	0.303639	0.149182	-0.0213622	0.921077	0.124214	0.563072	0.230912	0.277657	0.0963574	0.654227	-0.521021	0.00903735	-0.062149	0.77297	-0.46378	0.0224456	-0.366982	0.0777311	-0.01487	0.945019
94233	OPN4	blue	0.176134	0.410349	0.446739	0.0286332	0.2356	0.267743	-0.203436	0.340365	-0.0577807	0.788561	0.490597	0.0149314	0.2828	0.180572	-0.415612	0.043404	-0.0696573	0.746373	-0.139215	0.516485	-0.148953	0.487271	0.113159	0.598566
9152	SLC6A5	blue	-0.268155	0.205187	-0.011825	0.956266	0.207647	0.330246	-0.224405	0.291797	0.161113	0.451999	0.0846148	0.694243	0.325475	0.120666	-0.463387	0.022575	-0.088067	0.68239	-0.421709	0.0401193	-0.0597794	0.781418	0.145079	0.498793
64090	GAL3ST2	blue	0.207984	0.329443	-0.193499	0.364963	-0.298257	0.156889	0.158149	0.46047	0.0279117	0.89699	-0.251764	0.235314	-0.195518	0.359883	0.374517	0.0713756	-0.105637	0.623239	0.32911	0.116335	0.175979	0.410767	0.103572	0.630084
7481	WNT11	blue	0.332548	0.112344	0.649944	0.000586775	0.505285	0.0117823	0.138792	0.517773	0.396172	0.0553028	0.409693	0.0467909	0.0823036	0.702217	-0.51134	0.0106546	-0.109468	0.610622	-0.326409	0.119542	-0.414077	0.0442629	0.0593405	0.782985
6752	SSTR2	blue	0.111373	0.604387	0.38172	0.0656775	0.221796	0.29759	-0.150603	0.482407	0.0627571	0.770806	0.675503	0.000292114	0.417846	0.0421767	-0.505135	0.0118115	-0.125068	0.56037	-0.138361	0.519086	-0.123374	0.565737	0.0412008	0.84841
5473	PPBP	blue	0.220876	0.29965	0.421865	0.0400381	0.3235	0.123068	0.00876594	0.967573	0.330827	0.114329	0.274118	0.194904	0.157325	0.46284	-0.412065	0.0454093	-0.139529	0.515529	-0.255354	0.22848	-0.232109	0.275103	0.478668	0.0179688
653129	NA	blue	-0.397129	0.0546634	-0.425709	0.0380735	-0.117734	0.583763	-0.232795	0.273647	0.0472489	0.826466	-0.108893	0.612507	0.297609	0.157835	-0.344693	0.0990453	-0.162379	0.448404	-0.379154	0.0676662	0.0320949	0.881651	0.0358513	0.867912
8111	GPR68	blue	0.162604	0.447767	0.463047	0.0226876	0.220588	0.300298	-0.2046	0.337548	0.0152024	0.943792	0.640715	0.000743375	0.384002	0.0639471	-0.598023	0.0020253	-0.182063	0.394515	-0.256388	0.226537	-0.228054	0.283814	-0.00536005	0.980169
6781	STC1	blue	0.426033	0.0379114	0.485533	0.0161649	0.231527	0.276343	0.0299684	0.889444	0.327778	0.117908	0.482007	0.017072	0.302931	0.150181	-0.378897	0.0678679	-0.205245	0.335995	-0.0555379	0.796598	-0.1159	0.589678	0.391765	0.0583217
152	ADRA2C	blue	0.522951	0.00874076	0.663694	0.000406463	0.280747	0.183894	0.171921	0.421812	0.355639	0.0880949	0.553917	0.00497953	0.0992925	0.644363	-0.509309	0.0110225	-0.218784	0.304368	-0.234031	0.271035	-0.444192	0.029665	0.206184	0.33374
797	CALCB	blue	0.179853	0.400376	0.411925	0.0454901	0.146628	0.494172	-0.153031	0.475291	0.0794405	0.712138	0.631061	0.000944487	0.405021	0.0496072	-0.535304	0.00702715	-0.225483	0.289424	-0.178898	0.402925	-0.173221	0.418256	0.113917	0.596101
5079	PAX5	blue	-0.257185	0.225045	-0.180887	0.397628	-0.287739	0.172751	-0.502715	0.0122899	-0.308926	0.141876	0.56305	0.00417489	0.625133	0.00108986	-0.464802	0.0221121	-0.228789	0.282222	-0.099342	0.644197	0.148714	0.48798	-0.148825	0.487651
83483	PLVAP	blue	0.178039	0.405225	0.355534	0.0881956	0.175344	0.412484	-0.210939	0.322463	0.216123	0.310434	0.443245	0.0300561	0.421189	0.0403919	-0.564073	0.00409194	-0.242532	0.253502	-0.261572	0.216956	-0.109548	0.610357	0.140602	0.512273
57016	AKR1B10	blue	-0.0844096	0.69495	-0.0204565	0.924414	0.0423736	0.844146	-0.228651	0.28252	0.111926	0.60258	0.217085	0.308231	0.355691	0.0880455	-0.541739	0.00625185	-0.243213	0.252131	-0.39073	0.0590492	-0.105625	0.623277	-0.213681	0.316064
148398	SAMD11	blue	0.535374	0.00701821	0.716677	8.15338e-05	0.260002	0.219829	-0.0261028	0.903635	0.267964	0.205521	0.740055	3.56866e-05	0.358527	0.0853636	-0.536074	0.00693033	-0.250639	0.237484	-0.0863485	0.688282	-0.23529	0.26839	0.222395	0.296254
55107	ANO1	blue	0.330979	0.114152	0.592242	0.00229538	0.406761	0.0485436	0.10341	0.630623	0.410639	0.0462362	0.385419	0.0628908	0.118901	0.580011	-0.676706	0.000282217	-0.264677	0.21135	-0.495846	0.0137352	-0.516309	0.00979708	0.0898041	0.676454
5950	RBP4	blue	0.069129	0.748236	0.195463	0.360022	-0.0132546	0.950985	-0.333486	0.111272	0.0254485	0.90604	0.644519	0.000674941	0.552447	0.00512049	-0.639638	0.000763789	-0.304554	0.1479	-0.239735	0.259188	-0.0765904	0.72206	0.0719484	0.738311
25797	QPCT	blue	0.0593245	0.783042	0.272777	0.197185	0.0792609	0.712762	-0.387399	0.0614363	0.0474577	0.82571	0.619808	0.0012364	0.596389	0.00209874	-0.701286	0.000134623	-0.306426	0.145298	-0.303105	0.149935	-0.0873022	0.68501	0.0449561	0.834771
3768	KCNJ12	blue	0.281796	0.182191	0.387569	0.0613127	0.225395	0.289616	0.054223	0.801318	0.330973	0.114159	0.492347	0.0145235	0.276876	0.190269	-0.623557	0.00113159	-0.306733	0.144875	-0.336278	0.108128	-0.345918	0.0977719	-0.0293901	0.891565
10103	TSPAN1	blue	-0.0298561	0.889856	0.0987861	0.64606	0.173233	0.418224	-0.207856	0.329746	0.377876	0.0686736	0.192184	0.368295	0.432313	0.0348763	-0.659892	0.00045071	-0.309264	0.141418	-0.508577	0.0111575	-0.130262	0.544065	0.0136185	0.949641
92196	DAPL1	blue	-0.0886425	0.680422	0.118639	0.580852	0.18974	0.374533	-0.215087	0.312816	0.292298	0.165745	0.134893	0.529713	0.32826	0.117338	-0.743809	3.10019e-05	-0.315643	0.132969	-0.664177	0.000401114	-0.287212	0.173574	0.141278	0.510226
64220	STRA6	blue	0.365577	0.0789625	0.415652	0.0433815	0.190559	0.372436	-0.0268751	0.900797	0.485941	0.0160626	0.21323	0.317113	0.261194	0.217646	-0.500862	0.0126668	-0.320282	0.127056	-0.316171	0.132286	-0.192352	0.367868	0.357561	0.0862701
10590	SCGN	blue	-0.255546	0.228118	-0.168998	0.429864	-0.182613	0.393063	-0.554088	0.00496338	-0.0933875	0.664266	0.459141	0.0240116	0.704828	0.000120282	-0.669951	0.000341807	-0.330265	0.114982	-0.349237	0.0943838	0.0912655	0.671474	0.0135631	0.949845
64388	GREM2	blue	0.353363	0.0902937	0.486991	0.0158015	0.14281	0.505603	-0.216343	0.309929	0.223247	0.294359	0.660539	0.0004429	0.52117	0.00901428	-0.63542	0.000848533	-0.333573	0.111173	-0.192126	0.368442	-0.128224	0.550436	0.280558	0.184201
7421	VDR	blue	0.150717	0.48207	0.328352	0.117228	0.196393	0.357695	-0.118443	0.581482	0.240094	0.258453	0.509253	0.0110326	0.362128	0.0820471	-0.765737	1.29611e-05	-0.334189	0.110474	-0.484374	0.0164586	-0.354948	0.088758	0.0913208	0.671285
389941	C1QL3	blue	0.465102	0.0220148	0.511489	0.010628	0.101239	0.637851	-0.0827844	0.700556	0.28089	0.183661	0.536683	0.00685448	0.360436	0.0835929	-0.450288	0.0272436	-0.348716	0.0949094	-0.065946	0.759487	-0.122809	0.567531	0.440468	0.0312268
1776	DNASE1L3	blue	-0.00848458	0.968613	-0.0846604	0.694086	-0.288406	0.171714	-0.533812	0.0072179	-0.113706	0.596785	0.364241	0.0801467	0.623061	0.00114498	-0.537734	0.00672536	-0.371074	0.0742288	-0.204677	0.337362	0.130386	0.543677	0.0283508	0.895379
408050	NOMO3	blue	-0.034463	0.872985	-0.044271	0.837256	-0.104575	0.626755	-0.221919	0.297316	0.189778	0.374434	0.44412	0.0296944	0.549121	0.00545188	-0.577332	0.00313705	-0.381285	0.0660116	-0.250636	0.23749	-0.0252883	0.906629	0.0644428	0.764817
126353	MISP	blue	0.488618	0.015404	0.601267	0.00188599	0.308706	0.142176	0.0695485	0.746756	0.549098	0.00545415	0.42295	0.0394754	0.258157	0.223236	-0.656265	0.000496758	-0.388883	0.0603637	-0.375418	0.0706435	-0.36769	0.0771168	0.31745	0.130643
4018	LPA	blue	0.343123	0.100696	0.231004	0.27746	-0.0747143	0.728614	0.180293	0.399206	0.202166	0.343452	0.437902	0.0323406	0.102705	0.632966	-0.517192	0.00965077	-0.389169	0.0601589	-0.282485	0.181078	-0.434634	0.033805	-0.103756	0.629473
170850	KCNG3	blue	0.328412	0.117157	0.291772	0.166543	-0.196578	0.357235	-0.273142	0.196562	-0.0316366	0.88333	0.697224	0.000152893	0.523437	0.0086673	-0.434759	0.0337481	-0.390199	0.0594248	0.0468519	0.827902	0.0192191	0.928974	0.436889	0.0327891
6792	CDKL5	blue	0.320554	0.126716	0.123352	0.565805	-0.0707256	0.742611	0.000465303	0.998278	0.25647	0.226382	0.293237	0.164326	0.325864	0.120198	-0.357047	0.0867555	-0.399034	0.0534082	-0.0851506	0.692399	-0.0586436	0.785475	0.296714	0.159149
100124412	FAM138E	blue	0.10499	0.62538	-0.0824561	0.70169	-0.180622	0.39833	-0.106618	0.619999	0.23938	0.259916	-0.000209024	0.999227	0.232184	0.274944	-0.457082	0.024734	-0.399552	0.0530706	-0.372957	0.0726576	-0.133021	0.535494	-0.17782	0.405811
79698	ZMAT4	blue	0.552796	0.00508673	0.471934	0.0198939	0.0522735	0.80833	0.265163	0.210481	0.36035	0.0836716	0.513495	0.0102754	0.0454669	0.832919	-0.494233	0.0140942	-0.421324	0.0403207	-0.200183	0.348307	-0.4628	0.0227695	0.389543	0.0598914
4143	MAT1A	blue	-0.179544	0.4012	-0.232799	0.273639	-0.313129	0.136255	-0.491917	0.0146228	-0.0753492	0.726394	0.201225	0.345751	0.563607	0.00412953	-0.573058	0.00342175	-0.426144	0.037856	-0.370631	0.0746024	0.0783236	0.716021	0.136559	0.524596
27134	TJP3	blue	0.466505	0.0215653	0.410727	0.0461845	-0.0223003	0.917622	-0.155212	0.468947	0.288057	0.172256	0.67987	0.000257566	0.527232	0.00811147	-0.55442	0.00493208	-0.432603	0.0347412	-0.0516531	0.810564	-0.0616993	0.774571	0.121085	0.573022
791114	PWRN1	blue	-0.00535067	0.980204	-0.169147	0.429452	-0.382889	0.0647873	-0.321833	0.125123	-0.0327508	0.879249	0.43156	0.0352296	0.539727	0.00648619	-0.526606	0.00820094	-0.433204	0.0344619	-0.204317	0.338233	0.0218095	0.91943	-0.25236	0.234172
55600	ITLN1	blue	0.310863	0.139266	0.325951	0.120093	-0.0762392	0.723285	-0.247897	0.242826	0.180437	0.398824	0.551287	0.00523407	0.479966	0.0176156	-0.601471	0.0018775	-0.436513	0.0329568	-0.199038	0.351127	-0.11746	0.584644	0.31691	0.131335
55283	MCOLN3	blue	0.606764	0.00166851	0.55202	0.00516213	0.158595	0.459189	0.148372	0.488993	0.531489	0.00752344	0.410785	0.0461506	0.173192	0.418334	-0.547999	0.00556756	-0.437737	0.0324136	-0.267223	0.206826	-0.363158	0.0811166	0.488489	0.0154352
100130311	C17orf107	blue	0.500267	0.0127898	0.346586	0.097083	-0.122174	0.569549	0.148057	0.489924	0.162125	0.449124	0.60816	0.00161683	0.143249	0.504283	-0.484677	0.0163814	-0.440478	0.0312226	-0.120592	0.574597	-0.392885	0.0575428	0.281816	0.182158
11001	SLC27A2	blue	0.17762	0.406348	0.212257	0.319378	-0.0113531	0.95801	-0.321359	0.125711	0.237626	0.263529	0.482548	0.0169302	0.597348	0.00205539	-0.715484	8.48629e-05	-0.44778	0.0282196	-0.338515	0.105656	-0.083311	0.698738	-0.0361901	0.866674
2558	GABRA5	blue	0.408459	0.0475223	0.339286	0.104814	-0.160173	0.454677	-0.24337	0.251816	0.0924135	0.667571	0.788415	4.7433e-06	0.594265	0.00219758	-0.592112	0.0023018	-0.454601	0.025628	-0.0305072	0.887468	-0.0569548	0.791518	-0.0777815	0.717908
548596	CKMT1A	blue	0.186289	0.383441	0.215701	0.311402	0.100112	0.641618	-0.106454	0.62054	0.404081	0.05019	0.299818	0.154625	0.34928	0.09434	-0.761278	1.55903e-05	-0.455168	0.0254214	-0.54525	0.00585992	-0.320164	0.127204	-0.123151	0.566443
146664	MGAT5B	blue	0.414052	0.0442771	0.324866	0.121404	-0.0752096	0.726882	-0.111427	0.604209	0.214687	0.313737	0.440496	0.0312149	0.406136	0.0489233	-0.532283	0.00741782	-0.457053	0.0247442	-0.186834	0.382027	-0.149444	0.485822	0.0877599	0.683442
92255	LMBRD2	blue	0.0136531	0.949513	-0.18673	0.382297	-0.255217	0.228738	-0.239205	0.260275	0.0873407	0.684878	0.300706	0.153348	0.507343	0.0113886	-0.481443	0.0172209	-0.457126	0.0247186	-0.197391	0.355208	0.0430584	0.841658	0.0154501	0.942878
2046	EPHA8	blue	0.19213	0.368431	0.0865367	0.687636	-0.124329	0.56271	-0.0601655	0.78004	0.380171	0.0668726	0.2925	0.165438	0.411023	0.0460124	-0.541705	0.00625574	-0.460678	0.0234833	-0.286893	0.174074	-0.120029	0.576397	0.217453	0.307392
1734	DIO2	blue	0.296558	0.15938	0.239156	0.260376	-0.184471	0.388184	-0.243106	0.252347	0.0135977	0.949718	0.673502	0.000309252	0.488096	0.0155305	-0.639519	0.000766084	-0.463224	0.022629	-0.184871	0.387138	-0.152982	0.475434	-0.0312784	0.884642
83715	ESPN	blue	0.634212	0.000874236	0.561177	0.00433026	0.0715542	0.739696	0.0913316	0.671248	0.41038	0.0463875	0.632635	0.000908813	0.268669	0.204286	-0.594367	0.00219274	-0.473779	0.0193507	-0.170382	0.426042	-0.33816	0.106045	0.293486	0.163952
126	ADH1C	blue	0.497829	0.0133044	0.363248	0.0810358	-0.122801	0.567557	0.119955	0.576633	0.24477	0.249012	0.445321	0.0292041	0.127943	0.551318	-0.573695	0.00337796	-0.475502	0.0188542	-0.314872	0.133971	-0.459974	0.0237241	0.108428	0.614035
1604	CD55	blue	0.43525	0.033525	0.500977	0.0126431	0.0511073	0.812531	-0.189926	0.374054	0.228962	0.281849	0.711306	9.74738e-05	0.513597	0.0102577	-0.75468	2.03449e-05	-0.480747	0.0174058	-0.280981	0.183512	-0.252188	0.2345	0.250226	0.238283
23742	NPAP1	blue	0.18107	0.397142	-0.0393582	0.855118	-0.348388	0.0952422	-0.255931	0.227394	0.0556623	0.796151	0.53556	0.00699483	0.565568	0.00397337	-0.528692	0.00790566	-0.483602	0.0166567	-0.115895	0.589693	0.0219076	0.919068	-0.170106	0.426803
5874	RAB27B	blue	0.229083	0.281587	0.212738	0.318255	0.184773	0.387394	0.17316	0.418423	0.60772	0.00163299	0.206292	0.33348	0.195023	0.361125	-0.753915	2.09717e-05	-0.486583	0.0159025	-0.618491	0.00127515	-0.486953	0.0158108	0.0150858	0.944223
6710	SPTB	blue	0.176264	0.409998	0.177457	0.406787	-0.104626	0.626587	-0.387436	0.0614095	0.180424	0.398857	0.580339	0.002949	0.701426	0.00013403	-0.77026	1.07025e-05	-0.505914	0.0116607	-0.332337	0.112585	-0.0422642	0.844543	0.0701799	0.744532
79623	GALNT14	blue	0.354679	0.0890171	0.309159	0.141562	0.236877	0.265081	0.251945	0.234968	0.778635	7.42184e-06	0.0490483	0.81996	0.100497	0.64033	-0.765077	1.33233e-05	-0.520901	0.00905611	-0.717732	7.86861e-05	-0.563423	0.0041445	0.151331	0.480268
100505569	NA	blue	-0.000509133	0.998116	-0.20048	0.347575	-0.379597	0.0673194	-0.501632	0.0125091	-0.0393986	0.854971	0.220887	0.299626	0.627199	0.00103714	-0.593845	0.0022176	-0.533352	0.00727754	-0.31411	0.134966	0.100746	0.639499	-0.0985191	0.646956
26153	KIF26A	blue	0.623129	0.00114313	0.601643	0.00187038	0.165773	0.438847	0.0802311	0.709394	0.542553	0.00615903	0.404857	0.0497087	0.237904	0.262953	-0.731028	4.95849e-05	-0.537946	0.00669957	-0.438993	0.0318635	-0.453556	0.026012	0.336456	0.10793
11075	STMN2	blue	0.384818	0.063337	0.153893	0.472777	-0.307889	0.143289	-0.358775	0.0851312	0.102235	0.63453	0.469705	0.0205668	0.613614	0.00142783	-0.485798	0.0160983	-0.54266	0.00614691	-0.0479375	0.823975	0.111723	0.603245	0.272965	0.196864
255743	NPNT	blue	0.0890174	0.67914	0.0684607	0.750594	-0.142834	0.505531	-0.306367	0.14538	0.224983	0.290523	0.529437	0.00780225	0.638082	0.000794155	-0.81741	1.08392e-06	-0.5567	0.00472168	-0.41773	0.04224	-0.137095	0.522954	0.0477496	0.824655
92421	CHMP4C	blue	0.626199	0.00106237	0.571969	0.00349768	0.19847	0.352531	0.266764	0.207636	0.703599	0.0001251	0.281396	0.182838	0.0791631	0.713102	-0.732999	4.62e-05	-0.567198	0.0038473	-0.531961	0.00746055	-0.597687	0.00204023	0.277747	0.188822
2290	FOXG1	blue	0.140963	0.511178	-0.106539	0.620259	-0.265365	0.210121	-0.084288	0.695369	0.352441	0.0911954	0.295678	0.16068	0.461416	0.023233	-0.612939	0.00145014	-0.56738	0.00383349	-0.342727	0.101115	-0.119632	0.57767	0.141097	0.510772
728053	NA	blue	0.0902054	0.675085	-0.160874	0.452678	-0.183378	0.39105	0.00597676	0.977888	0.326552	0.119371	0.0316256	0.88337	0.221537	0.29817	-0.639986	0.000757144	-0.57012	0.00362981	-0.5665	0.00390084	-0.32654	0.119385	0.0558002	0.795657
6457	SH3GL3	blue	-0.266701	0.207749	-0.483111	0.0167837	-0.527803	0.00803033	-0.601644	0.00187033	-0.13344	0.534199	0.164491	0.442444	0.655223	0.000510716	-0.647935	0.000618192	-0.571054	0.00356255	-0.420513	0.0407476	0.11517	0.592037	-0.265484	0.209908
5639	PRRG2	blue	0.369079	0.0759215	0.319285	0.128311	0.074348	0.729896	-0.0410626	0.848913	0.572477	0.00346204	0.242557	0.253453	0.355855	0.0878879	-0.772149	9.8673e-06	-0.576837	0.00316895	-0.545151	0.00587062	-0.333686	0.111044	0.215437	0.312008
10053	AP1M2	blue	0.502956	0.0122414	0.377317	0.0691177	0.159188	0.457491	0.261554	0.216988	0.79643	3.22925e-06	0.179223	0.402056	0.155022	0.469496	-0.707567	0.000110124	-0.578397	0.0030693	-0.541558	0.00627255	-0.483224	0.0167544	0.135759	0.527049
9899	SV2B	blue	0.09673	0.652972	-0.127673	0.552164	-0.36432	0.0800762	-0.342915	0.100916	0.18614	0.38383	0.311972	0.137786	0.611719	0.00149122	-0.626757	0.00104824	-0.583403	0.00276729	-0.289531	0.169973	0.02384	0.911956	-0.0887398	0.680089
653	BMP5	blue	0.182913	0.392273	0.103063	0.631776	-0.21981	0.302049	-0.429068	0.0364194	0.140858	0.511498	0.346541	0.097129	0.600554	0.00191587	-0.769014	1.12867e-05	-0.585888	0.00262697	-0.437822	0.0323759	-0.092247	0.668136	-0.0336545	0.875942
55714	TENM3	blue	0.488011	0.0155513	0.477441	0.0183078	0.108849	0.612651	0.0703556	0.743913	0.475	0.0189977	0.488355	0.0154677	0.303439	0.149464	-0.824645	7.20164e-07	-0.586496	0.00259359	-0.498297	0.0132042	-0.486029	0.0160404	0.190049	0.373741
9066	SYT7	blue	0.267725	0.205941	0.187641	0.379937	-0.0631184	0.769522	-0.16871	0.430661	0.379863	0.0671122	0.488802	0.0153595	0.543824	0.00601648	-0.792784	3.85431e-06	-0.586775	0.0025784	-0.404264	0.0500757	-0.204775	0.337127	-0.0301151	0.888906
92558	CCDC64	blue	0.21099	0.322343	0.15782	0.461416	-0.227966	0.284003	-0.431074	0.0354595	0.0951834	0.658189	0.660604	0.000442119	0.713464	9.07708e-05	-0.8009	2.58678e-06	-0.588097	0.00250737	-0.294847	0.161915	-0.0602551	0.77972	-0.00184526	0.993172
148113	CILP2	blue	0.505332	0.0117732	0.289829	0.169514	-0.200086	0.348544	0.00787502	0.970867	0.286269	0.175054	0.514149	0.0101624	0.317889	0.130082	-0.670212	0.00033932	-0.593438	0.00223714	-0.298882	0.155979	-0.356786	0.0870026	0.0612632	0.776125
23109	DDN	blue	0.233599	0.271947	0.126743	0.55509	-0.27632	0.191199	-0.491871	0.0146336	0.0366321	0.86506	0.525688	0.00833395	0.694513	0.000166259	-0.713415	9.09176e-05	-0.596004	0.00211636	-0.254293	0.230487	0.0173425	0.935895	0.252564	0.23378
57172	CAMK1G	blue	0.276122	0.191529	0.120689	0.574286	-0.20022	0.348216	-0.218773	0.304393	0.291235	0.167359	0.563339	0.00415127	0.582926	0.00279495	-0.802165	2.42689e-06	-0.60686	0.00166494	-0.377872	0.0686768	-0.18873	0.377128	-0.00162254	0.993996
79875	THSD4	blue	0.306864	0.144695	0.101344	0.637502	-0.172813	0.419369	-0.094742	0.65968	0.395411	0.0558153	0.346246	0.0974332	0.436785	0.0328353	-0.738427	3.79034e-05	-0.610415	0.00153626	-0.432156	0.0349497	-0.25739	0.224663	-0.19281	0.366706
114801	TMEM200A	blue	0.152195	0.477735	0.132153	0.538182	-0.171519	0.422915	-0.347272	0.0963795	0.128578	0.549328	0.566901	0.00387003	0.612281	0.00147219	-0.877806	1.75737e-08	-0.612467	0.00146591	-0.467024	0.0214005	-0.2141	0.315094	0.125553	0.558838
27132	CPNE7	blue	0.214615	0.313905	-0.109029	0.612062	-0.509725	0.0109463	-0.384105	0.0638704	-0.00796058	0.970551	0.479681	0.0176926	0.615325	0.00137257	-0.636086	0.000834637	-0.614487	0.0013994	-0.205771	0.33473	-0.0137274	0.949239	0.0126989	0.953038
384	ARG2	blue	0.551059	0.00525669	0.387089	0.0616624	-0.055492	0.796762	0.199326	0.350416	0.420385	0.0408155	0.481444	0.0172207	0.157965	0.460998	-0.751725	2.2861e-05	-0.617298	0.00131112	-0.445747	0.0290313	-0.577187	0.00314636	0.217687	0.30686
8711	TNK1	blue	0.447491	0.028334	0.308424	0.14256	0.172352	0.420632	0.371075	0.0742283	0.842246	2.45361e-07	-0.0568264	0.791978	-0.0574019	0.789917	-0.783379	5.99012e-06	-0.618369	0.00127878	-0.795994	3.29892e-06	-0.712627	9.33192e-05	0.159947	0.45532
79695	GALNT12	blue	-0.0578619	0.788271	-0.255568	0.228076	-0.377762	0.0687639	-0.500912	0.0126564	0.130569	0.543107	0.228989	0.28179	0.681476	0.000245783	-0.745307	2.92906e-05	-0.620938	0.00120396	-0.462819	0.022763	0.0418739	0.845962	-0.0253185	0.906518
3362	HTR6	blue	0.250208	0.238319	0.04781	0.824436	-0.337768	0.106476	-0.351934	0.0916949	0.114141	0.595375	0.475905	0.0187396	0.575921	0.0032287	-0.679599	0.000259603	-0.640484	0.000747702	-0.26599	0.209009	-0.0659076	0.759623	0.16843	0.431439
5083	PAX9	blue	0.658206	0.000471631	0.522124	0.00886686	-0.0682262	0.751422	0.0549192	0.798818	0.346495	0.0971772	0.512699	0.0104141	0.20082	0.346743	-0.728048	5.51188e-05	-0.642388	0.000712567	-0.360979	0.0830948	-0.513914	0.010203	0.128947	0.548171
338651	KRTAP5-AS1	blue	-0.0286672	0.894217	-0.283869	0.178859	-0.384468	0.0635986	-0.338124	0.106085	0.17915	0.402251	0.268783	0.204086	0.615024	0.00138215	-0.738548	3.77346e-05	-0.645116	0.000664709	-0.445738	0.0290351	-0.0414518	0.847497	-0.122304	0.569136
149466	C1orf210	blue	0.543743	0.00602554	0.396169	0.0553049	0.0811038	0.706369	0.172377	0.420562	0.719522	7.40551e-05	0.247978	0.242667	0.213474	0.316546	-0.779038	7.2896e-06	-0.660254	0.000446334	-0.554805	0.00489598	-0.49254	0.014479	0.228708	0.282396
1813	DRD2	blue	0.199755	0.349358	-0.0216923	0.919861	-0.334219	0.11044	-0.345981	0.0977076	0.186786	0.382151	0.431517	0.0352503	0.640202	0.000753034	-0.803875	2.22492e-06	-0.662425	0.00042079	-0.436688	0.0328787	-0.119307	0.57871	0.182214	0.394116
4919	ROR1	blue	0.63527	0.000851697	0.472462	0.0197371	-0.0325871	0.879849	0.0415992	0.846961	0.443454	0.0299694	0.488659	0.015394	0.299655	0.15486	-0.775629	8.47885e-06	-0.67966	0.000259142	-0.396106	0.055347	-0.447721	0.0282429	0.115383	0.591349
50944	SHANK1	blue	0.135672	0.527317	-0.0583518	0.786518	-0.357944	0.0859091	-0.350374	0.0932432	0.149321	0.486186	0.519482	0.00927998	0.679502	0.000260333	-0.814931	1.24179e-06	-0.689105	0.000195998	-0.384991	0.063208	-0.0924229	0.667539	0.136141	0.525879
152078	PQLC2L	blue	0.38617	0.0623358	0.145455	0.497669	-0.436259	0.0330706	-0.389508	0.0599166	-0.0222867	0.917673	0.662658	0.00041813	0.635184	0.000853498	-0.717855	7.83597e-05	-0.69264	0.00017608	-0.192511	0.367464	-0.08961	0.677116	0.160585	0.453501
6857	SYT1	blue	0.181188	0.396829	-0.15155	0.479624	-0.586941	0.00256939	-0.480919	0.01736	-0.039278	0.85541	0.512293	0.0104854	0.732335	4.73164e-05	-0.606898	0.00166352	-0.694954	0.000164017	-0.109669	0.609962	0.136091	0.526032	0.0886764	0.680306
84570	COL25A1	blue	0.129896	0.545207	-0.229915	0.279794	-0.363928	0.0804264	-0.21944	0.302884	0.347124	0.0965304	0.171358	0.423354	0.549662	0.00539673	-0.668876	0.000352234	-0.695037	0.000163599	-0.400436	0.052498	-0.0480981	0.823394	0.018439	0.93185
51361	HOOK1	blue	0.550145	0.00534801	0.301151	0.15271	0.0072489	0.973183	0.251546	0.235734	0.719923	7.30506e-05	0.29077	0.168071	0.214976	0.313072	-0.76597	1.28353e-05	-0.695422	0.00016167	-0.514286	0.010139	-0.502729	0.0122871	0.143631	0.503133
5618	PRLR	blue	0.433856	0.0341611	0.261479	0.217125	-0.195045	0.36107	-0.0264066	0.902519	0.219432	0.302902	0.539124	0.00655774	0.307415	0.143938	-0.794157	3.60738e-06	-0.695439	0.000161581	-0.417038	0.0426174	-0.452444	0.0264259	0.105557	0.623504
3084	NRG1	blue	0.256518	0.226292	0.116819	0.586711	-0.0677324	0.753166	-0.00878043	0.96752	0.517139	0.00965946	0.268538	0.204515	0.354567	0.0891253	-0.881993	1.22203e-08	-0.701276	0.000134667	-0.643122	0.000699399	-0.422083	0.0399247	0.0512846	0.811892
1188	CLCNKB	blue	0.126383	0.556223	-0.154344	0.471467	-0.325889	0.120167	-0.286284	0.175029	0.376981	0.0693858	0.0910264	0.672287	0.531167	0.00756669	-0.751112	2.34163e-05	-0.702469	0.000129678	-0.543392	0.00606463	-0.10327	0.631086	0.184546	0.387987
81849	ST6GALNAC5	blue	0.519403	0.00929259	0.277544	0.189158	-0.38422	0.0637837	-0.275923	0.191863	0.104014	0.628617	0.747615	2.68157e-05	0.607817	0.00162943	-0.67354	0.000308914	-0.710781	9.91714e-05	-0.0891277	0.678763	-0.0878878	0.683004	0.171051	0.424199
400451	FAM174B	blue	0.444319	0.0296129	0.186961	0.381697	-0.472517	0.0197209	-0.365949	0.0786352	-0.0370642	0.863483	0.782671	6.18687e-06	0.656612	0.000492188	-0.737919	3.86208e-05	-0.711941	9.5457e-05	-0.13785	0.520644	-0.10693	0.618969	0.0321317	0.881516
100507358	NA	blue	0.254553	0.229994	0.0922588	0.668096	-0.10527	0.624454	-0.00776546	0.971273	0.517258	0.00963987	0.229311	0.281096	0.334327	0.110318	-0.868889	3.65241e-08	-0.712428	9.39368e-05	-0.651017	0.000570564	-0.421747	0.0400998	-0.0332081	0.877576
23767	FLRT3	blue	0.238216	0.262311	-0.152433	0.47704	-0.518042	0.00951178	-0.476974	0.0184382	0.075482	0.72593	0.325319	0.120855	0.693803	0.000169924	-0.578844	0.00304126	-0.713957	8.92955e-05	-0.154681	0.470486	0.162948	0.446794	0.14517	0.49852
100272217	LOC100272217	blue	0.270909	0.200394	-0.114341	0.594725	-0.718518	7.66216e-05	-0.635262	0.000851848	-0.243384	0.251788	0.631393	0.000936862	0.797564	3.05409e-06	-0.550668	0.00529556	-0.714181	8.86326e-05	0.0462283	0.83016	0.246092	0.246385	-0.0469396	0.827585
375519	GJB7	blue	0.401625	0.0517365	0.0785619	0.715192	-0.440022	0.0314183	-0.385454	0.0628644	0.11386	0.596287	0.472503	0.0197252	0.651997	0.000556108	-0.640965	0.000738692	-0.721676	6.87988e-05	-0.171974	0.421665	0.0229623	0.915185	0.380328	0.066751
23504	RIMBP2	blue	0.283673	0.179173	0.00712969	0.973624	-0.505905	0.0116625	-0.458636	0.0241871	0.0134609	0.950223	0.695333	0.00016211	0.792921	3.82901e-06	-0.708668	0.000106259	-0.723555	6.44862e-05	-0.117062	0.585926	0.0801511	0.709672	0.0767663	0.721446
10164	CHST4	blue	-0.067539	0.75385	-0.424093	0.0388895	-0.635205	0.000853057	-0.599915	0.00194303	-0.024952	0.907866	0.212747	0.318236	0.749131	2.52921e-05	-0.669542	0.000345748	-0.725048	6.12276e-05	-0.338697	0.105457	0.180106	0.399704	-0.00293698	0.989133
55753	OGDHL	blue	0.065066	0.762606	-0.169926	0.427298	-0.497006	0.0134817	-0.523381	0.00867574	0.0269248	0.900615	0.470119	0.0204406	0.76329	1.43508e-05	-0.82066	9.04083e-07	-0.732028	4.7841e-05	-0.385403	0.0629025	0.0111089	0.958912	0.0058453	0.978374
55784	MCTP2	blue	0.497237	0.0134317	0.265391	0.210075	0.0355601	0.868976	0.312395	0.137224	0.779364	7.18394e-06	0.0991261	0.64492	0.0594028	0.782762	-0.846242	1.88696e-07	-0.733008	4.61852e-05	-0.737299	3.95114e-05	-0.676679	0.000282434	0.154787	0.470178
7991	TUSC3	blue	0.27425	0.194681	0.13149	0.540241	-0.268868	0.203938	-0.3616	0.0825272	0.219542	0.302654	0.519898	0.00921386	0.661945	0.000426329	-0.906507	1.06118e-09	-0.737999	3.85075e-05	-0.468902	0.0208138	-0.184032	0.389334	0.13326	0.534754
83987	CCDC8	blue	0.423295	0.0392981	0.27875	0.187165	-0.17472	0.414176	-0.202411	0.342856	0.34907	0.0945518	0.50672	0.0115066	0.539137	0.0065562	-0.893697	4.09777e-09	-0.742278	3.28428e-05	-0.479597	0.0177155	-0.300047	0.154296	0.132762	0.536294
1993	ELAVL2	blue	0.269715	0.202462	-0.080174	0.709592	-0.490243	0.0150152	-0.354999	0.0887092	0.104164	0.628117	0.351978	0.0916512	0.601485	0.00187693	-0.725542	6.01833e-05	-0.754405	2.05687e-05	-0.359403	0.0845475	-0.0818663	0.70373	0.160963	0.452423
347252	IGFBPL1	blue	0.46749	0.0212538	0.127815	0.551718	-0.282614	0.180871	-0.14742	0.491816	0.364345	0.080054	0.465387	0.021923	0.549398	0.00542359	-0.719013	7.53457e-05	-0.756442	1.89647e-05	-0.280495	0.184303	-0.138498	0.518668	0.198719	0.351916
100130093	LOC100130093	blue	0.162904	0.44692	-0.182518	0.393315	-0.474729	0.0190756	-0.285607	0.176097	0.178166	0.404884	0.354643	0.0890522	0.583759	0.00274683	-0.724711	6.19497e-05	-0.764462	1.36694e-05	-0.360252	0.0837623	-0.0812107	0.705999	0.129396	0.546767
6495	SIX1	blue	0.455633	0.025253	0.208916	0.327232	-0.248259	0.242116	-0.132404	0.537406	0.377432	0.0690258	0.539807	0.00647673	0.52368	0.00863079	-0.850723	1.39315e-07	-0.76607	1.27815e-05	-0.410668	0.0462193	-0.288296	0.171884	0.119116	0.579324
100507397	LOC100507397	blue	0.274922	0.193545	-0.115132	0.592162	-0.563312	0.00415353	-0.428174	0.036854	0.0458422	0.831559	0.453926	0.0258754	0.681021	0.000249073	-0.743384	3.15036e-05	-0.768567	1.15036e-05	-0.298017	0.157239	-0.0206796	0.923592	0.135629	0.527449
348487	FAM131C	blue	0.405042	0.0495942	0.100422	0.640583	-0.493299	0.0143054	-0.362575	0.0816418	0.0662924	0.75826	0.643988	0.000684151	0.648715	0.000605815	-0.814847	1.24749e-06	-0.785251	5.49627e-06	-0.292326	0.165702	-0.148278	0.489272	0.103338	0.630863
164656	TMPRSS6	blue	0.230633	0.278253	-0.163804	0.444379	-0.511873	0.0105597	-0.393962	0.0568011	0.236839	0.265161	0.372733	0.0728435	0.72031	7.20915e-05	-0.724943	6.14533e-05	-0.785684	5.38726e-06	-0.296191	0.15992	0.0500879	0.816207	0.0377553	0.860962
5357	PLS1	blue	0.428449	0.0367198	0.0737054	0.732147	-0.334783	0.109803	-0.161429	0.4511	0.3903	0.059353	0.469558	0.020612	0.584682	0.00269428	-0.770217	1.07224e-05	-0.788574	4.70798e-06	-0.320825	0.126378	-0.156514	0.46518	0.153825	0.472977
285419	LINC01091	blue	0.201796	0.344355	-0.0836873	0.697439	-0.372047	0.0734139	-0.307335	0.144049	0.268062	0.20535	0.351677	0.0919484	0.595544	0.00213761	-0.89843	2.53999e-09	-0.790538	4.29081e-06	-0.549495	0.00541367	-0.206051	0.334059	-0.0380199	0.859996
158584	FAAH2	blue	0.246098	0.246373	-0.0552363	0.79768	-0.516566	0.00975425	-0.484598	0.0164015	0.0733116	0.733527	0.535794	0.00696539	0.754227	2.07144e-05	-0.851789	1.29433e-07	-0.792465	3.9138e-06	-0.362456	0.0817496	-0.044861	0.835116	0.096526	0.653659
1141	CHRNB2	blue	0.0796512	0.711407	-0.333812	0.110901	-0.648321	0.000612047	-0.465904	0.021757	0.0427147	0.842906	0.369252	0.0757733	0.7286	5.40539e-05	-0.740814	3.46921e-05	-0.807723	1.82388e-06	-0.328366	0.117212	0.0467714	0.828194	0.0415059	0.8473
5865	RAB3B	blue	0.387424	0.0614181	0.0899129	0.676083	-0.357221	0.0865906	-0.313619	0.13561	0.30581	0.146151	0.488887	0.015339	0.675131	0.000295235	-0.83573	3.70897e-07	-0.809305	1.67862e-06	-0.368242	0.07664	-0.115132	0.592162	0.104508	0.626977
100506705	NA	blue	0.433492	0.0343288	0.00961001	0.964453	-0.517925	0.00953076	-0.360511	0.083524	0.217781	0.306646	0.401037	0.0521118	0.651828	0.000558582	-0.718415	7.68891e-05	-0.819833	9.47069e-07	-0.268319	0.204899	-0.0214256	0.920844	0.100407	0.640631
27330	RPS6KA6	blue	0.346577	0.0970919	-0.11147	0.604069	-0.675492	0.00029221	-0.462585	0.0228408	0.0254049	0.9062	0.515978	0.00985231	0.743608	3.12386e-05	-0.722234	6.74928e-05	-0.872661	2.69824e-08	-0.193819	0.364156	0.0436291	0.839585	0.168741	0.430578
207107	SFTA1P	brown	0.0154638	0.942827	0.44671	0.0286446	0.810215	1.5998e-06	0.663894	0.000404237	0.260679	0.218587	-0.331139	0.113967	-0.73683	4.0196e-05	0.536108	0.006926	0.72078	7.09451e-05	0.121961	0.570227	-0.252193	0.23449	-0.0427667	0.842717
7130	TNFAIP6	brown	-0.000934717	0.996541	0.414381	0.044092	0.852468	1.23469e-07	0.799771	2.73724e-06	0.392464	0.0578343	-0.448187	0.0280594	-0.870085	3.32144e-08	0.483099	0.0167868	0.667598	0.000364992	-0.0245505	0.909342	-0.411244	0.0458841	-0.0448368	0.835203
8000	PSCA	brown	-0.0441186	0.837809	0.392734	0.0576474	0.783403	5.98346e-06	0.697211	0.000152955	0.325505	0.12063	-0.448032	0.0281204	-0.824381	7.31218e-07	0.410302	0.0464329	0.619667	0.00124051	-0.0857705	0.690267	-0.420695	0.0406517	-0.123005	0.566907
154092	LINC01010	brown	-0.0385176	0.858181	0.36649	0.0781608	0.824403	7.30274e-07	0.678336	0.000269271	0.348455	0.0951735	-0.515608	0.00991434	-0.810355	1.58799e-06	0.388162	0.0608834	0.619463	0.00124646	-0.144941	0.499205	-0.402453	0.0512111	0.092808	0.666232
7058	THBS2	brown	0.302335	0.151024	0.667417	0.000366828	0.689095	0.000196054	0.616424	0.00133804	0.125786	0.558103	0.00821136	0.969624	-0.631063	0.000944445	0.527962	0.00800788	0.616379	0.00133944	0.347948	0.0956889	-0.23451	0.270026	0.00559126	0.979314
285834	HCG22	brown	0.0330214	0.878259	0.349409	0.0942102	0.7259	5.94349e-05	0.723277	6.51088e-05	0.323257	0.123367	-0.517165	0.00965529	-0.863538	5.52547e-08	0.509586	0.0109716	0.603078	0.00181183	0.000633224	0.997657	-0.367531	0.0772542	-0.00297975	0.988975
643965	TMEM88B	brown	-0.10815	0.61495	0.187409	0.380537	0.603916	0.00177835	0.606523	0.0016776	0.246236	0.246099	-0.506473	0.0115537	-0.710748	9.92788e-05	0.521971	0.00889043	0.583257	0.00277571	0.0267176	0.901376	-0.213232	0.317107	0.0516814	0.810462
146227	BEAN1	brown	0.0681891	0.751553	0.441153	0.0309349	0.809224	1.68579e-06	0.678939	0.000264618	0.466754	0.021486	-0.376946	0.0694133	-0.700465	0.000138157	0.408473	0.0475142	0.581283	0.00289193	-0.0124452	0.953975	-0.308796	0.142053	0.148296	0.489218
8870	IER3	brown	-0.0357911	0.868132	0.241723	0.255139	0.682688	0.000237205	0.802329	2.40688e-06	0.354047	0.0896283	-0.542917	0.00611796	-0.889274	6.28144e-09	0.456768	0.0248459	0.574071	0.00335235	-0.0993678	0.64411	-0.443205	0.0300726	0.0343727	0.873316
3579	CXCR2	brown	-0.0902477	0.67494	0.270158	0.201693	0.71759	7.90634e-05	0.596789	0.00208056	0.323142	0.123508	-0.487837	0.0155937	-0.71495	8.639e-05	0.396854	0.0548464	0.56198	0.00426306	-0.0715803	0.739605	-0.311085	0.138968	0.0172143	0.936368
100506601	NA	brown	-0.244681	0.24919	-0.0642074	0.765652	0.336852	0.107489	0.140569	0.512374	-0.102036	0.635193	-0.171045	0.424216	-0.180791	0.397882	0.461388	0.0232425	0.540001	0.00645382	0.26313	0.21413	0.218751	0.304443	0.188893	0.376709
5054	SERPINE1	brown	0.000424692	0.998429	0.328469	0.11709	0.725744	5.97608e-05	0.760992	1.5774e-05	0.393967	0.0567976	-0.440384	0.0312629	-0.798394	2.93124e-06	0.372434	0.0730914	0.5385	0.00663258	-0.111515	0.603922	-0.439698	0.0315577	0.194595	0.362201
4017	LOXL2	brown	0.248222	0.242189	0.632918	0.000902521	0.80154	2.50475e-06	0.649621	0.000591722	0.38292	0.0647634	-0.137151	0.522781	-0.628688	0.00100053	0.349363	0.0942566	0.53564	0.00698469	0.0922679	0.668065	-0.338578	0.105586	0.0533858	0.804327
51365	PLA1A	brown	-0.0738785	0.73154	0.294868	0.161883	0.728331	5.45706e-05	0.613225	0.00144063	0.356899	0.0868954	-0.46683	0.0214619	-0.69558	0.000160883	0.216871	0.308722	0.533392	0.00727229	-0.294072	0.163072	-0.448533	0.0279237	0.0938762	0.66261
285	ANGPT2	brown	0.224471	0.291651	0.451336	0.0268436	0.604295	0.0017634	0.575029	0.00328786	0.314705	0.134188	-0.171318	0.423466	-0.522767	0.00876874	0.516884	0.00970166	0.505804	0.0116819	0.316452	0.131925	-0.0951344	0.658354	-0.0473056	0.826261
100505491	NA	brown	0.223538	0.293714	0.561605	0.00429434	0.753001	2.17432e-05	0.664177	0.00040112	0.427384	0.0372414	-0.260972	0.218051	-0.647342	0.000627725	0.305139	0.147083	0.505103	0.0118177	-0.0388411	0.857002	-0.38527	0.0630007	0.174728	0.414156
3037	HAS2	brown	0.0634502	0.768342	0.318067	0.129855	0.622763	0.00115312	0.766895	1.23458e-05	0.281354	0.182907	-0.407147	0.04831	-0.834504	4.00074e-07	0.453651	0.025977	0.501668	0.0125018	0.0134992	0.950081	-0.411067	0.0459869	0.0480157	0.823692
85479	DNAJC5B	brown	0.224081	0.292513	0.617986	0.00129027	0.815022	1.23565e-06	0.756562	1.88738e-05	0.441848	0.0306405	-0.156301	0.465794	-0.700275	0.000138982	0.29711	0.158567	0.501513	0.0125333	-0.0109978	0.959323	-0.46537	0.0219285	0.102809	0.632619
399881	HNRNPKP3	brown	0.0106064	0.96077	0.420901	0.0405429	0.777833	7.69183e-06	0.65124	0.000567249	0.363151	0.0811227	-0.332624	0.112256	-0.687333	0.000206698	0.21843	0.30517	0.480959	0.0173493	-0.200168	0.348341	-0.466863	0.0214515	0.175734	0.411431
5294	PIK3CG	brown	-0.134256	0.531676	0.0717029	0.739174	0.435139	0.0335752	0.546929	0.00567992	0.201101	0.346054	-0.408813	0.0473115	-0.597983	0.00202707	0.47359	0.0194056	0.469305	0.0206897	0.0809295	0.706973	-0.148527	0.488534	0.12885	0.548475
9592	IER2	brown	0.0678071	0.752902	0.19355	0.364835	0.429853	0.0360414	0.636741	0.000821158	0.177166	0.407569	-0.375235	0.0707911	-0.710102	0.000101401	0.469487	0.0206338	0.464367	0.0222537	0.0717714	0.738933	-0.290793	0.168036	0.222997	0.294915
6866	TAC3	brown	0.338542	0.105626	0.543755	0.00602418	0.722108	6.77854e-05	0.792072	3.98833e-06	0.520928	0.00905192	-0.219705	0.302284	-0.661296	0.000433908	0.414137	0.0442293	0.461493	0.0232071	0.128161	0.550633	-0.319769	0.127701	0.177406	0.406922
2919	CXCL1	brown	0.163971	0.443908	0.498943	0.0130673	0.839719	2.88626e-07	0.878053	1.72065e-08	0.596882	0.00207633	-0.36964	0.0754426	-0.828306	5.81422e-07	0.23606	0.266783	0.453793	0.0259244	-0.198304	0.352943	-0.591683	0.00232304	-0.00173046	0.993597
5743	PTGS2	brown	-0.200926	0.346481	0.0629772	0.770024	0.391027	0.0588396	0.138842	0.517621	0.000392217	0.998549	-0.206759	0.332363	-0.196322	0.357872	0.26771	0.205967	0.452445	0.0264255	0.0373479	0.862448	0.0428	0.842596	0.229658	0.280348
4065	LY75	brown	-0.0654751	0.761155	0.0586594	0.785419	0.401333	0.0519225	0.540849	0.00635458	0.163708	0.444647	-0.342859	0.100975	-0.564072	0.00409203	0.481398	0.0172328	0.451789	0.0266721	0.145026	0.498951	-0.119965	0.576603	0.368681	0.076262
7832	BTG2	brown	0.0459708	0.831093	0.1059	0.62237	0.345952	0.0977366	0.584942	0.00267964	0.153612	0.473598	-0.44355	0.0299295	-0.650583	0.000577071	0.536484	0.00687923	0.451475	0.0267907	0.138111	0.519849	-0.177941	0.405488	0.184439	0.388266
7499	XG	brown	0.169401	0.42875	0.433744	0.0342127	0.760388	1.6168e-05	0.870362	3.24873e-08	0.589563	0.00243055	-0.469436	0.0206495	-0.830635	5.06117e-07	0.373209	0.0724498	0.446533	0.0287153	-0.0904441	0.674271	-0.471821	0.0199275	0.0447467	0.83553
7476	WNT7A	brown	0.0664213	0.757804	0.263644	0.213204	0.687585	0.000205147	0.892337	4.6822e-09	0.550134	0.00534911	-0.640224	0.000752621	-0.927578	7.06763e-11	0.395486	0.0557643	0.440498	0.0312141	-0.181398	0.396273	-0.512452	0.0104574	0.0766871	0.721722
3883	KRT33A	brown	-0.016615	0.938579	0.377985	0.0685875	0.771337	1.02191e-05	0.669655	0.000344653	0.422008	0.0399636	-0.456835	0.0248219	-0.775476	8.53612e-06	0.176054	0.410565	0.440104	0.0313831	-0.305664	0.146353	-0.557863	0.00461722	0.0497263	0.817512
400879	LOC400879	brown	-0.0842777	0.695404	0.212155	0.319615	0.648714	0.000605831	0.62424	0.00111332	0.395069	0.0560466	-0.283809	0.178955	-0.572515	0.00345943	0.206602	0.332739	0.434989	0.0336435	-0.138464	0.518771	-0.363257	0.0810275	-0.151379	0.480126
100507177	NA	brown	0.0522948	0.808253	0.38004	0.0669744	0.772299	9.8038e-06	0.868771	3.68647e-08	0.530552	0.00764968	-0.476302	0.0186271	-0.892201	4.74479e-09	0.219116	0.303615	0.434391	0.0339157	-0.306861	0.144699	-0.644906	0.000668284	0.0130826	0.95162
3554	IL1R1	brown	0.27186	0.198756	0.649968	0.000586405	0.731433	4.88725e-05	0.74336	3.15327e-05	0.341822	0.102078	-0.0718345	0.738711	-0.72348	6.4652e-05	0.227198	0.285673	0.430897	0.0355431	-0.0288926	0.89339	-0.550329	0.00532954	-0.0332874	0.877286
2128	EVX1	brown	-0.199712	0.349465	0.137823	0.520729	0.588598	0.00248088	0.568396	0.00375684	0.297814	0.157536	-0.201954	0.343969	-0.520601	0.00910301	0.153512	0.473889	0.429741	0.0360951	-0.17216	0.421155	-0.36107	0.0830111	-0.0716656	0.739305
84959	UBASH3B	brown	0.191152	0.370921	0.468044	0.0210802	0.759711	1.66203e-05	0.843391	2.27748e-07	0.539324	0.00653388	-0.370606	0.0746234	-0.781025	6.66657e-06	0.309063	0.141692	0.428406	0.0367408	-0.110225	0.608141	-0.498088	0.013249	0.163321	0.445742
134285	TMEM171	brown	0.125779	0.558126	0.462244	0.0229548	0.788315	4.76566e-06	0.841024	2.65499e-07	0.514744	0.0100607	-0.421659	0.0401456	-0.844633	2.09928e-07	0.201329	0.345495	0.420238	0.0408934	-0.282194	0.181547	-0.630676	0.000953394	0.0885915	0.680596
2921	CXCL3	brown	0.0634715	0.768267	0.474388	0.0191739	0.765169	1.32723e-05	0.646616	0.000639581	0.378994	0.0677914	-0.290239	0.168884	-0.690063	0.000190415	0.0907908	0.67309	0.418856	0.0416312	-0.312536	0.137038	-0.577823	0.00310568	0.138066	0.519985
6538	SLC6A11	brown	0.217007	0.308409	0.435123	0.0335825	0.571976	0.00349717	0.675808	0.000289577	0.419685	0.0411875	-0.317794	0.130204	-0.649411	0.000594974	0.48943	0.0152087	0.413275	0.0447172	0.179903	0.400242	-0.217823	0.306549	0.313105	0.136286
64399	HHIP	brown	0.417744	0.0422321	0.731938	4.7997e-05	0.734479	4.37927e-05	0.642213	0.000715734	0.426436	0.0377105	-0.0210893	0.922082	-0.534204	0.00716728	0.253831	0.231363	0.411312	0.0458444	0.0850726	0.692667	-0.364585	0.0798402	0.338948	0.105182
2199	FBLN2	brown	0.336999	0.107326	0.764897	1.3424e-05	0.812495	1.41668e-06	0.681096	0.000248524	0.379468	0.0674207	-0.0556577	0.796168	-0.640109	0.000754804	0.157173	0.463277	0.411276	0.0458654	-0.0775989	0.718544	-0.53388	0.00720901	0.0417868	0.846279
765	CA6	brown	0.123702	0.564697	0.327986	0.117662	0.739688	3.61757e-05	0.875055	2.21525e-08	0.652448	0.000549562	-0.455953	0.0251377	-0.766576	1.25125e-05	0.262715	0.214881	0.411092	0.045972	-0.199681	0.349541	-0.50237	0.0123593	0.117945	0.583082
1316	KLF6	brown	0.175317	0.412559	0.33062	0.114569	0.573756	0.0033738	0.795003	3.46226e-06	0.355473	0.0882543	-0.376713	0.0696002	-0.804758	2.12647e-06	0.365325	0.079185	0.410062	0.0465739	-0.0422236	0.844691	-0.474884	0.0190308	0.157362	0.462735
4488	MSX2	brown	0.112353	0.601189	0.336031	0.108403	0.740231	3.54535e-05	0.915827	3.49456e-10	0.622031	0.00117327	-0.635596	0.000844852	-0.941016	7.87601e-12	0.323401	0.123189	0.409397	0.0469655	-0.256233	0.226828	-0.58375	0.0027473	0.0161557	0.940274
390010	NKX1-2	brown	-0.0700666	0.744931	0.239019	0.260657	0.605373	0.0017214	0.510558	0.0107949	0.314489	0.13447	-0.278316	0.18788	-0.491198	0.0147904	0.261416	0.21724	0.409097	0.0471428	-0.0578738	0.788228	-0.250677	0.23741	-0.0450989	0.834253
84929	FIBCD1	brown	0.293176	0.164418	0.528262	0.00796572	0.647855	0.000619464	0.704987	0.000119672	0.431585	0.0352182	-0.0877184	0.683584	-0.579307	0.00301241	0.381703	0.0656908	0.407899	0.0478572	0.192969	0.366305	-0.281251	0.183073	0.228621	0.282585
4058	LTK	brown	0.265204	0.210408	0.57099	0.00356712	0.708359	0.000107331	0.708579	0.000106567	0.457839	0.0244664	-0.220512	0.300468	-0.682296	0.000239953	0.190856	0.371677	0.406262	0.0488467	-0.142467	0.506635	-0.527872	0.00802067	0.101307	0.637626
1843	DUSP1	brown	-0.0273736	0.898966	0.0961254	0.655009	0.443016	0.0301511	0.660774	0.000440087	0.254676	0.22976	-0.548536	0.00551199	-0.775465	8.5401e-06	0.36228	0.0819088	0.405903	0.0490656	-0.141419	0.509799	-0.401257	0.0519715	0.192155	0.368367
54742	LY6K	brown	0.216921	0.308606	0.489083	0.0152918	0.754099	2.08194e-05	0.917407	2.8582e-10	0.58489	0.00268259	-0.421656	0.0401473	-0.878409	1.66917e-08	0.286908	0.17405	0.404809	0.0497381	-0.172047	0.421466	-0.604102	0.00177099	0.158072	0.46069
2706	GJB2	brown	0.185135	0.386447	0.518112	0.00950032	0.847437	1.742e-07	0.907396	9.59289e-10	0.621871	0.00117773	-0.344647	0.0990933	-0.841028	2.65435e-07	0.183113	0.391747	0.402964	0.0508888	-0.247244	0.24411	-0.647912	0.000618555	0.0461366	0.830493
121549	ASCL4	brown	0.102222	0.634573	0.360099	0.0839029	0.787039	5.05883e-06	0.903681	1.45266e-09	0.640539	0.000746681	-0.544288	0.00596519	-0.879746	1.48756e-08	0.230095	0.279408	0.400879	0.0522136	-0.306077	0.145782	-0.615017	0.00138237	-0.112302	0.601356
6398	SECTM1	brown	0.100667	0.639762	0.371249	0.0740821	0.743112	3.18283e-05	0.893178	4.31288e-09	0.56073	0.00436807	-0.463822	0.022432	-0.884192	1.00426e-08	0.213495	0.316496	0.397187	0.0546249	-0.290689	0.168195	-0.646306	0.000644713	0.0802501	0.709328
100287415	NA	brown	-0.0102532	0.962075	0.268953	0.203789	0.599616	0.00195583	0.632763	0.000905963	0.33939	0.1047	-0.356657	0.0871246	-0.670235	0.000339103	0.187404	0.38055	0.397066	0.0547056	-0.227813	0.284335	-0.474552	0.0191266	0.175157	0.412991
157869	SBSPON	brown	0.189534	0.375062	0.370578	0.0746469	0.665305	0.000388875	0.931187	4.0973e-11	0.525533	0.00835649	-0.517257	0.00964001	-0.944899	3.79229e-12	0.361844	0.0823052	0.396985	0.0547591	-0.147155	0.492603	-0.584107	0.00272691	0.0327373	0.879299
3491	CYR61	brown	0.309124	0.141608	0.40417	0.0501345	0.466618	0.0215291	0.705158	0.000119017	0.246961	0.244667	-0.220299	0.300948	-0.706501	0.000113984	0.446398	0.0287693	0.396984	0.0547596	0.164244	0.44314	-0.339501	0.104579	0.352936	0.090711
23349	KIAA1045	brown	0.0664089	0.757848	0.354641	0.0890542	0.70152	0.000133634	0.790219	4.35637e-06	0.500689	0.0127024	-0.513885	0.0102079	-0.810962	1.53762e-06	0.260782	0.218397	0.392203	0.0580162	-0.248509	0.241626	-0.533121	0.00730765	0.156782	0.464405
254240	BPIFC	brown	0.148244	0.489371	0.442915	0.0301933	0.807642	1.8316e-06	0.884491	9.7746e-09	0.659519	0.000455276	-0.450998	0.0269721	-0.815894	1.17819e-06	0.216977	0.308479	0.388273	0.0608029	-0.260866	0.218244	-0.589181	0.00245036	0.0400928	0.852442
1812	DRD1	brown	0.037679	0.86124	0.252723	0.233475	0.411878	0.0455175	0.425565	0.0381457	0.226661	0.286844	0.0701306	0.744705	-0.22793	0.284082	0.323014	0.123665	0.385364	0.0629312	0.251507	0.23581	-0.0184874	0.931672	-0.103994	0.628681
119587	CPXM2	brown	0.472512	0.0197224	0.731272	4.91543e-05	0.507365	0.0113843	0.477308	0.0183447	0.176791	0.408578	0.323915	0.122562	-0.319527	0.128006	0.370384	0.0748106	0.383674	0.0641939	0.4616	0.0231707	-0.111792	0.603018	0.214331	0.314561
50805	IRX4	brown	0.158866	0.458414	0.407093	0.0483426	0.729834	5.17411e-05	0.794271	3.58743e-06	0.577733	0.00311137	-0.43883	0.0319343	-0.780266	6.89863e-06	0.196583	0.35722	0.38265	0.0649687	-0.249169	0.240337	-0.557492	0.0046503	0.132917	0.535816
5744	PTHLH	brown	0.155919	0.466899	0.348234	0.0953977	0.73708	3.98299e-05	0.922469	1.4602e-10	0.660561	0.000442641	-0.60657	0.00167582	-0.916279	3.30081e-10	0.299797	0.154656	0.381124	0.0661356	-0.248848	0.240963	-0.58362	0.00275478	0.0119785	0.955699
3868	KRT16	brown	0.140354	0.513024	0.38532	0.0629637	0.80665	1.92861e-06	0.912733	5.12226e-10	0.706588	0.000113667	-0.524392	0.00852447	-0.850686	1.39679e-07	0.20606	0.334036	0.379942	0.0670507	-0.303585	0.149258	-0.611055	0.00151403	-0.0153887	0.943105
6363	CCL19	brown	0.0574864	0.789615	0.131484	0.54026	0.423342	0.0392737	0.630245	0.000963434	0.290008	0.169238	-0.458493	0.0242371	-0.690962	0.000185303	0.315109	0.133662	0.379408	0.0674672	-0.117703	0.583863	-0.377978	0.0685928	0.0784146	0.715704
11227	GALNT5	brown	0.229755	0.280138	0.489922	0.0150911	0.67673	0.000282025	0.79264	3.8811e-06	0.406335	0.0488019	-0.0957485	0.656281	-0.697331	0.000152385	0.228751	0.282303	0.373864	0.0719103	-0.0219704	0.918837	-0.518765	0.00939475	-0.0702714	0.744209
79679	VTCN1	brown	0.099323	0.64426	0.401497	0.0518179	0.754292	2.06613e-05	0.820854	8.94213e-07	0.563444	0.00414279	-0.272791	0.197161	-0.714114	8.88292e-05	0.112506	0.60069	0.373702	0.0720433	-0.274616	0.194062	-0.599611	0.00195603	0.00309556	0.988546
9241	NOG	brown	0.189396	0.375414	0.453294	0.026109	0.549088	0.00545522	0.684368	0.000225746	0.208698	0.327747	-0.0639606	0.766529	-0.703077	0.000127197	0.272222	0.198135	0.372103	0.0733673	0.0448216	0.835259	-0.479012	0.0178746	-0.179561	0.401155
147111	NOTUM	brown	0.258876	0.221904	0.453381	0.0260768	0.749719	2.47212e-05	0.93709	1.57059e-11	0.679155	0.000262967	-0.43943	0.0316736	-0.848138	1.66165e-07	0.309476	0.141132	0.371782	0.073635	-0.132119	0.538289	-0.543183	0.00608807	0.061914	0.773807
79098	C1orf116	brown	0.162239	0.4488	0.488939	0.0153266	0.861905	6.24843e-08	0.889236	6.30458e-09	0.683308	0.000232922	-0.381002	0.0662296	-0.799243	2.81026e-06	0.117065	0.585916	0.367594	0.0771997	-0.322432	0.124381	-0.658752	0.00046477	-0.0618198	0.774142
1577	CYP3A5	brown	0.128951	0.548161	0.250571	0.237615	0.608426	0.00160714	0.816955	1.11148e-06	0.546292	0.00574762	-0.553458	0.00502322	-0.828352	5.79868e-07	0.33533	0.109188	0.364359	0.0800415	-0.150435	0.482901	-0.473012	0.019575	-0.122751	0.567716
3854	KRT6B	brown	0.134183	0.531901	0.362118	0.0820557	0.770639	1.05302e-05	0.91432	4.21761e-10	0.68982	0.000191815	-0.482939	0.0168282	-0.833693	4.20511e-07	0.216591	0.30936	0.363657	0.0806682	-0.262931	0.21449	-0.593526	0.00223288	-0.0540845	0.801816
2810	SFN	brown	0.175109	0.413123	0.410508	0.0463124	0.792749	3.86091e-06	0.946193	2.93767e-12	0.702058	0.000131377	-0.524453	0.0085154	-0.893154	4.32283e-09	0.21506	0.312878	0.362496	0.0817138	-0.299736	0.154744	-0.647134	0.000631102	-0.00515391	0.980932
2353	FOS	brown	-0.143795	0.50264	-0.066998	0.755763	0.3569	0.0868941	0.586242	0.0026075	0.238595	0.261529	-0.618522	0.00127421	-0.701793	0.000132486	0.316808	0.131466	0.360671	0.0833766	-0.214016	0.315289	-0.355659	0.0880756	0.103345	0.630837
9951	HS3ST4	brown	0.218576	0.30484	0.453845	0.0259052	0.691457	0.000182535	0.829872	5.29759e-07	0.561242	0.00432483	-0.379761	0.0671914	-0.770919	1.04045e-05	0.264434	0.211785	0.359322	0.084623	-0.151172	0.480735	-0.516581	0.00975184	0.218684	0.304595
121391	KRT74	brown	0.214342	0.314535	0.453238	0.0261297	0.788869	4.64321e-06	0.913844	4.47201e-10	0.71471	8.70851e-05	-0.453164	0.0261574	-0.824272	7.35842e-07	0.226378	0.287463	0.357474	0.0863518	-0.223687	0.293385	-0.580505	0.00293887	0.0518308	0.809924
6513	SLC2A1	brown	0.308622	0.14229	0.59334	0.00224188	0.738567	3.77085e-05	0.714517	8.76467e-05	0.496067	0.0136867	-0.208015	0.329368	-0.660594	0.000442241	0.254378	0.230326	0.356629	0.0871509	-0.0199118	0.926421	-0.43461	0.0338158	0.222145	0.296811
25984	KRT23	brown	0.269792	0.202327	0.588421	0.00249024	0.840375	2.76794e-07	0.863429	5.57129e-08	0.653155	0.000539427	-0.176199	0.410173	-0.697865	0.000149876	0.12327	0.566067	0.355782	0.0879586	-0.18403	0.38934	-0.593648	0.00222701	0.0334024	0.876865
6372	CXCL6	brown	0.0960926	0.65512	0.260388	0.21912	0.627124	0.00103901	0.867097	4.20383e-08	0.577251	0.00314224	-0.49829	0.0132059	-0.826022	6.64863e-07	0.31985	0.127599	0.355533	0.0881966	-0.14171	0.50892	-0.490356	0.0149883	-0.209856	0.325009
1128	CHRM1	brown	0.111317	0.604568	0.152007	0.478286	0.477521	0.0182856	0.822756	8.02678e-07	0.49471	0.0139872	-0.601943	0.00185799	-0.823749	7.58322e-07	0.441659	0.0307202	0.355346	0.0883753	-0.0548926	0.798913	-0.391858	0.058257	0.0599537	0.780795
245972	ATP6V0D2	brown	0.0698791	0.745591	0.235795	0.267335	0.68923	0.000195256	0.862442	6.00161e-08	0.681762	0.000243735	-0.605835	0.00170368	-0.813924	1.3116e-06	0.240718	0.257181	0.351608	0.0920171	-0.304602	0.147832	-0.535908	0.00695105	0.162689	0.447527
11226	GALNT6	brown	0.20811	0.329143	0.554048	0.00496722	0.75977	1.65806e-05	0.749877	2.45699e-05	0.408884	0.0472691	-0.14614	0.495624	-0.736994	3.99558e-05	0.0570254	0.791265	0.349755	0.0938625	-0.262025	0.216132	-0.677915	0.000272561	-0.120662	0.574372
4070	TACSTD2	brown	0.265288	0.210257	0.517383	0.00961933	0.787923	4.85412e-06	0.924279	1.13581e-10	0.652575	0.000547726	-0.287661	0.172872	-0.808085	1.7897e-06	0.17436	0.415155	0.346973	0.0966851	-0.200676	0.347096	-0.638602	0.000783898	-0.0175513	0.935124
3434	IFIT1	brown	-0.830633	5.06186e-07	-0.647472	0.00062562	-0.218772	0.304395	-0.639285	0.000770588	-0.657925	0.0004752	-0.0259719	0.904116	0.405401	0.0493732	0.21028	0.32401	0.346713	0.0969529	0.191962	0.368859	0.631858	0.000926268	-0.188339	0.378134
378825	LINC00162	brown	-0.00634945	0.976509	0.411368	0.0458121	0.740316	3.53417e-05	0.633821	0.000882715	0.448113	0.0280884	-0.371977	0.0734726	-0.679711	0.000258757	0.0996547	0.643149	0.346553	0.0971173	-0.327666	0.118041	-0.540661	0.00637645	0.0259716	0.904117
10804	GJB6	brown	0.182444	0.393509	0.461393	0.0232408	0.806651	1.92851e-06	0.929816	5.05691e-11	0.680241	0.0002548	-0.400568	0.052413	-0.839202	2.9828e-07	0.154319	0.471538	0.346011	0.0976765	-0.295625	0.160758	-0.664083	0.000402152	0.0389307	0.856676
6899	TBX1	brown	0.112879	0.599477	0.190603	0.372322	0.585499	0.00264855	0.887922	7.13227e-09	0.622757	0.00115327	-0.607692	0.00163402	-0.840672	2.71576e-07	0.329272	0.116145	0.343697	0.10009	-0.191111	0.371027	-0.493512	0.014257	-0.102167	0.634759
222	ALDH3B2	brown	0.166238	0.437543	0.333768	0.110952	0.708958	0.000105261	0.899106	2.36792e-09	0.686126	0.000214275	-0.488644	0.0153976	-0.808394	1.76091e-06	0.248015	0.242595	0.342341	0.101525	-0.216191	0.310277	-0.5431	0.00609734	-0.106647	0.619903
2668	GDNF	brown	0.406971	0.048416	0.544289	0.00596508	0.44742	0.0283621	0.516866	0.00970459	0.26856	0.204476	0.120086	0.576213	-0.387935	0.0610476	0.421381	0.0402908	0.342283	0.101586	0.414142	0.0442267	-0.0959884	0.655471	0.263009	0.214348
5368	PNOC	brown	0.167454	0.434153	0.379765	0.0671888	0.722549	6.67652e-05	0.856037	9.59696e-08	0.646152	0.000647272	-0.430256	0.0358487	-0.746343	2.81551e-05	0.274837	0.193689	0.339845	0.104206	-0.14344	0.503707	-0.475335	0.0189019	0.243037	0.252485
8325	FZD8	brown	0.468159	0.0210445	0.703575	0.000125197	0.763859	1.40164e-05	0.895405	3.45733e-09	0.609726	0.0015605	-0.219681	0.302341	-0.789452	4.5173e-06	0.27002	0.201932	0.339786	0.10427	-0.0340616	0.874453	-0.569045	0.00370865	0.0765255	0.722286
406991	MIR21	brown	0.0924462	0.66746	0.174988	0.41345	0.53213	0.00743808	0.853561	1.1438e-07	0.488222	0.0154999	-0.578165	0.00308398	-0.864387	5.18045e-08	0.342988	0.100839	0.338	0.106221	-0.179697	0.400793	-0.512084	0.0105223	0.162373	0.448423
643414	LIPK	brown	0.146406	0.494832	0.333987	0.110703	0.747625	2.68044e-05	0.854909	1.03995e-07	0.684946	0.000221917	-0.501675	0.0125003	-0.774393	8.95097e-06	0.219208	0.303408	0.337547	0.10672	-0.239385	0.259905	-0.525834	0.00831269	-0.0290851	0.892684
10913	EDAR	brown	0.204991	0.336607	0.348771	0.094854	0.691731	0.000181022	0.947391	2.30604e-12	0.688382	0.000200302	-0.542541	0.00616042	-0.871744	2.90693e-08	0.295444	0.161027	0.336939	0.107392	-0.204608	0.337528	-0.565325	0.00399245	0.0825501	0.701365
4188	MDFI	brown	0.404605	0.0498647	0.590541	0.00238048	0.674765	0.000298333	0.922577	1.4387e-10	0.526115	0.00827184	-0.335987	0.108452	-0.905198	1.22872e-09	0.310965	0.139129	0.33598	0.108461	-0.0748585	0.72811	-0.623616	0.00112999	0.0511021	0.812549
387748	OR56B1	brown	-0.0214627	0.920707	0.0686679	0.749863	0.389531	0.0599	0.528476	0.0079358	0.27868	0.187279	-0.408804	0.0473172	-0.534567	0.00712083	0.365211	0.0792852	0.335711	0.108761	0.0128605	0.952441	-0.177399	0.406941	0.370249	0.0749247
9119	KRT75	brown	0.158535	0.459363	0.326432	0.119515	0.722857	6.60593e-05	0.925969	8.93139e-11	0.724121	6.32329e-05	-0.525277	0.00839397	-0.820649	9.04626e-07	0.255642	0.227937	0.334685	0.109913	-0.229306	0.281106	-0.543688	0.00603162	0.0321817	0.881333
6779	STATH	brown	0.204185	0.338551	0.450056	0.0273325	0.614653	0.00139406	0.547429	0.00562716	0.437574	0.0324854	-0.143756	0.50276	-0.452173	0.0265276	0.205443	0.335519	0.334373	0.110266	-0.00267098	0.990117	-0.278784	0.187109	-0.0374148	0.862204
51700	CYB5R2	brown	0.320018	0.127388	0.470501	0.0203245	0.660968	0.000437787	0.953731	5.78434e-13	0.588229	0.00250039	-0.443953	0.0297632	-0.927814	6.8262e-11	0.319325	0.12826	0.333329	0.111451	-0.131159	0.541271	-0.618779	0.0012666	0.0237339	0.912346
5013	OTX1	brown	0.102204	0.634635	0.228044	0.283834	0.420597	0.0407032	0.643556	0.00069172	0.34273	0.101112	-0.35299	0.0906574	-0.610128	0.0015463	0.384002	0.0639473	0.33287	0.111975	0.0407797	0.849942	-0.261629	0.216851	0.0205833	0.923946
1908	EDN3	brown	0.423004	0.0394479	0.490335	0.0149933	0.495973	0.0137075	0.850842	1.38183e-07	0.396336	0.055193	-0.297711	0.157686	-0.834544	3.99104e-07	0.451824	0.0266591	0.332496	0.112403	0.130179	0.544324	-0.449794	0.0274336	-0.0420241	0.845416
3075	CFH	brown	0.150244	0.483465	0.498312	0.0132011	0.672882	0.000314734	0.610175	0.00154467	0.357286	0.0865289	-0.0414316	0.847571	-0.534528	0.00712572	-0.00652823	0.975848	0.328885	0.116599	-0.234193	0.270693	-0.556864	0.0047068	-0.102932	0.632212
84069	PLEKHN1	brown	0.198922	0.351414	0.435926	0.0332199	0.783362	5.99463e-06	0.924839	1.04949e-10	0.687672	0.000204609	-0.459483	0.023893	-0.865588	4.72508e-08	0.158941	0.458199	0.328879	0.116607	-0.311784	0.138036	-0.674206	0.000303128	-0.0224132	0.917207
728577	CNTNAP3B	brown	0.229367	0.280974	0.206821	0.332216	0.397419	0.0544707	0.737794	3.87984e-05	0.397024	0.0547336	-0.456355	0.0249934	-0.704166	0.000122858	0.534335	0.00715052	0.327365	0.118399	0.181732	0.395389	-0.216673	0.309173	0.158003	0.46089
5017	OVOL1	brown	0.311881	0.137908	0.508861	0.011105	0.752667	2.20305e-05	0.927866	6.77387e-11	0.673484	0.00030941	-0.364105	0.0802675	-0.823806	7.55819e-07	0.21976	0.302161	0.325482	0.120657	-0.178634	0.40363	-0.612885	0.00145193	0.0118943	0.95601
30820	KCNIP1	brown	0.292944	0.164768	0.253383	0.232216	0.363636	0.0806872	0.78535	5.47121e-06	0.374906	0.0710585	-0.481569	0.0171874	-0.795606	3.36202e-06	0.546154	0.00576236	0.321734	0.125246	0.162948	0.446794	-0.303671	0.149137	0.0252712	0.906692
54626	HES2	brown	0.178716	0.40341	0.367788	0.0770319	0.743101	3.18422e-05	0.946532	2.7447e-12	0.709769	0.000102512	-0.504828	0.0118712	-0.873376	2.54502e-08	0.199995	0.348769	0.321263	0.125831	-0.292618	0.16526	-0.642344	0.000713367	-0.0142397	0.947347
4323	MMP14	brown	0.459079	0.0240331	0.696604	0.000155866	0.756225	1.91299e-05	0.908577	8.37743e-10	0.574666	0.00331216	-0.241176	0.25625	-0.841697	2.54236e-07	0.238827	0.261051	0.320571	0.126695	-0.0848422	0.69346	-0.638442	0.000787055	0.0765564	0.722178
8843	HCAR3	brown	0.23164	0.276102	0.530654	0.00763583	0.742567	3.24887e-05	0.60699	0.00166006	0.554628	0.00491258	-0.130107	0.544547	-0.476638	0.0185324	0.088624	0.680485	0.319799	0.127663	-0.123919	0.564008	-0.397167	0.0546381	0.166357	0.437212
2161	F12	brown	0.338884	0.105252	0.584258	0.00271828	0.777587	7.77617e-06	0.935693	1.98684e-11	0.64236	0.000713067	-0.360177	0.0838318	-0.859126	7.67489e-08	0.182449	0.393497	0.319017	0.128649	-0.232002	0.275332	-0.682987	0.00023513	0.0449429	0.834819
162461	TMEM92	brown	0.264549	0.211579	0.469545	0.020616	0.645449	0.000659062	0.826977	6.28768e-07	0.556067	0.00477933	-0.406797	0.0485217	-0.806464	1.94737e-06	0.246678	0.245225	0.318706	0.129044	-0.168854	0.430264	-0.550951	0.00526738	0.204972	0.336651
467	ATF3	brown	0.0658498	0.759828	0.106152	0.621538	0.350858	0.09276	0.640276	0.000751628	0.264234	0.212144	-0.408636	0.0474168	-0.667503	0.000365948	0.316952	0.131281	0.317706	0.130316	-0.0836347	0.697621	-0.369712	0.0753812	0.357445	0.086379
810	CALML3	brown	0.17598	0.410766	0.337348	0.10694	0.71613	8.30449e-05	0.935372	2.09542e-11	0.712999	9.21782e-05	-0.569793	0.00365364	-0.884386	9.86804e-09	0.237037	0.264749	0.316995	0.131226	-0.280082	0.184978	-0.610088	0.00154773	-0.0234423	0.913419
2250	FGF5	brown	0.173438	0.417664	0.288331	0.171831	0.52916	0.00784051	0.582465	0.00282186	0.437956	0.0323168	-0.190832	0.371737	-0.460726	0.023467	0.200042	0.348652	0.3145	0.134456	-0.0382256	0.859246	-0.292686	0.165157	-0.141487	0.509596
55504	TNFRSF19	brown	0.263232	0.213946	0.431169	0.0354145	0.682639	0.000237544	0.964958	2.86606e-14	0.612918	0.00145084	-0.412631	0.0450845	-0.895577	3.39817e-09	0.239077	0.260537	0.313281	0.136055	-0.209717	0.325337	-0.659847	0.000451267	0.0470772	0.827087
23650	TRIM29	brown	0.224986	0.290516	0.384928	0.0632553	0.693841	0.000169727	0.973664	1.28943e-15	0.65771	0.00047795	-0.495836	0.0137374	-0.9196	2.14814e-10	0.238739	0.261232	0.312334	0.137306	-0.251504	0.235814	-0.663228	0.000411678	-0.0156218	0.942244
652	BMP4	brown	0.358913	0.0850027	0.580894	0.00291532	0.736448	4.0762e-05	0.857185	8.83753e-08	0.585899	0.00262639	-0.331025	0.114099	-0.795317	3.40977e-06	0.223467	0.293872	0.312173	0.137519	-0.136296	0.525401	-0.585593	0.00264331	-0.0292017	0.892256
1824	DSC2	brown	0.282734	0.180678	0.423755	0.0390625	0.67664	0.000282755	0.947709	2.16061e-12	0.606246	0.00168804	-0.507395	0.0113787	-0.938014	1.34059e-11	0.294103	0.163026	0.312152	0.137547	-0.185685	0.385013	-0.632739	0.000906501	0.0162088	0.940078
202	AIM1	brown	-0.137627	0.521326	0.105796	0.622714	0.669967	0.000341659	0.76386	1.40158e-05	0.565513	0.00397767	-0.657282	0.000483455	-0.801349	2.52897e-06	0.0592677	0.783245	0.312028	0.137711	-0.542281	0.00618995	-0.653336	0.000536862	-0.143898	0.502331
3852	KRT5	brown	0.17422	0.415534	0.312883	0.13658	0.691989	0.000179605	0.945244	3.54479e-12	0.707624	0.000109921	-0.597299	0.00205757	-0.900218	2.10715e-09	0.247567	0.243474	0.311563	0.13833	-0.287524	0.173086	-0.615674	0.00136152	0.00307264	0.988631
2707	GJB3	brown	0.139371	0.516009	0.435284	0.0335098	0.830055	5.24014e-07	0.871011	3.08378e-08	0.720445	7.17615e-05	-0.460596	0.0235112	-0.813319	1.35517e-06	0.0686066	0.750079	0.310425	0.139854	-0.4063	0.0488233	-0.684367	0.000225751	-0.0225955	0.916536
1800	DPEP1	brown	0.0543627	0.800816	-0.0803657	0.708928	0.190159	0.373459	0.492776	0.0144249	0.234238	0.270599	-0.447742	0.0282349	-0.490601	0.0149304	0.514824	0.0100471	0.310287	0.140038	0.207154	0.33142	0.000415723	0.998462	0.00810246	0.970026
79919	C2orf54	brown	0.363264	0.0810208	0.569075	0.00370638	0.744197	3.05508e-05	0.938455	1.24193e-11	0.670062	0.000340752	-0.322496	0.124303	-0.825834	6.72191e-07	0.234388	0.270284	0.310099	0.140291	-0.133698	0.533399	-0.607339	0.00164706	-0.00258064	0.990451
7475	WNT6	brown	0.11985	0.576969	0.356492	0.0872816	0.786821	5.11035e-06	0.882519	1.16638e-08	0.774426	8.93799e-06	-0.576299	0.00320397	-0.801539	2.50496e-06	0.107236	0.61796	0.306831	0.14474	-0.421495	0.0402313	-0.63627	0.00083083	0.045867	0.831469
3855	KRT7	brown	0.167677	0.43353	0.386036	0.0624349	0.67213	0.000321495	0.89585	3.30605e-09	0.590244	0.00239556	-0.306493	0.145207	-0.793544	3.71583e-06	0.146894	0.49338	0.30616	0.145666	-0.249394	0.239901	-0.648802	0.000604462	-0.0581912	0.787093
23532	PRAME	brown	0.170008	0.427072	0.382071	0.0654095	0.582248	0.00283465	0.673394	0.000310197	0.449125	0.0276928	-0.256129	0.227021	-0.616869	0.00132428	0.178658	0.403566	0.30335	0.149589	-0.151169	0.480744	-0.462353	0.0229182	0.0962769	0.654498
2877	GPX2	brown	0.226087	0.288099	0.440698	0.0311284	0.776485	8.16508e-06	0.939451	1.04269e-11	0.746414	2.80791e-05	-0.47263	0.0196875	-0.84553	1.9785e-07	0.152952	0.475522	0.302159	0.151274	-0.323748	0.122766	-0.659846	0.000451271	0.0364052	0.865889
118430	MUCL1	brown	0.170414	0.425951	0.377597	0.0688949	0.759628	1.66764e-05	0.92359	1.25073e-10	0.74235	3.27541e-05	-0.531003	0.00758873	-0.848751	1.59408e-07	0.153592	0.473654	0.299192	0.155531	-0.353001	0.0906473	-0.648187	0.000614165	0.0238008	0.9121
100506895	LOC100506895	brown	0.164735	0.441759	0.401653	0.0517187	0.788685	4.68357e-06	0.919262	2.24623e-10	0.770502	1.05922e-05	-0.511015	0.0107127	-0.820324	9.21312e-07	0.131213	0.541101	0.299143	0.155602	-0.363296	0.0809922	-0.644768	0.000670659	0.08933	0.678072
1745	DLX1	brown	0.181183	0.396844	0.328999	0.116465	0.652088	0.000554787	0.9079	9.05629e-10	0.64893	0.000602447	-0.551819	0.00518173	-0.858463	8.05548e-08	0.23888	0.260942	0.298914	0.155934	-0.273478	0.19599	-0.595988	0.00211713	0.0496337	0.817846
23553	HYAL4	brown	0.148982	0.487188	0.3621	0.0820727	0.737296	3.95159e-05	0.805646	2.03153e-06	0.671765	0.000324822	-0.442362	0.0304243	-0.699596	0.000141979	0.143173	0.504511	0.298625	0.156353	-0.287594	0.172977	-0.538083	0.00668296	-0.0266231	0.901723
10848	PPP1R13L	brown	0.385058	0.0631583	0.577459	0.00312891	0.70671	0.00011322	0.950554	1.18337e-12	0.604105	0.00177088	-0.383054	0.0646619	-0.92069	1.85834e-10	0.2425	0.253568	0.298191	0.156985	-0.175063	0.413248	-0.684182	0.000226993	0.0989848	0.645394
285154	CYP1B1-AS1	brown	0.336622	0.107745	0.462585	0.0228409	0.671378	0.000328383	0.95948	1.38066e-13	0.650847	0.000573105	-0.440531	0.0311998	-0.892944	4.41294e-09	0.254862	0.229409	0.296636	0.159264	-0.191129	0.370979	-0.634415	0.000869885	0.0903379	0.674633
7783	ZP2	brown	0.181265	0.396626	0.325191	0.12101	0.652148	0.000553904	0.738669	3.75676e-05	0.638414	0.000787602	-0.378915	0.0678537	-0.609806	0.00155767	0.152195	0.477735	0.296232	0.15986	-0.219116	0.303616	-0.45142	0.0268116	0.0910473	0.672216
8797	TNFRSF10A	brown	0.229699	0.280259	0.38651	0.0620864	0.683047	0.000234718	0.923197	1.32084e-10	0.618224	0.00128313	-0.526985	0.00814667	-0.907275	9.72617e-10	0.234199	0.270682	0.296123	0.160021	-0.258767	0.222106	-0.650071	0.000584838	0.0851204	0.692503
5029	P2RY2	brown	0.219993	0.301637	0.556374	0.00475124	0.805626	2.03355e-06	0.854082	1.10264e-07	0.60486	0.00174127	-0.26398	0.2126	-0.768014	1.17761e-05	0.0117077	0.9567	0.294388	0.162599	-0.36945	0.0756047	-0.743416	3.14657e-05	-0.0737221	0.732088
4094	MAF	brown	0.147538	0.491464	0.133475	0.53409	0.45342	0.0260624	0.861197	6.58688e-08	0.51265	0.0104226	-0.697495	0.000151611	-0.91294	4.99496e-10	0.411422	0.0457808	0.293975	0.163218	-0.142053	0.507885	-0.47595	0.0187266	-0.0100391	0.962866
10221	TRIB1	brown	-0.0831426	0.699319	0.0635976	0.767818	0.375732	0.070389	0.522682	0.00878158	0.225572	0.289229	-0.251965	0.234928	-0.489864	0.015105	0.143207	0.504409	0.293893	0.163341	-0.178374	0.404325	-0.36414	0.0802363	0.235541	0.267866
284837	AATBC	brown	0.108031	0.615343	0.161223	0.451687	0.535775	0.00696772	0.893335	4.2468e-09	0.59287	0.00226466	-0.706524	0.000113899	-0.929185	5.5634e-11	0.33315	0.111655	0.293728	0.163588	-0.247907	0.242806	-0.549991	0.00536345	-0.0260766	0.903731
100130275	TFAP2A-AS1	brown	0.0980979	0.64837	0.302648	0.150581	0.598594	0.00200016	0.854519	1.06909e-07	0.512133	0.0105136	-0.376198	0.0700136	-0.821635	8.5559e-07	0.133222	0.53487	0.293455	0.163998	-0.314261	0.134768	-0.669462	0.00034652	-0.0639662	0.766509
83896	KRTAP3-1	brown	0.173269	0.418125	0.396497	0.0550848	0.764727	1.35196e-05	0.925775	9.18432e-11	0.742901	3.2083e-05	-0.526327	0.00824118	-0.846258	1.88494e-07	0.135118	0.52902	0.293213	0.164362	-0.373082	0.0725545	-0.6667	0.000374191	0.0923591	0.667755
3888	KRT82	brown	0.197964	0.353785	0.390194	0.0594279	0.711231	9.77156e-05	0.865139	4.8907e-08	0.696081	0.000158409	-0.49436	0.0140657	-0.793632	3.70013e-06	0.148167	0.4896	0.291932	0.166299	-0.327273	0.11851	-0.609056	0.0015844	-0.119945	0.576665
6523	SLC5A1	brown	0.0897914	0.676497	0.408149	0.0477074	0.764355	1.37307e-05	0.758938	1.71502e-05	0.588548	0.00248351	-0.216967	0.308501	-0.634851	0.000860554	0.00152134	0.994371	0.291426	0.16707	-0.32837	0.117208	-0.605843	0.00170339	-0.174779	0.414016
57402	S100A14	brown	0.322628	0.12414	0.519684	0.00924774	0.75926	1.69278e-05	0.961052	9.00028e-14	0.735378	4.23862e-05	-0.400837	0.0522405	-0.856547	9.25229e-08	0.185521	0.38544	0.291057	0.167632	-0.238277	0.262185	-0.658921	0.000462661	0.0834729	0.698179
284254	DYNAP	brown	0.109848	0.609376	0.208494	0.328232	0.540565	0.00638764	0.767075	1.22525e-05	0.594868	0.00216911	-0.44033	0.031286	-0.644327	0.000678246	0.257346	0.224745	0.28372	0.179097	-0.138615	0.51831	-0.407125	0.0483232	-0.0144815	0.946454
10631	POSTN	brown	0.425593	0.0381317	0.549461	0.00541717	0.668278	0.00035815	0.898292	2.57644e-09	0.626431	0.00105647	-0.284154	0.178403	-0.762083	1.50836e-05	0.288173	0.172076	0.283329	0.179722	-0.0181524	0.932907	-0.516884	0.00970166	0.0457657	0.831836
10468	FST	brown	0.464904	0.0220791	0.595661	0.00213219	0.583679	0.00275141	0.812162	1.44215e-06	0.457264	0.0246695	-0.196865	0.356518	-0.758067	1.77647e-05	0.32988	0.115432	0.28276	0.180636	0.0683683	0.75092	-0.492892	0.0143983	0.166712	0.436221
440854	CAPN14	brown	0.201595	0.344846	0.322722	0.124024	0.672714	0.000316233	0.91993	2.05641e-10	0.705694	0.000116985	-0.53283	0.00734569	-0.837718	3.27598e-07	0.234949	0.269106	0.2825	0.181055	-0.241416	0.255762	-0.574463	0.00332581	-0.0388222	0.857071
1746	DLX2	brown	0.231203	0.277035	0.383889	0.0640326	0.68092	0.00024981	0.94296	5.49715e-12	0.693775	0.000170071	-0.507727	0.0113162	-0.859506	7.46371e-08	0.214171	0.31493	0.281874	0.182064	-0.271824	0.198818	-0.627459	0.00103067	0.0538666	0.802599
4071	TM4SF1	brown	0.272123	0.198304	0.447894	0.0281749	0.726713	5.7767e-05	0.951866	8.85682e-13	0.670961	0.000332261	-0.479804	0.0176594	-0.898073	2.63558e-09	0.172501	0.420222	0.281626	0.182465	-0.303564	0.149288	-0.701949	0.000131832	0.0463598	0.829684
100505782	LOC100505782	brown	0.119776	0.577206	0.351453	0.0921703	0.706387	0.000114406	0.792105	3.98199e-06	0.596439	0.00209648	-0.494903	0.0139443	-0.78928	4.5541e-06	0.141451	0.509703	0.280808	0.183794	-0.326175	0.119823	-0.594715	0.00217631	-0.058214	0.787011
9314	KLF4	brown	-0.069687	0.746268	0.038343	0.858818	0.449158	0.0276799	0.687873	0.000203385	0.37345	0.0722506	-0.633582	0.000887912	-0.782711	6.17558e-06	0.182016	0.394639	0.279279	0.186294	-0.377738	0.0687828	-0.542549	0.00615951	0.171924	0.421802
440823	MIAT	brown	-0.254255	0.230558	0.179745	0.400663	0.161392	0.451204	-0.58106	0.00290532	-0.417478	0.042377	0.564826	0.00403183	0.587519	0.00253822	-0.0618123	0.774169	0.278363	0.187803	0.266245	0.208556	0.448294	0.0280173	0.0496559	0.817767
29842	TFCP2L1	brown	0.115592	0.590672	0.24263	0.253306	0.460435	0.0235661	0.785857	5.34446e-06	0.386655	0.06198	-0.33412	0.110553	-0.792635	3.88196e-06	0.227863	0.284227	0.277503	0.189226	-0.148206	0.489482	-0.565695	0.00396344	-0.253493	0.232006
7074	TIAM1	brown	0.38088	0.0663239	0.44811	0.0280897	0.545418	0.00584173	0.907001	1.00343e-09	0.492086	0.0145837	-0.450605	0.0271221	-0.924341	1.12597e-10	0.369951	0.0751782	0.277228	0.189683	-0.0499796	0.816598	-0.570437	0.00360689	0.117973	0.582994
642587	MIR205HG	brown	0.220779	0.299868	0.346305	0.0973725	0.679802	0.000258077	0.960867	9.47544e-14	0.720188	7.23939e-05	-0.520294	0.00915139	-0.876347	1.98831e-08	0.211109	0.322063	0.27684	0.19033	-0.275893	0.191913	-0.635938	0.000837703	-0.0501768	0.815886
7057	THBS1	brown	0.486569	0.015906	0.676026	0.000287778	0.655843	0.000502378	0.789484	4.51056e-06	0.506365	0.0115743	0.0281363	0.896166	-0.59296	0.00226026	0.185382	0.385802	0.274949	0.193499	0.0539034	0.802466	-0.492936	0.0143882	0.207509	0.330573
127534	GJB4	brown	0.178354	0.404379	0.399564	0.0530627	0.779573	7.11673e-06	0.922213	1.51227e-10	0.747273	2.71697e-05	-0.507961	0.0112724	-0.850773	1.38845e-07	0.0854489	0.691373	0.274321	0.19456	-0.412659	0.0450688	-0.70956	0.000103213	-0.0224456	0.917087
1750	DLX6	brown	0.187536	0.380209	0.295492	0.160955	0.646895	0.000635016	0.927925	6.71471e-11	0.736238	4.10767e-05	-0.529771	0.00775624	-0.80342	2.27707e-06	0.223961	0.292777	0.272225	0.198129	-0.250051	0.238622	-0.56054	0.00438426	-0.0177051	0.934557
22802	CLCA4	brown	0.123143	0.566469	0.0911158	0.671983	0.43171	0.0351592	0.817143	1.10001e-06	0.520246	0.00915893	-0.606746	0.00166921	-0.813413	1.34833e-06	0.379465	0.0674229	0.271397	0.199552	-0.0969266	0.65231	-0.412738	0.0450237	-0.159469	0.456688
1545	CYP1B1	brown	0.272235	0.198112	0.319626	0.127881	0.49428	0.0140837	0.893173	4.31483e-09	0.493624	0.0142317	-0.539067	0.00656453	-0.910177	6.95137e-10	0.352691	0.0909508	0.268271	0.204983	-0.122826	0.567478	-0.561888	0.00427071	-0.0612897	0.776031
7022	TFAP2C	brown	0.224218	0.292209	0.35279	0.0908535	0.621755	0.00118096	0.942961	5.4966e-12	0.594808	0.00217195	-0.425607	0.0381244	-0.878072	1.71798e-08	0.193085	0.366012	0.26712	0.207008	-0.255117	0.228928	-0.678154	0.000270692	-0.0817276	0.70421
4256	MGP	brown	0.246559	0.245461	0.525686	0.00833419	0.590295	0.00239296	0.594935	0.00216597	0.429939	0.0360001	-0.185327	0.385948	-0.570939	0.00357081	0.0502265	0.815707	0.266067	0.208871	-0.210094	0.32445	-0.526576	0.00820533	-0.227686	0.284611
91156	IGFN1	brown	0.291108	0.167553	0.449968	0.0273666	0.720639	7.12865e-05	0.918297	2.5481e-10	0.694309	0.000167307	-0.511713	0.010588	-0.878407	1.66938e-08	0.190264	0.373189	0.265307	0.210225	-0.277705	0.188892	-0.654376	0.000522313	-0.034522	0.87277
1830	DSG3	brown	0.178336	0.404428	0.33456	0.110054	0.719947	7.29913e-05	0.944924	3.77351e-12	0.765233	1.3237e-05	-0.55837	0.00457233	-0.85839	8.09836e-08	0.158674	0.458964	0.265132	0.210536	-0.351107	0.092513	-0.653247	0.00053812	0.0121731	0.95498
1844	DUSP2	brown	0.547643	0.00560469	0.67052	0.000336402	0.426789	0.0375352	0.514535	0.0100964	0.215934	0.310868	0.271291	0.199733	-0.332935	0.1119	0.252826	0.233279	0.264619	0.211453	0.307705	0.14354	-0.23554	0.267869	0.412776	0.0450019
5268	SERPINB5	brown	0.192132	0.368427	0.354961	0.0887452	0.729044	5.32122e-05	0.95354	6.04739e-13	0.769079	1.12559e-05	-0.552808	0.00508564	-0.861391	6.49238e-08	0.153248	0.474657	0.264255	0.212106	-0.355289	0.0884303	-0.664483	0.000397766	0.0337724	0.875511
154064	RAET1L	brown	0.206519	0.332938	0.457095	0.0247295	0.796501	3.21799e-06	0.914705	4.02086e-10	0.735419	4.23223e-05	-0.47284	0.0196256	-0.8346	3.97721e-07	0.0831703	0.699223	0.262829	0.214675	-0.396379	0.0551642	-0.71275	9.29411e-05	0.020995	0.92243
285848	PNPLA1	brown	0.345757	0.0979392	0.663104	0.000413072	0.806534	1.94029e-06	0.778544	7.45211e-06	0.642062	0.000718475	-0.151593	0.479498	-0.628009	0.00101708	-0.00386902	0.985685	0.262536	0.215204	-0.286543	0.174623	-0.637586	0.000804063	0.225167	0.290119
9076	CLDN1	brown	0.0249144	0.908004	0.26354	0.213391	0.771439	1.01742e-05	0.773171	9.44018e-06	0.79044	4.31099e-06	-0.584281	0.00271702	-0.669845	0.000342827	0.0217054	0.919813	0.261147	0.217732	-0.49191	0.0146245	-0.56819	0.0037723	0.0868895	0.686425
3861	KRT14	brown	0.15694	0.46395	0.304092	0.148546	0.701032	0.000135707	0.93811	1.3185e-11	0.755105	2.00042e-05	-0.620076	0.00122865	-0.880212	1.4286e-08	0.152257	0.477555	0.260981	0.218035	-0.397761	0.0542445	-0.671257	0.0003295	0.0190631	0.929549
84894	LINGO1	brown	0.268676	0.204274	0.326315	0.119655	0.558465	0.00456398	0.922946	1.36745e-10	0.625434	0.00108204	-0.478804	0.0179315	-0.836078	3.62964e-07	0.282287	0.181397	0.260106	0.219638	-0.157652	0.461899	-0.563727	0.00411983	0.0345221	0.872769
6778	STAT6	brown	0.422459	0.0397292	0.518124	0.00949833	0.592748	0.00227059	0.946526	2.74784e-12	0.557633	0.00463771	-0.367926	0.0769123	-0.912014	5.58682e-10	0.282979	0.180284	0.257533	0.224397	-0.102928	0.632223	-0.648499	0.000609217	0.0894151	0.677781
26119	LDLRAP1	brown	0.357323	0.0864938	0.520626	0.00909915	0.567882	0.00379542	0.874208	2.37639e-08	0.43447	0.0338798	-0.23463	0.269776	-0.858472	8.05022e-08	0.194368	0.362773	0.257409	0.224627	-0.14394	0.502206	-0.688359	0.000200442	-0.0162316	0.939993
56649	TMPRSS4	brown	0.303111	0.149926	0.484198	0.0165035	0.747006	2.74497e-05	0.922769	1.40117e-10	0.739758	3.60816e-05	-0.385741	0.0626522	-0.802025	2.44425e-06	0.126299	0.556485	0.256799	0.225766	-0.272197	0.198178	-0.652481	0.000549086	-0.0702579	0.744257
203430	ZCCHC5	brown	0.167895	0.432926	0.443277	0.0300429	0.596086	0.00211259	0.505513	0.0117381	0.358676	0.085224	-0.190593	0.372349	-0.506888	0.0114746	0.042801	0.842593	0.256543	0.226246	-0.231199	0.277043	-0.46245	0.022886	0.071324	0.740506
249	ALPL	brown	0.215467	0.31194	0.451024	0.0269621	0.717357	7.96893e-05	0.834809	3.92627e-07	0.696136	0.000158138	-0.457047	0.0247463	-0.763069	1.44825e-05	0.105882	0.622427	0.256179	0.226927	-0.341424	0.102504	-0.622809	0.00115186	0.274921	0.193546
9510	ADAMTS1	brown	0.244507	0.249539	0.487934	0.0155701	0.622426	0.00116236	0.58801	0.00251199	0.413027	0.0448588	-0.17092	0.42456	-0.505814	0.01168	0.0606459	0.778326	0.254688	0.229737	-0.198011	0.353668	-0.464015	0.0223688	0.43806	0.0322714
100507439	NA	brown	0.201433	0.345241	0.384783	0.0633634	0.734643	4.35327e-05	0.957278	2.44635e-13	0.741784	3.34563e-05	-0.542149	0.00620496	-0.896966	2.95238e-09	0.122324	0.569074	0.254144	0.230768	-0.391897	0.0582296	-0.720967	7.0492e-05	0.0639997	0.76639
157381	LINC00964	brown	0.228031	0.283863	0.294883	0.161862	0.523017	0.00873072	0.790841	4.22962e-06	0.554607	0.00491454	-0.472408	0.0197533	-0.749104	2.53184e-05	0.223869	0.292981	0.25362	0.231765	-0.203111	0.341153	-0.515445	0.00994191	0.119944	0.57667
100130938	NA	brown	0.145138	0.498617	0.390201	0.0594233	0.756029	1.92801e-05	0.817788	1.06145e-06	0.686208	0.000213754	-0.511995	0.010538	-0.789876	4.42769e-06	0.0268819	0.900772	0.252796	0.233336	-0.466888	0.0214435	-0.68925	0.000195143	-0.00650747	0.975925
2669	GEM	brown	0.372469	0.0730625	0.421286	0.0403407	0.33461	0.109998	0.619613	0.00124206	0.191052	0.371177	-0.12821	0.550482	-0.61085	0.0015211	0.333149	0.111656	0.252595	0.23372	0.133672	0.53348	-0.359595	0.0843692	0.427553	0.0371584
1748	DLX4	brown	0.285578	0.176143	0.425778	0.0380387	0.705963	0.000115979	0.972246	2.28095e-15	0.747447	2.69892e-05	-0.533025	0.00732015	-0.904613	1.3111e-09	0.17458	0.414557	0.251069	0.236654	-0.322274	0.124577	-0.694518	0.000166234	0.0654995	0.761069
286178	LOC286178	brown	-0.438589	0.0320396	-0.239044	0.260606	-0.00823312	0.969543	-0.463979	0.0223805	-0.252928	0.233084	-0.116306	0.588366	0.274718	0.19389	0.0630432	0.769789	0.250372	0.238001	-0.00931984	0.965525	0.369157	0.075854	-0.0867634	0.686858
9099	USP2	brown	-0.723235	6.52036e-05	-0.628158	0.00101343	-0.442946	0.0301805	-0.82052	9.11221e-07	-0.833008	4.38466e-07	0.172296	0.420784	0.5854	0.00265403	0.194817	0.361643	0.249679	0.239345	0.351628	0.0919964	0.753563	2.12656e-05	-0.21676	0.308975
89780	WNT3A	brown	0.236371	0.266133	0.357713	0.086127	0.674017	0.000304761	0.964963	2.86191e-14	0.74071	3.4827e-05	-0.551531	0.00521002	-0.885255	9.11977e-09	0.183128	0.391707	0.249471	0.239751	-0.320183	0.127181	-0.666606	0.000375167	0.0615785	0.775002
79785	RERGL	brown	-0.699867	0.000140779	-0.609944	0.00155279	-0.339725	0.104337	-0.79086	4.2258e-06	-0.670881	0.000333008	0.0971616	0.651518	0.629531	0.000980295	0.190497	0.372593	0.249231	0.240217	0.32284	0.12388	0.797459	3.06998e-06	-0.202579	0.342447
2248	FGF3	brown	0.297018	0.158702	0.42256	0.039677	0.702937	0.000127764	0.955949	3.40521e-13	0.755011	2.00796e-05	-0.4742	0.0192282	-0.842115	2.47467e-07	0.180068	0.399805	0.247623	0.243363	-0.270306	0.201436	-0.641253	0.000733335	0.0386932	0.857541
83481	EPPK1	brown	0.280966	0.183537	0.405309	0.04943	0.615021	0.00138224	0.923742	1.22446e-10	0.633759	0.000884058	-0.484896	0.0163257	-0.888156	6.97789e-09	0.249303	0.240077	0.247513	0.243581	-0.210527	0.323429	-0.623658	0.00112887	0.152596	0.476561
400576	LOC400576	brown	0.140419	0.512827	0.181111	0.397034	0.46808	0.0210692	0.708505	0.000106823	0.478315	0.0180657	-0.454268	0.0257496	-0.662805	0.000416451	0.35041	0.0932064	0.247426	0.243752	-0.0243783	0.909975	-0.300859	0.153128	-0.132111	0.538313
1749	DLX5	brown	0.161656	0.450454	0.260708	0.218533	0.641042	0.000737257	0.934046	2.60361e-11	0.751327	2.32201e-05	-0.571514	0.00352978	-0.824563	7.2357e-07	0.182486	0.393399	0.246983	0.244625	-0.324712	0.121591	-0.60547	0.00171767	0.0182103	0.932694
3006	HIST1H1C	brown	-0.375757	0.0703689	-0.0016591	0.993861	0.168852	0.43027	-0.582068	0.00284527	-0.281957	0.181931	0.202951	0.341542	0.490849	0.0148722	-0.059768	0.781458	0.245547	0.247467	0.0799499	0.71037	0.439173	0.0317853	0.0429413	0.842083
100506697	LINC00327	brown	0.0934902	0.663918	0.137659	0.521229	0.489671	0.0151511	0.873767	2.46452e-08	0.556395	0.00474931	-0.603487	0.00179544	-0.853548	1.14484e-07	0.250705	0.237356	0.244686	0.24918	-0.278667	0.187301	-0.574405	0.00332972	0.0128817	0.952362
3725	JUN	brown	0.109421	0.610776	0.130578	0.543081	0.403839	0.0503408	0.734616	4.35769e-05	0.386585	0.0620315	-0.552016	0.00516253	-0.777021	7.97406e-06	0.239957	0.258734	0.244605	0.249343	-0.241342	0.255911	-0.514922	0.0100304	0.163445	0.445391
84552	PARD6G	brown	0.372108	0.0733632	0.541745	0.00625118	0.713439	9.08441e-05	0.950987	1.07622e-12	0.684388	0.000225613	-0.463819	0.0224329	-0.902972	1.56932e-09	0.191101	0.371051	0.244488	0.249575	-0.258004	0.22352	-0.699568	0.000142103	0.0650072	0.762814
100287275	LOC100287275	brown	-0.0194145	0.928254	0.261885	0.216386	0.607083	0.00165661	0.610872	0.00152033	0.570877	0.00357524	-0.343852	0.0999269	-0.509447	0.0109971	0.0752223	0.726837	0.244465	0.249621	-0.286898	0.174067	-0.414296	0.0441397	0.12783	0.551673
7103	TSPAN8	brown	0.226937	0.286242	0.216834	0.308805	0.378494	0.0681849	0.790635	4.27111e-06	0.529047	0.00785626	-0.414304	0.0441351	-0.695575	0.000160904	0.371673	0.0737265	0.241384	0.255826	0.0235984	0.912844	-0.354153	0.0895261	0.0175076	0.935286
3934	LCN2	brown	0.0431257	0.841413	0.287405	0.173273	0.61845	0.00127637	0.738924	3.7215e-05	0.546383	0.00573785	-0.210719	0.322979	-0.594592	0.00218211	-0.0237712	0.912209	0.240479	0.257669	-0.345445	0.098263	-0.597381	0.00205388	-0.168379	0.431581
9229	DLGAP1	brown	0.409912	0.0466617	0.428182	0.0368503	0.336784	0.107565	0.525781	0.00832037	0.324498	0.12185	-0.14493	0.499239	-0.461216	0.0233005	0.46245	0.0228859	0.236925	0.264982	0.33994	0.104102	-0.08	0.710196	0.466978	0.021415
100507420	LOC100507420	brown	0.179901	0.400249	0.361154	0.0829341	0.718665	7.62403e-05	0.941493	7.21839e-12	0.735797	4.17436e-05	-0.578664	0.00305254	-0.900664	2.01013e-09	0.0986411	0.646547	0.23675	0.265345	-0.437908	0.032338	-0.736886	4.01139e-05	-0.00381018	0.985902
55765	C1orf106	brown	0.455612	0.0252607	0.598055	0.00202389	0.677984	0.000272025	0.970077	5.16767e-15	0.640479	0.000747808	-0.291704	0.166646	-0.863324	5.61564e-08	0.205525	0.33532	0.236292	0.266299	-0.140313	0.51315	-0.682225	0.000240449	0.058845	0.784755
9245	GCNT3	brown	0.0641645	0.765805	0.453058	0.0261967	0.78967	4.47099e-06	0.689874	0.000191502	0.614093	0.00141218	-0.190554	0.372448	-0.56874	0.00373121	-0.187799	0.379527	0.236042	0.266819	-0.519325	0.00930498	-0.705055	0.000119411	0.00326362	0.987925
1945	EFNA4	brown	0.436944	0.0327646	0.563863	0.00410887	0.664188	0.000401002	0.94715	2.42216e-12	0.647153	0.000630802	-0.422509	0.0397032	-0.902613	1.6316e-09	0.213698	0.316025	0.233379	0.272412	-0.202526	0.342574	-0.687059	0.0002084	0.0292142	0.89221
80162	ATHL1	brown	0.33899	0.105136	0.347174	0.0964795	0.431267	0.0353681	0.884403	9.85272e-09	0.494731	0.0139825	-0.390254	0.0593853	-0.856437	9.32568e-08	0.335365	0.109148	0.233047	0.273114	-0.0483836	0.822362	-0.541753	0.00625022	0.177208	0.407456
2150	F2RL1	brown	0.412687	0.0450527	0.559594	0.00446545	0.670293	0.000338551	0.925308	9.81887e-11	0.646347	0.000644036	-0.3111	0.138948	-0.832706	4.46611e-07	0.183275	0.391322	0.23191	0.275527	-0.178023	0.405266	-0.660242	0.000446475	0.222699	0.295578
159371	SLC35G1	brown	0.193145	0.365859	0.346767	0.0968971	0.679096	0.000263414	0.917871	2.6927e-10	0.758768	1.72685e-05	-0.464958	0.0220615	-0.75929	1.69071e-05	0.135037	0.529271	0.231786	0.275791	-0.303112	0.149925	-0.606544	0.00167679	-0.00900716	0.966681
1045	CDX2	brown	0.16658	0.436589	0.281863	0.182082	0.570621	0.00359361	0.753364	2.1434e-05	0.559864	0.00444212	-0.489592	0.01517	-0.749442	2.49888e-05	0.135276	0.528534	0.231706	0.27596	-0.323288	0.123328	-0.559442	0.0044786	-0.0792961	0.71264
415117	STX19	brown	0.30538	0.146749	0.333407	0.111362	0.480539	0.0174616	0.898467	2.53034e-09	0.51401	0.0101864	-0.414396	0.0440836	-0.851761	1.29683e-07	0.272511	0.197641	0.23056	0.278409	-0.139993	0.51412	-0.597474	0.00204972	-0.0502488	0.815627
5317	PKP1	brown	0.244147	0.250257	0.332861	0.111985	0.660823	0.000439513	0.961391	8.18753e-14	0.767417	1.20771e-05	-0.561385	0.00431277	-0.866165	4.51923e-08	0.185803	0.384707	0.228667	0.282485	-0.309323	0.141339	-0.642091	0.000717957	0.0154041	0.943048
80131	LRRC8E	brown	0.329729	0.115609	0.577825	0.00310552	0.800072	2.69642e-06	0.925661	9.3359e-11	0.729337	5.26614e-05	-0.322938	0.123758	-0.797603	3.04816e-06	0.0168239	0.937808	0.228482	0.282886	-0.367559	0.0772299	-0.762594	1.47689e-05	-0.0326659	0.87956
7020	TFAP2A	brown	0.224459	0.291679	0.32441	0.121958	0.626213	0.00106202	0.959246	1.46957e-13	0.677054	0.000279413	-0.463107	0.0226677	-0.862896	5.80025e-08	0.158084	0.460657	0.228267	0.28335	-0.298611	0.156373	-0.681404	0.000246302	-0.0894844	0.677545
341277	OVCH2	brown	0.218586	0.304817	0.362833	0.0814094	0.559591	0.0044657	0.661832	0.000427644	0.526954	0.00815103	-0.237564	0.263657	-0.548792	0.0054856	0.155753	0.467379	0.228147	0.283611	-0.096551	0.653575	-0.40423	0.0500971	-0.183598	0.390471
1308	COL17A1	brown	0.198305	0.35294	0.345012	0.0987131	0.706713	0.000113207	0.960305	1.10536e-13	0.776495	8.16144e-06	-0.558701	0.00454317	-0.868909	3.64666e-08	0.115856	0.589818	0.227533	0.284945	-0.397423	0.0544682	-0.70249	0.000129589	0.0479689	0.823861
85377	MICALL1	brown	0.0749247	0.727878	0.33206	0.112903	0.769126	1.12333e-05	0.853519	1.14712e-07	0.749543	2.48909e-05	-0.568522	0.00374748	-0.790446	4.30973e-06	-0.0034098	0.987384	0.227087	0.285916	-0.533502	0.00725799	-0.71848	7.67221e-05	0.0427166	0.842899
6369	CCL24	brown	0.316166	0.132292	0.477166	0.0183843	0.703993	0.000123539	0.859449	7.495e-08	0.657589	0.000479502	-0.32713	0.11868	-0.762788	1.46514e-05	0.0970343	0.651947	0.226445	0.287316	-0.26949	0.202852	-0.64384	0.000686728	0.0411106	0.848738
3866	KRT15	brown	0.165562	0.439436	0.235091	0.268808	0.58134	0.00288853	0.936466	1.74565e-11	0.704967	0.000119746	-0.59353	0.0022327	-0.876248	2.00495e-08	0.214727	0.313646	0.225368	0.289677	-0.294586	0.162303	-0.617805	0.00129574	-0.0690141	0.748641
53836	GPR87	brown	0.219267	0.303274	0.397429	0.0544644	0.721827	6.84427e-05	0.945435	3.41378e-12	0.729867	5.16804e-05	-0.435644	0.0333468	-0.837216	3.38084e-07	0.081342	0.705544	0.225366	0.28968	-0.366448	0.0781972	-0.719517	7.40668e-05	-0.0774	0.719237
244	NA	brown	0.186743	0.382264	0.434138	0.0340317	0.796812	3.16924e-06	0.911513	5.93249e-10	0.79077	4.24383e-06	-0.498024	0.0132626	-0.826924	6.30724e-07	0.0109804	0.959387	0.225013	0.290458	-0.478781	0.0179377	-0.749573	2.48616e-05	0.0991353	0.644889
90019	SYT8	brown	0.248036	0.242552	0.347039	0.0966178	0.603058	0.00181264	0.959991	1.20387e-13	0.656545	0.000493071	-0.528907	0.00787559	-0.928561	6.10956e-11	0.188359	0.378083	0.224556	0.291464	-0.305578	0.146473	-0.705834	0.000116461	-0.0521049	0.808937
344167	FOXI3	brown	0.220439	0.300631	0.296469	0.15951	0.630514	0.00095717	0.965982	2.07829e-14	0.737512	3.92028e-05	-0.561112	0.0043358	-0.867992	3.91984e-08	0.199227	0.35066	0.22439	0.291831	-0.298399	0.156682	-0.636859	0.000818757	0.0208392	0.923004
11197	WIF1	brown	0.505155	0.0118075	0.508393	0.0111917	0.50874	0.0111273	0.888817	6.55822e-09	0.569174	0.00369911	-0.310063	0.14034	-0.777314	7.87118e-06	0.354022	0.0896532	0.22426	0.292118	0.0548083	0.799216	-0.476405	0.0185981	0.0565968	0.792801
349136	WDR86	brown	0.586606	0.00258759	0.808363	1.76384e-06	0.595365	0.0021459	0.748988	2.54322e-05	0.440746	0.0311082	0.0381904	0.859375	-0.64651	0.000641333	0.168305	0.431785	0.224208	0.292232	0.0452026	0.833877	-0.559039	0.0045136	0.0551289	0.798065
171177	RHOV	brown	0.402637	0.0510948	0.604167	0.00176844	0.769457	1.10761e-05	0.899474	2.27844e-09	0.756992	1.85508e-05	-0.215117	0.312745	-0.705367	0.00011822	0.0537543	0.803003	0.223384	0.294055	-0.243066	0.252428	-0.65726	0.000483738	-0.0707007	0.742698
133690	CAPSL	brown	-0.268	0.205458	-0.136273	0.525473	-0.266412	0.20826	-0.765561	1.30569e-05	-0.719997	7.28665e-05	0.357168	0.0866405	0.57173	0.00351449	0.276138	0.191503	0.223063	0.294769	0.588991	0.00246031	0.777559	7.78596e-06	0.2136	0.316252
2192	FBLN1	brown	0.488115	0.015526	0.595058	0.00216022	0.59819	0.00201791	0.929811	5.06089e-11	0.567841	0.00379854	-0.304864	0.147466	-0.865797	4.64944e-08	0.245512	0.247535	0.222954	0.295011	-0.0922506	0.668124	-0.649914	0.000587237	-0.00369694	0.986321
56243	KIAA1217	brown	0.477365	0.0183288	0.51452	0.010099	0.531784	0.007484	0.922227	1.50948e-10	0.531303	0.0075484	-0.342436	0.101424	-0.873412	2.53745e-08	0.322061	0.124841	0.222333	0.296393	-0.0197106	0.927162	-0.586796	0.00257725	0.0992692	0.644441
8651	SOCS1	brown	0.222251	0.296576	0.583681	0.00275129	0.750683	2.38117e-05	0.74132	3.40434e-05	0.554241	0.00494891	-0.129898	0.5452	-0.638582	0.0007843	-0.141223	0.510393	0.2213	0.298701	-0.443521	0.0299416	-0.764294	1.3765e-05	0.124241	0.562987
285987	DLX6-AS1	brown	0.231342	0.276737	0.297969	0.157309	0.595216	0.00215284	0.913995	4.3902e-10	0.750209	2.42551e-05	-0.475125	0.0189619	-0.747093	2.73586e-05	0.210613	0.323228	0.219215	0.303393	-0.213784	0.315825	-0.530224	0.00769432	0.116191	0.588736
54756	IL17RD	brown	0.365378	0.0791383	0.33074	0.11443	0.41363	0.0445156	0.878567	1.64674e-08	0.464923	0.0220728	-0.436109	0.0331377	-0.865456	4.77333e-08	0.379936	0.0670556	0.219147	0.303545	-0.0139296	0.948492	-0.510055	0.0108861	0.116997	0.586136
11223	MST1L	brown	0.480558	0.0174566	0.517758	0.00955797	0.511322	0.0106578	0.896626	3.05629e-09	0.561062	0.00434002	-0.29836	0.156739	-0.804316	2.17523e-06	0.308758	0.142105	0.218819	0.304287	-0.00460646	0.982957	-0.533251	0.00729067	0.177025	0.407948
8612	PPAP2C	brown	0.305934	0.145979	0.489955	0.0150835	0.62968	0.000976766	0.887475	7.43523e-09	0.581734	0.00286506	-0.230786	0.277927	-0.792146	3.97418e-06	0.121497	0.571707	0.218524	0.304958	-0.20823	0.328859	-0.670213	0.000339313	0.0367609	0.86459
4804	NGFR	brown	0.387548	0.0613281	0.368539	0.076384	0.491804	0.014649	0.924036	1.17506e-10	0.589994	0.00240837	-0.390766	0.0590234	-0.829759	5.33344e-07	0.300159	0.154135	0.217656	0.30693	-0.0704545	0.743565	-0.555504	0.00483111	-0.0039279	0.985467
200010	SLC5A9	brown	0.327282	0.118499	0.369619	0.0754603	0.516356	0.00978916	0.925831	9.11081e-11	0.577541	0.00312362	-0.457275	0.0246655	-0.891908	4.88161e-09	0.270294	0.201457	0.217412	0.307486	-0.15826	0.46015	-0.623428	0.00113504	0.0802356	0.709379
146433	IL34	brown	-0.682704	0.000237091	-0.665893	0.000382624	-0.36105	0.083029	-0.638726	0.000781478	-0.583639	0.00275369	-0.054537	0.80019	0.41384	0.0443967	0.193647	0.36459	0.216045	0.310611	0.200998	0.346307	0.632113	0.000920507	-0.329554	0.115814
256158	HMCN2	brown	0.132781	0.536238	0.0495189	0.818261	0.290597	0.168335	0.791635	4.0725e-06	0.369314	0.07572	-0.503131	0.0122065	-0.801842	2.46692e-06	0.404133	0.0501577	0.215695	0.311417	-0.0133757	0.950538	-0.40956	0.046869	0.0906758	0.673482
7171	TPM4	brown	0.477823	0.0182017	0.700589	0.000137616	0.748258	2.61592e-05	0.916029	3.40654e-10	0.67	0.00034134	-0.185577	0.385294	-0.76676	1.24161e-05	0.0818906	0.703646	0.215397	0.3121	-0.209129	0.326728	-0.710515	0.000100041	0.179532	0.401231
4285	MIPEP	brown	0.032714	0.879384	0.346242	0.0974375	0.710753	9.92621e-05	0.668543	0.000355523	0.640789	0.000741977	-0.420853	0.0405686	-0.606574	0.00167565	-0.0877072	0.683623	0.215231	0.312483	-0.535295	0.0070282	-0.619589	0.00124276	0.0197461	0.927032
23676	SMPX	brown	0.285694	0.17596	0.48851	0.01543	0.607446	0.00164309	0.639614	0.000764264	0.51734	0.00962643	-0.115346	0.59147	-0.493677	0.0142197	0.132511	0.537072	0.214852	0.313357	-0.0494154	0.818635	-0.389255	0.0600973	-0.0812558	0.705843
3860	KRT13	brown	0.235297	0.268376	0.333456	0.111306	0.642735	0.000706317	0.907492	9.48899e-10	0.73215	4.76327e-05	-0.528278	0.00796344	-0.835102	3.8559e-07	0.173012	0.418826	0.214388	0.314427	-0.286249	0.175086	-0.61584	0.00135629	-0.103875	0.629076
79669	C3orf52	brown	0.331691	0.113329	0.592061	0.00230433	0.778613	7.42913e-06	0.892748	4.49824e-09	0.695373	0.000161912	-0.365357	0.0791564	-0.820756	8.99176e-07	0.0434536	0.840223	0.214156	0.314964	-0.363338	0.0809548	-0.744077	3.06895e-05	0.0818337	0.703843
65266	WNK4	brown	0.417639	0.0422894	0.330955	0.11418	0.379463	0.0674246	0.847043	1.78858e-07	0.488864	0.0153447	-0.395978	0.0554329	-0.791666	4.06638e-06	0.430607	0.0356811	0.212298	0.319281	0.102479	0.633717	-0.40542	0.049362	0.0210279	0.922308
407012	MIR24-1	brown	0.128946	0.548174	0.184457	0.388221	0.556616	0.00472929	0.933621	2.789e-11	0.689337	0.000194627	-0.6139	0.00141844	-0.874642	2.29267e-08	0.181976	0.394746	0.211647	0.320803	-0.347853	0.0957853	-0.643433	0.000693897	-0.109389	0.61088
3772	KCNJ15	brown	0.217284	0.307779	0.355741	0.0879971	0.700184	0.000139383	0.955805	3.52731e-13	0.759288	1.69084e-05	-0.518882	0.00937588	-0.853241	1.16977e-07	0.0764314	0.722614	0.210372	0.323794	-0.414743	0.0438885	-0.728134	5.49503e-05	-0.0326484	0.879624
79774	GRTP1	brown	0.43155	0.0352347	0.470905	0.0202023	0.479117	0.017846	0.885647	8.7998e-09	0.487761	0.0156124	-0.370998	0.0742929	-0.884216	1.00204e-08	0.320917	0.126263	0.210255	0.32407	-0.0444295	0.836681	-0.585158	0.00266757	0.139937	0.51429
3038	HAS3	brown	0.294049	0.163107	0.405018	0.0496095	0.694526	0.00016619	0.931642	3.81666e-11	0.810779	1.55268e-06	-0.458859	0.0241095	-0.773255	9.40586e-06	0.131307	0.540811	0.207389	0.330859	-0.290402	0.168634	-0.618532	0.00127393	0.0667042	0.756802
7087	ICAM5	brown	0.246013	0.24654	0.225059	0.290355	0.421326	0.04032	0.758083	1.77532e-05	0.494465	0.014042	-0.240001	0.258644	-0.610745	0.00152473	0.244552	0.249447	0.206722	0.332452	-0.0138734	0.948699	-0.392458	0.0578384	-0.144256	0.501259
728113	ANXA8L1	brown	0.162561	0.44789	0.328391	0.117182	0.6961	0.000158315	0.909033	7.94593e-10	0.763677	1.41227e-05	-0.521419	0.00897551	-0.812768	1.39603e-06	0.0572896	0.790319	0.206692	0.332523	-0.433717	0.0342254	-0.69903	0.000144522	0.104675	0.626423
10562	OLFM4	brown	0.26812	0.205248	0.329629	0.115725	0.496454	0.013602	0.855351	1.00785e-07	0.515763	0.00988842	-0.270338	0.201381	-0.730309	5.08735e-05	0.190009	0.373842	0.204927	0.336761	-0.132926	0.535788	-0.568963	0.00371472	-0.0416093	0.846924
3851	KRT4	brown	0.229006	0.281752	0.429124	0.0363925	0.623819	0.00112453	0.588431	0.00248967	0.489457	0.0152022	-0.104394	0.627356	-0.460441	0.023564	0.0564416	0.793357	0.204431	0.337957	-0.113454	0.597606	-0.409665	0.0468072	-0.0400459	0.852613
26468	LHX6	brown	0.290595	0.168338	0.641273	0.00073297	0.801398	2.52277e-06	0.733224	4.58263e-05	0.591686	0.00232288	-0.138023	0.520116	-0.623884	0.0011228	-0.141597	0.509262	0.203125	0.341118	-0.421205	0.0403832	-0.735421	4.23198e-05	0.0783845	0.715809
2709	GJB5	brown	0.10966	0.609992	0.320606	0.126651	0.729018	5.32612e-05	0.868385	3.80055e-08	0.77293	9.53957e-06	-0.466547	0.0215517	-0.765622	1.30237e-05	-0.030429	0.887755	0.202786	0.341941	-0.502065	0.012421	-0.718329	7.71144e-05	0.0539116	0.802437
6382	SDC1	brown	0.365923	0.078658	0.526596	0.00820244	0.740297	3.53664e-05	0.973154	1.58864e-15	0.794941	3.47278e-06	-0.402454	0.0512105	-0.839593	2.90948e-07	0.0966423	0.653267	0.201691	0.344611	-0.31457	0.134365	-0.719839	7.32595e-05	0.0735958	0.732531
23516	SLC39A14	brown	0.0753039	0.726552	0.270855	0.200486	0.710733	9.93273e-05	0.862355	6.0411e-08	0.752247	2.23975e-05	-0.562824	0.0041934	-0.783608	5.92767e-06	-0.0278541	0.897202	0.200946	0.346434	-0.551568	0.00520639	-0.731117	4.94271e-05	-0.0418029	0.84622
779	CACNA1S	brown	0.231992	0.275351	0.205879	0.334471	0.491305	0.0147653	0.909584	7.4517e-10	0.643017	0.000701279	-0.534153	0.00717386	-0.814305	1.28484e-06	0.25987	0.22007	0.199709	0.349472	-0.19157	0.369856	-0.541102	0.00632518	-0.0531402	0.805211
1958	EGR1	brown	-0.0662259	0.758495	-0.100723	0.639577	0.183346	0.391133	0.425777	0.0380392	0.247946	0.242729	-0.380124	0.0669092	-0.393906	0.0568398	0.189801	0.374376	0.199106	0.35096	-0.136881	0.523607	-0.207897	0.329651	0.296025	0.160167
27074	LAMP3	brown	0.16858	0.431024	0.466724	0.0214956	0.734812	4.32675e-05	0.809961	1.62147e-06	0.617648	0.0013005	-0.185986	0.38423	-0.667486	0.00036613	-0.0991603	0.644806	0.198842	0.35161	-0.421243	0.0403635	-0.74025	3.5428e-05	-0.0149121	0.944864
4948	OCA2	brown	0.425476	0.0381903	0.531793	0.00748279	0.639093	0.000774323	0.918398	2.51461e-10	0.713706	9.00429e-05	-0.333924	0.110775	-0.756608	1.88386e-05	0.197578	0.354744	0.198496	0.352466	-0.139185	0.516575	-0.584416	0.00270935	0.0644893	0.764652
9547	CXCL14	brown	0.60877	0.00159468	0.75835	1.75628e-05	0.660995	0.000437466	0.876104	2.02931e-08	0.605402	0.0017203	-0.0836221	0.697664	-0.727378	5.64335e-05	0.179024	0.402588	0.198138	0.353355	-0.017461	0.935458	-0.603613	0.00179037	0.194417	0.362648
8626	TP63	brown	0.291927	0.166307	0.390594	0.0591449	0.653189	0.000538949	0.985183	2.43142e-18	0.745204	2.94057e-05	-0.513302	0.0103088	-0.89055	5.56354e-09	0.149148	0.486697	0.198036	0.353606	-0.328375	0.117201	-0.710032	0.000101636	0.00548797	0.979696
861	RUNX1	brown	0.41993	0.0410568	0.555095	0.00486903	0.627952	0.0010185	0.950128	1.29788e-12	0.584935	0.00268007	-0.313332	0.135987	-0.887177	7.644e-09	0.155611	0.467789	0.197912	0.353913	-0.21425	0.314746	-0.73715	3.9727e-05	0.0906229	0.673662
5480	PPIC	brown	0.49683	0.0135201	0.784724	5.63157e-06	0.725857	5.95255e-05	0.7992	2.81634e-06	0.515355	0.00995698	0.0051389	0.980987	-0.695473	0.000161414	-0.0152831	0.943494	0.197612	0.35466	-0.198274	0.353018	-0.737108	3.97891e-05	0.00246041	0.990896
306	ANXA3	brown	0.219853	0.301952	0.474389	0.0191737	0.748073	2.63462e-05	0.886552	8.09836e-09	0.735162	4.272e-05	-0.298793	0.156109	-0.742634	3.24065e-05	-0.0263873	0.90259	0.197514	0.354902	-0.40478	0.049756	-0.737043	3.98842e-05	-0.0227861	0.915834
135398	C6orf141	brown	0.48786	0.0155882	0.524757	0.00847046	0.527773	0.00803458	0.875129	2.20167e-08	0.553889	0.00498227	-0.298088	0.157136	-0.812371	1.42613e-06	0.300051	0.154289	0.197064	0.356023	0.00902422	0.966618	-0.540946	0.00634333	-0.0217748	0.919557
9965	FGF19	brown	0.22019	0.301191	0.232098	0.275126	0.557207	0.00467586	0.942962	5.49502e-12	0.717499	7.9308e-05	-0.562816	0.00419405	-0.84768	1.71375e-07	0.214662	0.313795	0.196307	0.357909	-0.264835	0.211067	-0.595267	0.00215048	-0.010025	0.962918
2528	FUT6	brown	0.179182	0.402166	0.351718	0.0919079	0.523445	0.00866605	0.561288	0.00432096	0.485131	0.0162663	-0.251794	0.235256	-0.512881	0.0103821	0.107575	0.616843	0.196298	0.357933	-0.141541	0.509432	-0.392346	0.0579164	-0.318516	0.129285
9407	TMPRSS11D	brown	0.19423	0.36312	0.292247	0.165821	0.652767	0.000544965	0.915218	3.77207e-10	0.736491	4.06987e-05	-0.552692	0.00509685	-0.837578	3.30484e-07	0.129148	0.547545	0.194884	0.361475	-0.352488	0.09115	-0.644819	0.000669772	-0.0217936	0.919488
1825	DSC3	brown	0.264941	0.210877	0.399912	0.0528365	0.702413	0.000129907	0.967629	1.21342e-14	0.789343	4.54054e-06	-0.494555	0.0140218	-0.853393	1.15731e-07	0.101134	0.638202	0.193185	0.365758	-0.36421	0.0801746	-0.708714	0.0001061	0.0190483	0.929604
3673	ITGA2	brown	0.343341	0.100466	0.390388	0.0592906	0.597642	0.00204224	0.971134	3.49618e-15	0.706618	0.000113557	-0.470304	0.0203843	-0.861835	6.28094e-08	0.22587	0.288574	0.190391	0.372865	-0.202744	0.342044	-0.628697	0.00100032	0.0691409	0.748194
100287284	MANSC4	brown	0.192939	0.36638	0.211276	0.321671	0.571068	0.00356153	0.843691	2.23329e-07	0.745149	2.94666e-05	-0.611797	0.00148858	-0.741027	3.44177e-05	0.194493	0.362459	0.189893	0.374139	-0.279915	0.185251	-0.499478	0.0129545	-0.122014	0.57006
5349	FXYD3	brown	0.574338	0.00333428	0.718444	7.68143e-05	0.645661	0.000655476	0.90892	8.05064e-10	0.586745	0.00257999	-0.145617	0.497184	-0.804131	2.19593e-06	0.161954	0.449609	0.189737	0.374539	-0.0825462	0.701379	-0.680709	0.00025135	0.134438	0.531116
886	CCKAR	brown	0.21506	0.312878	0.269671	0.202538	0.290579	0.168362	0.472017	0.0198693	0.230381	0.278793	-0.159773	0.455818	-0.427213	0.0373258	0.404278	0.0500676	0.188578	0.377519	0.272945	0.196899	-0.0889185	0.679478	0.162219	0.448858
9311	ASIC3	brown	-0.495022	0.0139178	-0.519378	0.00929652	-0.516785	0.00971788	-0.809431	1.66748e-06	-0.779553	7.12323e-06	0.107477	0.617167	0.540768	0.006364	0.327302	0.118475	0.186943	0.381743	0.507454	0.0113675	0.839384	2.94849e-07	0.0972041	0.651376
26298	EHF	brown	0.328867	0.116621	0.36246	0.0817459	0.493721	0.0142096	0.879538	1.51464e-08	0.53114	0.00757028	-0.244368	0.249816	-0.754834	2.02212e-05	0.208809	0.327484	0.186725	0.382308	-0.0798354	0.710767	-0.572637	0.00345094	-0.133514	0.533969
27121	DKK4	brown	0.24245	0.253669	0.321974	0.124948	0.652718	0.00054567	0.908107	8.84376e-10	0.798439	2.92471e-06	-0.443497	0.0299518	-0.730471	5.05816e-05	0.118692	0.580683	0.186714	0.382338	-0.2882	0.172033	-0.581263	0.00289314	0.0470844	0.827061
7005	TEAD3	brown	0.540381	0.00640913	0.63555	0.000845807	0.572369	0.0034696	0.921763	1.6078e-10	0.543359	0.00606834	-0.181337	0.396436	-0.828481	5.75438e-07	0.201887	0.344132	0.186511	0.382865	-0.0625804	0.771435	-0.669304	0.000348054	0.0664053	0.75786
2913	GRM3	brown	-0.0142427	0.947336	-0.00671038	0.975174	0.267438	0.206447	0.57177	0.00351167	0.299352	0.155298	-0.564834	0.00403123	-0.654905	0.000515045	0.302627	0.150611	0.186119	0.383885	-0.139613	0.515275	-0.31804	0.129889	-0.0552121	0.797767
164284	APCDD1L	brown	0.368353	0.0765443	0.441162	0.0309309	0.617772	0.00129673	0.986648	7.79015e-19	0.724751	6.18646e-05	-0.435428	0.0334444	-0.873735	2.47093e-08	0.171468	0.423054	0.186059	0.384039	-0.249909	0.238898	-0.694002	0.000168891	0.0527312	0.806682
84962	AJUBA	brown	0.511735	0.0105841	0.581312	0.00289025	0.592462	0.00228457	0.939527	1.0289e-11	0.609752	0.00155958	-0.325037	0.121196	-0.858002	8.32999e-08	0.251389	0.236036	0.185852	0.384577	-0.0797468	0.711075	-0.632762	0.000905987	0.150351	0.483148
4038	LRP4	brown	0.344863	0.098868	0.185191	0.386302	0.242973	0.252614	0.695972	0.000158945	0.389681	0.0597929	-0.492239	0.0145484	-0.702368	0.000130092	0.519958	0.00920438	0.185724	0.384913	0.196889	0.356458	-0.215934	0.310867	0.0469518	0.827541
55287	TMEM40	brown	0.218434	0.305161	0.411453	0.0457631	0.736697	4.03932e-05	0.898008	2.65318e-09	0.787528	4.94447e-06	-0.416942	0.0426701	-0.766048	1.27934e-05	-0.0227795	0.915858	0.184462	0.388206	-0.452079	0.026563	-0.733528	4.53262e-05	-0.0428122	0.842552
956	ENTPD3	brown	0.202253	0.343239	0.412493	0.0451637	0.697539	0.000151401	0.902771	1.60396e-09	0.645281	0.000661905	-0.421153	0.0404107	-0.855907	9.68629e-08	-0.0279977	0.896675	0.184397	0.388376	-0.493498	0.0142602	-0.828585	5.71921e-07	-0.0277837	0.897461
79315	OR7E91P	brown	0.277894	0.188578	0.314063	0.135027	0.563951	0.0041018	0.915004	3.87419e-10	0.710709	9.94058e-05	-0.521913	0.00889921	-0.824106	7.42897e-07	0.206205	0.333689	0.183854	0.3898	-0.244238	0.250075	-0.593321	0.00224278	-0.128635	0.549149
25816	TNFAIP8	brown	0.514152	0.010162	0.595932	0.00211969	0.572157	0.00348444	0.93048	4.56943e-11	0.563569	0.00413268	-0.251907	0.23504	-0.8597	7.35804e-08	0.201809	0.344324	0.183266	0.391345	-0.109793	0.609554	-0.685001	0.000221557	0.0500829	0.816225
8743	TNFSF10	brown	0.189542	0.375039	0.417474	0.042379	0.674845	0.000297654	0.823346	7.76067e-07	0.589031	0.00245818	-0.355224	0.0884926	-0.791958	4.01014e-06	-0.0500149	0.816471	0.183136	0.391688	-0.45872	0.024158	-0.786074	5.29089e-06	-0.108397	0.614137
5784	PTPN14	brown	0.473383	0.0194661	0.496803	0.0135258	0.522936	0.00874294	0.919357	2.21805e-10	0.564746	0.00403821	-0.369017	0.0759738	-0.852401	1.24042e-07	0.296614	0.159297	0.181746	0.395354	-0.0495285	0.818226	-0.585929	0.00262472	0.156486	0.465259
3671	ISLR	brown	0.618879	0.00126363	0.769642	1.09889e-05	0.442675	0.0302936	0.576673	0.0031796	0.274096	0.194942	0.125338	0.559517	-0.506475	0.0115532	0.179936	0.400157	0.180797	0.397868	0.15128	0.480417	-0.416792	0.0427523	0.017989	0.93351
64106	NPFFR1	brown	0.115764	0.590115	0.429558	0.0361831	0.713783	8.98118e-05	0.74317	3.17596e-05	0.623795	0.00112519	-0.273108	0.196621	-0.635591	0.000844938	-0.0788483	0.714196	0.180581	0.398441	-0.42264	0.0396354	-0.668807	0.00035291	0.332383	0.112533
124093	CCDC78	brown	-0.583358	0.00276987	-0.507206	0.0114143	-0.406631	0.048622	-0.864632	5.08427e-08	-0.755106	2.00038e-05	0.249015	0.240637	0.666308	0.000378267	0.159013	0.457993	0.179741	0.400673	0.404118	0.0501664	0.804053	2.20475e-06	0.0487448	0.821057
100507263	NA	brown	0.184142	0.389044	0.416677	0.0428154	0.732692	4.67143e-05	0.855967	9.64473e-08	0.737597	3.90813e-05	-0.433654	0.0342541	-0.750343	2.41292e-05	-0.0703532	0.743921	0.179715	0.400743	-0.528637	0.00791329	-0.762603	1.47635e-05	0.0838561	0.696857
5366	PMAIP1	brown	0.448395	0.0279775	0.586144	0.00261287	0.66808	0.000360132	0.923185	1.32301e-10	0.703455	0.000125674	-0.217928	0.306312	-0.730844	4.99127e-05	0.0982329	0.647917	0.177586	0.40644	-0.195705	0.359416	-0.661896	0.00042689	0.260307	0.219269
11209	MST1P2	brown	0.446664	0.0286632	0.472145	0.0198313	0.471981	0.01988	0.857994	8.33464e-08	0.526778	0.00817638	-0.353481	0.0901787	-0.829942	5.27571e-07	0.269469	0.20289	0.177468	0.406757	-0.0677697	0.753034	-0.570159	0.003627	0.160403	0.454021
5133	PDCD1	brown	0.499175	0.0130182	0.405188	0.0495044	0.309819	0.140668	0.772316	9.79655e-06	0.34623	0.0974501	-0.188752	0.377069	-0.724005	6.34886e-05	0.40322	0.0507279	0.176516	0.409319	0.205724	0.334844	-0.380585	0.0665514	0.0431941	0.841165
1999	ELF3	brown	0.282952	0.180327	0.39018	0.059438	0.482866	0.0168472	0.748083	2.63366e-05	0.46627	0.0216399	-0.0764238	0.722641	-0.592825	0.00226682	0.0810195	0.706661	0.175957	0.410828	-0.108753	0.612968	-0.540593	0.0063844	-0.252298	0.23429
54796	BNC2	brown	0.495706	0.0137661	0.500585	0.0127241	0.501251	0.0125869	0.926074	8.79802e-11	0.571617	0.00352251	-0.335388	0.109122	-0.837922	3.23425e-07	0.308823	0.142017	0.17592	0.410927	-0.0128894	0.952334	-0.565864	0.00395019	0.122307	0.569126
100507274	LINC01210	brown	0.186619	0.382584	0.20205	0.343734	0.406652	0.0486097	0.548966	0.0054677	0.368077	0.0767823	-0.269733	0.202431	-0.477585	0.0182676	0.199322	0.350425	0.175659	0.411633	-0.0407025	0.850223	-0.291011	0.167702	0.0857451	0.690355
195814	SDR16C5	brown	0.457884	0.0244507	0.662039	0.000425238	0.767186	1.21956e-05	0.920245	1.97223e-10	0.7752	8.64001e-06	-0.181284	0.396576	-0.708542	0.000106696	0.0166733	0.938364	0.175372	0.41241	-0.259455	0.220835	-0.700984	0.000135915	0.131301	0.54083
90835	C16orf93	brown	-0.421524	0.0402163	-0.393207	0.0573201	-0.498664	0.0131264	-0.840424	2.75915e-07	-0.905728	1.15826e-09	0.318016	0.129921	0.582118	0.00284232	0.26166	0.216796	0.174826	0.41389	0.556569	0.00473352	0.786085	5.28816e-06	-0.183675	0.39027
150696	PROM2	brown	0.327722	0.117975	0.501551	0.0125256	0.690299	0.000189056	0.954884	4.40676e-13	0.700531	0.000137868	-0.377397	0.0690539	-0.868963	3.63098e-08	0.0465064	0.829153	0.174497	0.414782	-0.368616	0.0763182	-0.790384	4.32244e-06	0.00395373	0.985371
23566	LPAR3	brown	0.30739	0.143972	0.409541	0.0468807	0.66653	0.000375949	0.972307	2.22728e-15	0.785105	5.53348e-06	-0.46187	0.0230802	-0.838114	3.19529e-07	0.110032	0.608771	0.174023	0.416072	-0.329408	0.115985	-0.695936	0.000159123	0.0670136	0.755707
64866	CDCP1	brown	0.370018	0.0751211	0.517104	0.00966531	0.625417	0.00108247	0.838708	3.07764e-07	0.66019	0.000447096	-0.246075	0.246417	-0.722293	6.73562e-05	0.0868243	0.686649	0.173747	0.416822	-0.224449	0.291699	-0.626909	0.00104442	0.312175	0.137517
2304	FOXE1	brown	0.229959	0.2797	0.299386	0.15525	0.60442	0.00175847	0.948642	1.78e-12	0.766734	1.24297e-05	-0.520967	0.00904589	-0.8159	1.1778e-06	0.143483	0.503578	0.173389	0.417798	-0.324017	0.122437	-0.639965	0.000757542	0.084473	0.694731
3872	KRT17	brown	0.43361	0.0342746	0.543011	0.00610735	0.679314	0.000261757	0.973153	1.58961e-15	0.773274	9.39812e-06	-0.278834	0.187026	-0.776389	8.1998e-06	0.0998934	0.64235	0.173356	0.417888	-0.226316	0.287598	-0.684889	0.00022229	0.0994482	0.643841
406988	MIR205	brown	0.209075	0.326856	0.291263	0.167318	0.616946	0.00132193	0.944371	4.20135e-12	0.763732	1.40901e-05	-0.581894	0.00285554	-0.866877	4.27646e-08	0.124202	0.563111	0.172917	0.419086	-0.383649	0.0642125	-0.68525	0.000219925	-0.0866897	0.68711
1466	CSRP2	brown	-0.511188	0.0106817	-0.380826	0.0663652	-0.163383	0.445564	-0.664325	0.000399489	-0.413178	0.0447723	-0.0714004	0.740237	0.457594	0.0245527	0.126816	0.55486	0.172732	0.41959	0.178394	0.404272	0.620113	0.00122757	-0.22806	0.283801
285629	LOC285629	brown	0.218824	0.304278	0.320301	0.127033	0.629321	0.000985316	0.931873	3.68119e-11	0.746044	2.84787e-05	-0.492738	0.0144336	-0.825024	7.04558e-07	0.0709632	0.741774	0.172214	0.421008	-0.394959	0.0561212	-0.703309	0.000126261	-0.0589185	0.784493
645090	NA	brown	-0.256717	0.22592	-0.147293	0.492192	-0.319175	0.12845	-0.807955	1.80186e-06	-0.719686	7.36424e-05	0.449605	0.0275065	0.67322	0.000311728	0.185105	0.386526	0.171752	0.422274	0.556573	0.0047332	0.778964	7.31351e-06	0.082109	0.70289
286887	KRT6C	brown	0.226163	0.287934	0.230786	0.277925	0.553858	0.00498513	0.935077	2.20007e-11	0.745693	2.88627e-05	-0.585187	0.00266595	-0.841034	2.65335e-07	0.193688	0.364486	0.171752	0.422275	-0.290137	0.16904	-0.60433	0.001762	-0.0263559	0.902705
575	ADGRB1	brown	0.414333	0.0441188	0.285839	0.175731	0.291612	0.166786	0.644228	0.000679975	0.489285	0.0152434	-0.334688	0.109911	-0.539478	0.00651563	0.446082	0.0288964	0.171135	0.423967	0.237568	0.263649	-0.144315	0.50108	0.178718	0.403406
84133	ZNRF3	brown	0.386969	0.0617499	0.486952	0.0158111	0.648257	0.000613053	0.967053	1.46932e-14	0.712488	9.37494e-05	-0.433383	0.0343794	-0.872857	2.65533e-08	0.148076	0.489869	0.16998	0.42715	-0.272278	0.198038	-0.707539	0.000110227	0.112658	0.600194
79861	TUBAL3	brown	0.273709	0.195598	0.309968	0.140468	0.555874	0.00479695	0.950493	1.19901e-12	0.717446	7.9451e-05	-0.564429	0.00406345	-0.876271	2.00108e-08	0.156938	0.463955	0.168285	0.431842	-0.335892	0.108559	-0.681887	0.000242847	0.0714319	0.740126
2354	FOSB	brown	-0.165281	0.440226	-0.101065	0.638433	0.290765	0.168077	0.445415	0.0291659	0.288207	0.172023	-0.496592	0.0135718	-0.486598	0.0158987	0.0052678	0.98051	0.168154	0.432205	-0.434749	0.0337525	-0.418412	0.0418702	0.164571	0.442218
152189	CMTM8	brown	0.434206	0.0340006	0.57563	0.0032479	0.692762	0.000175425	0.952431	7.79937e-13	0.757032	1.85212e-05	-0.33048	0.114733	-0.822596	8.1006e-07	0.0701018	0.744807	0.167666	0.433562	-0.297693	0.157713	-0.739995	3.57658e-05	0.26284	0.214654
768	CA9	brown	0.441416	0.0308233	0.589821	0.00241726	0.694133	0.000168211	0.892855	4.45128e-09	0.715479	8.48767e-05	-0.239833	0.258989	-0.731239	4.92126e-05	0.0924513	0.667442	0.166711	0.436223	-0.195942	0.358824	-0.642092	0.000717944	0.232365	0.27456
3000	GUCY2D	brown	0.105789	0.622736	0.181065	0.397156	0.502006	0.012433	0.879462	1.52457e-08	0.617696	0.00129904	-0.523684	0.00863023	-0.816405	1.1456e-06	0.101373	0.637405	0.165494	0.439628	-0.385484	0.0628424	-0.673879	0.000305954	-0.0423782	0.844129
8313	AXIN2	brown	0.487367	0.015709	0.626244	0.00106123	0.671331	0.00032882	0.942871	5.59002e-12	0.684644	0.00022391	-0.329323	0.116085	-0.843228	2.30186e-07	0.136898	0.523556	0.165117	0.440684	-0.214018	0.315284	-0.708389	0.000107228	0.0697483	0.746052
284593	FAM41C	brown	0.227367	0.285304	0.244391	0.24977	0.543542	0.00604786	0.944346	4.22123e-12	0.715722	8.41876e-05	-0.585233	0.00266338	-0.863786	5.42254e-08	0.169988	0.427127	0.163562	0.44506	-0.329316	0.116093	-0.656288	0.000496462	0.103374	0.630742
728449	NA	brown	0.171283	0.423563	0.305635	0.146393	0.439536	0.0316278	0.518349	0.0094619	0.397144	0.0546533	-0.282263	0.181436	-0.52106	0.00903127	0.0580444	0.787618	0.163342	0.445681	-0.236457	0.265956	-0.432892	0.0346066	-0.41685	0.0427207
7306	TYRP1	brown	0.237364	0.264072	0.411166	0.0459294	0.450603	0.0271229	0.453359	0.0260848	0.381946	0.0655048	0.0497807	0.817316	-0.259133	0.221429	0.00337328	0.987519	0.160416	0.453983	-0.0535861	0.803607	-0.301631	0.152025	0.148972	0.487217
1265	CNN2	brown	0.53593	0.0069483	0.686249	0.000213494	0.68009	0.000255921	0.943467	4.99461e-12	0.682992	0.000235096	-0.210776	0.322845	-0.810576	1.56946e-06	0.0871324	0.685592	0.158681	0.458944	-0.205912	0.334392	-0.740223	3.54645e-05	0.232312	0.274671
8200	GDF5	brown	0.412922	0.0449185	0.366694	0.0779825	0.400745	0.0522997	0.889992	5.868e-09	0.519004	0.00935639	-0.282892	0.180424	-0.761703	1.53205e-05	0.308954	0.141839	0.158274	0.460112	0.0184552	0.931791	-0.505213	0.0117963	0.0690266	0.748597
2355	FOSL2	brown	0.489293	0.0152414	0.539518	0.00651087	0.573944	0.00336098	0.934703	2.33939e-11	0.612502	0.00146474	-0.311734	0.138102	-0.837259	3.37161e-07	0.183208	0.391496	0.158158	0.460444	-0.145478	0.497602	-0.671491	0.000327338	0.192587	0.367272
149708	WFDC5	brown	0.16591	0.438463	0.427028	0.0374171	0.69402	0.000168796	0.737177	3.96879e-05	0.621838	0.00117865	-0.390211	0.0594157	-0.724069	6.33464e-05	-0.110526	0.607155	0.157552	0.462186	-0.532051	0.00744847	-0.747347	2.70926e-05	0.110823	0.606183
57146	TMEM159	brown	0.368562	0.0763646	0.467251	0.0213288	0.57063	0.00359295	0.932421	3.37713e-11	0.593436	0.00223724	-0.276031	0.191682	-0.843069	2.32585e-07	0.087292	0.685045	0.157306	0.462895	-0.262861	0.214616	-0.754231	2.07107e-05	-0.0362623	0.86641
1544	CYP1A2	brown	0.21424	0.314771	0.232377	0.274534	0.493661	0.0142232	0.841773	2.52992e-07	0.670088	0.000340501	-0.499184	0.0130165	-0.715652	8.43854e-05	0.157734	0.461663	0.15531	0.468661	-0.273897	0.195278	-0.540023	0.00645124	0.00925443	0.965767
79100	LINC00626	brown	0.373483	0.0722234	0.515814	0.00987984	0.657463	0.000481116	0.885704	8.75364e-09	0.760184	1.63034e-05	-0.207335	0.330989	-0.641737	0.00072442	0.0609093	0.777386	0.154185	0.471928	-0.212211	0.319484	-0.591969	0.00230884	0.130305	0.543932
1310	COL19A1	brown	0.260129	0.219594	0.0860633	0.689261	0.207306	0.331056	0.65773	0.00047769	0.439421	0.0316778	-0.33826	0.105936	-0.50391	0.0120517	0.406491	0.0487073	0.153665	0.473441	0.167974	0.432704	-0.151325	0.480286	0.0594532	0.782582
6569	SLC34A1	brown	0.23692	0.264992	0.283546	0.179376	0.59014	0.00240087	0.926705	8.02987e-11	0.724623	6.21401e-05	-0.595556	0.00213703	-0.872267	2.78622e-08	0.113128	0.598667	0.153614	0.47359	-0.395869	0.0555066	-0.696799	0.000154926	-0.0128231	0.952579
64919	BCL11B	brown	0.489199	0.0152639	0.567556	0.00382008	0.628459	0.0010061	0.985925	1.38621e-18	0.714187	8.86152e-05	-0.328884	0.116601	-0.858138	8.24795e-08	0.13369	0.533424	0.152503	0.476834	-0.224601	0.291364	-0.72945	5.24512e-05	0.0998085	0.642634
100506072	NA	brown	-0.0742674	0.730178	0.0443432	0.836994	0.315034	0.133759	0.558788	0.00453559	0.311342	0.138626	-0.17458	0.414557	-0.455696	0.0252301	0.0471761	0.826729	0.152159	0.477841	-0.19837	0.352779	-0.416629	0.0428419	-0.333695	0.111035
84000	TMPRSS13	brown	0.380667	0.066488	0.459473	0.0238965	0.632031	0.000922373	0.979091	1.04441e-16	0.770676	1.05136e-05	-0.383866	0.0640497	-0.827437	6.11992e-07	0.120342	0.575395	0.15192	0.478542	-0.268481	0.204614	-0.696789	0.000154975	0.0924245	0.667533
125061	AFMID	brown	0.484213	0.0164998	0.565964	0.00394243	0.577499	0.00312637	0.95446	4.87429e-13	0.612312	0.00147115	-0.274473	0.194303	-0.862754	5.8625e-08	0.121171	0.572747	0.150949	0.481388	-0.215326	0.312265	-0.753754	2.11056e-05	0.0453417	0.833373
26022	TMEM98	brown	0.646192	0.0006466	0.723627	6.43248e-05	0.52084	0.00906566	0.84443	2.12748e-07	0.467925	0.0211173	-0.0610447	0.776904	-0.738842	3.73274e-05	0.211182	0.321893	0.15048	0.482767	0.0462754	0.82999	-0.60106	0.00189463	0.0991034	0.644996
2737	GLI3	brown	0.514785	0.0100537	0.502096	0.0124147	0.483624	0.0166511	0.930794	4.35356e-11	0.564436	0.00406292	-0.347432	0.0962152	-0.859564	7.43224e-08	0.283659	0.179194	0.150275	0.483372	-0.0481291	0.823282	-0.606206	0.00168958	0.0873245	0.684934
1953	MEGF6	brown	0.469324	0.0206838	0.487119	0.01577	0.499455	0.0129594	0.927924	6.71541e-11	0.592138	0.00230053	-0.398744	0.0535974	-0.884751	9.54712e-09	0.240322	0.257988	0.148463	0.488721	-0.134625	0.53054	-0.650327	0.000580945	0.129749	0.545666
23072	HECW1	brown	0.387992	0.0610065	0.259702	0.220381	0.272501	0.197657	0.811265	1.51298e-06	0.42419	0.0388402	-0.344677	0.0990629	-0.738262	3.81356e-05	0.419182	0.0414561	0.148141	0.489677	0.142246	0.507302	-0.369948	0.0751802	0.125789	0.558095
4311	MME	brown	0.46993	0.0204983	0.637036	0.00081515	0.696422	0.000156745	0.861595	6.39472e-08	0.705863	0.000116351	-0.0284715	0.894936	-0.61918	0.00125475	-0.00676005	0.974991	0.147189	0.492502	-0.183645	0.39035	-0.65655	0.000493005	0.124066	0.563542
407011	MIR23B	brown	0.140197	0.5135	0.166807	0.435955	0.525871	0.00830722	0.92129	1.71416e-10	0.731235	4.92191e-05	-0.623672	0.0011285	-0.84001	2.83328e-07	0.136454	0.524919	0.147125	0.492691	-0.383548	0.0642887	-0.648014	0.000616922	-0.0285668	0.894586
3710	ITPR3	brown	0.58984	0.0024163	0.637451	0.000806766	0.501466	0.012543	0.879437	1.52784e-08	0.497798	0.0133111	-0.161984	0.449524	-0.797195	3.11017e-06	0.240433	0.257763	0.147037	0.492954	0.0170743	0.936884	-0.611748	0.00149023	0.127511	0.552675
64218	SEMA4A	brown	0.425772	0.0380416	0.481999	0.0170742	0.489621	0.0151629	0.910226	6.91099e-10	0.522737	0.00877318	-0.261486	0.217113	-0.845703	1.95585e-07	0.154237	0.471778	0.146733	0.493858	-0.170548	0.425582	-0.706263	0.000114861	0.0670057	0.755736
2121	EVC	brown	0.581093	0.00290334	0.640769	0.000742356	0.542355	0.00618155	0.905563	1.17976e-09	0.549899	0.00537274	-0.110808	0.606232	-0.752595	2.20932e-05	0.210011	0.324646	0.14572	0.496877	0.0131547	0.951354	-0.607413	0.00164432	0.0794487	0.71211
389208	TMPRSS11F	brown	0.174562	0.414606	0.282348	0.181299	0.572113	0.00348756	0.692817	0.00017513	0.578688	0.00305104	-0.423557	0.0391637	-0.66289	0.000415491	0.0467968	0.828102	0.145674	0.497016	-0.322002	0.124914	-0.555942	0.00479072	-0.13167	0.539682
25878	MXRA5	brown	0.54361	0.00604037	0.699011	0.000144605	0.701906	0.000132013	0.941454	7.27011e-12	0.717647	7.89129e-05	-0.219078	0.303701	-0.782189	6.32415e-06	0.0806378	0.707984	0.14562	0.497177	-0.20537	0.335693	-0.722823	6.61364e-05	0.0891841	0.678571
153769	SH3RF2	brown	0.475328	0.0189037	0.561801	0.00427796	0.62533	0.00108473	0.971976	2.53457e-15	0.703434	0.000125757	-0.245735	0.247092	-0.803303	2.29073e-06	0.122402	0.568824	0.144892	0.499352	-0.178115	0.405019	-0.697733	0.00015049	0.0781836	0.716508
11178	LZTS1	brown	0.25181	0.235227	0.419379	0.0413504	0.633019	0.00090029	0.869728	3.41714e-08	0.642427	0.000711867	-0.235532	0.267884	-0.709529	0.000103319	-0.0554772	0.796815	0.14452	0.500467	-0.386047	0.0624264	-0.747624	2.68065e-05	-0.0933672	0.664335
100506527	LINC01007	brown	0.2906	0.168331	0.327887	0.117779	0.594173	0.00220197	0.935299	2.12108e-11	0.774483	8.91576e-06	-0.504931	0.0118511	-0.792411	3.92392e-06	0.105741	0.622895	0.14282	0.505572	-0.340194	0.103828	-0.658079	0.000473252	0.0428295	0.842489
389136	VGLL3	brown	0.6427	0.000706942	0.795024	3.45877e-06	0.671694	0.000325472	0.82087	8.93402e-07	0.636493	0.000826235	-0.0421859	0.844828	-0.627133	0.00103879	0.0979956	0.648714	0.140029	0.514011	-0.0453609	0.833303	-0.584575	0.00270031	0.291406	0.1671
6338	SCNN1B	brown	0.374006	0.0717937	0.537029	0.00681183	0.682798	0.000236438	0.905698	1.16209e-09	0.717265	7.99367e-05	-0.24639	0.245795	-0.759984	1.64369e-05	0.00907507	0.96643	0.139353	0.516064	-0.297712	0.157684	-0.727341	5.65082e-05	-0.0230463	0.914876
374569	ASPG	brown	0.365703	0.0788513	0.676008	0.000287924	0.719731	7.35304e-05	0.680511	0.000252802	0.562529	0.00421765	0.0488678	0.820613	-0.458956	0.0240758	-0.147045	0.492929	0.139315	0.516179	-0.282687	0.180753	-0.63253	0.000911152	0.0407919	0.849898
9267	CYTH1	brown	0.304769	0.1476	0.386137	0.0623601	0.598731	0.00199417	0.971188	3.42574e-15	0.71875	7.60211e-05	-0.473078	0.0195555	-0.877977	1.73185e-08	0.0692534	0.747797	0.139134	0.51673	-0.391885	0.0582376	-0.774033	9.09252e-06	0.045313	0.833477
2735	GLI1	brown	0.527372	0.00809148	0.503379	0.012157	0.475659	0.0188094	0.889976	5.87702e-09	0.586748	0.00257983	-0.392044	0.0581268	-0.821347	8.69664e-07	0.283362	0.179669	0.138888	0.517478	-0.0527489	0.806618	-0.564664	0.00404475	0.128581	0.549317
59341	TRPV4	brown	0.449309	0.0276213	0.636929	0.000817331	0.721866	6.8353e-05	0.92741	7.24368e-11	0.751895	2.27092e-05	-0.161016	0.452273	-0.739224	3.68041e-05	-0.0353377	0.869788	0.138408	0.518944	-0.314469	0.134496	-0.770689	1.05077e-05	0.196578	0.357234
84288	EFCAB2	brown	-0.645841	0.000652456	-0.763505	1.42234e-05	-0.533221	0.00729461	-0.728005	5.52024e-05	-0.694338	0.000167154	-0.117399	0.584841	0.462744	0.0227879	0.315067	0.133716	0.137751	0.520946	0.370488	0.074723	0.798632	2.89693e-06	-0.135435	0.528045
266977	ADGRF1	brown	0.519138	0.00933495	0.576354	0.00320037	0.593556	0.00223146	0.792703	3.8694e-06	0.717793	7.8525e-05	-0.0652885	0.761817	-0.514055	0.0101787	0.0922229	0.668218	0.137609	0.521382	-0.0411741	0.848507	-0.469102	0.0207522	0.129878	0.545263
2249	FGF4	brown	0.211527	0.321084	0.137222	0.522565	0.459613	0.0238481	0.906131	1.10699e-09	0.703818	0.000124227	-0.596612	0.0020886	-0.799003	2.84397e-06	0.231479	0.276445	0.13673	0.524072	-0.235412	0.268136	-0.526882	0.00816147	0.0108505	0.959868
59277	NTN4	brown	0.245563	0.247433	0.307477	0.143853	0.571992	0.00349607	0.953193	6.55216e-13	0.719395	7.43755e-05	-0.546928	0.00568003	-0.862868	5.81243e-08	0.115761	0.590125	0.136288	0.525426	-0.365762	0.0787996	-0.707783	0.000109356	-0.0480392	0.823607
1289	COL5A1	brown	0.610258	0.00154176	0.707485	0.000110418	0.600859	0.00190305	0.900558	2.03285e-09	0.603147	0.00180904	-0.19467	0.362013	-0.78925	4.56062e-06	0.143914	0.502285	0.136166	0.525799	-0.109517	0.61046	-0.682898	0.000235745	0.0987448	0.646199
149647	FAM71A	brown	0.0538243	0.802751	0.120322	0.57546	0.337949	0.106277	0.510114	0.0108753	0.323534	0.123027	-0.353628	0.0900354	-0.486576	0.0159042	0.0449129	0.834927	0.135544	0.527711	-0.301008	0.152915	-0.426435	0.0377107	0.288769	0.171151
132625	ZFP42	brown	0.373938	0.0718494	0.69606	0.000158511	0.786031	5.30134e-06	0.74822	2.6198e-05	0.685882	0.000215834	-0.147101	0.492763	-0.627937	0.00101886	-0.161916	0.449718	0.134646	0.530474	-0.433131	0.0344959	-0.758788	1.72544e-05	0.135153	0.528914
257629	ANKS4B	brown	0.269104	0.203525	0.364332	0.080066	0.610376	0.00153761	0.794552	3.53889e-06	0.699013	0.000144595	-0.369673	0.0754139	-0.641011	0.000737836	-0.0244703	0.909637	0.134369	0.531329	-0.40106	0.0520971	-0.626229	0.0010616	0.104762	0.626135
4211	MEIS1	brown	0.299544	0.155021	0.176288	0.409934	0.291661	0.166711	0.798014	2.98691e-06	0.469331	0.0206818	-0.583933	0.00273686	-0.847324	1.75529e-07	0.350931	0.0926876	0.13406	0.532282	-0.0894251	0.677747	-0.475188	0.0189438	0.00161369	0.994029
4610	MYCL	brown	0.563265	0.00415736	0.654042	0.000526952	0.610447	0.00153512	0.923563	1.25529e-10	0.680586	0.000252249	-0.196362	0.357773	-0.778902	7.33379e-06	0.117438	0.584714	0.133312	0.534592	-0.15239	0.477165	-0.685378	0.000219095	0.153106	0.475073
8403	SOX14	brown	0.604845	0.00174189	0.708972	0.000105212	0.649159	0.000598886	0.826278	6.55016e-07	0.712543	9.35787e-05	-0.0392462	0.855526	-0.563434	0.00414363	0.0997158	0.642945	0.133007	0.535536	-0.0324053	0.880514	-0.516658	0.00973895	0.22715	0.285777
407010	MIR23A	brown	0.143336	0.504022	0.251313	0.236183	0.479924	0.017627	0.736076	4.132e-05	0.518683	0.00940797	-0.308621	0.142292	-0.621904	0.00117682	-0.0147818	0.945345	0.132702	0.536482	-0.368994	0.0759941	-0.624121	0.00111649	0.25627	0.226758
27319	BHLHE22	brown	0.484407	0.0164501	0.695696	0.000160305	0.641992	0.000719752	0.71962	7.38088e-05	0.587479	0.00254037	0.0241829	0.910694	-0.483217	0.0167561	0.0256368	0.905348	0.131837	0.539165	-0.0869195	0.686322	-0.517954	0.00952609	0.398288	0.0538966
8547	FCN3	brown	-0.126484	0.555904	0.126827	0.554825	0.558293	0.00457913	0.445192	0.0292562	0.529078	0.00785196	-0.382832	0.0648304	-0.413234	0.0447409	-0.168508	0.431221	0.131297	0.540843	-0.524683	0.00848134	-0.477386	0.0183231	-0.0459696	0.831098
7350	UCP1	brown	0.127169	0.553749	0.351476	0.0921474	0.618076	0.00128756	0.786004	5.30819e-06	0.644032	0.000683383	-0.321877	0.125068	-0.659771	0.000452191	-0.103831	0.629225	0.130898	0.542084	-0.490827	0.0148773	-0.726063	5.90986e-05	0.183058	0.391892
100505633	LINC01133	brown	0.228154	0.283596	0.184435	0.388278	0.478457	0.0180265	0.922468	1.46035e-10	0.703689	0.000124742	-0.56792	0.00379256	-0.827799	5.99084e-07	0.197945	0.353834	0.130865	0.542185	-0.266124	0.20877	-0.59191	0.00231178	-0.0617029	0.774559
1559	CYP2C9	brown	0.0810553	0.706537	0.0143703	0.946864	0.387093	0.0616594	0.635775	0.000841099	0.658209	0.000471603	-0.527921	0.00801369	-0.468167	0.021042	0.187836	0.379433	0.129698	0.545825	-0.17446	0.414882	-0.249439	0.239812	-0.0531101	0.805319
2274	FHL2	brown	0.475442	0.0188713	0.683218	0.00023354	0.684409	0.000225473	0.88935	6.23698e-09	0.634781	0.000862041	-0.0658698	0.759757	-0.706383	0.00011442	-0.0471707	0.826749	0.129289	0.547104	-0.267616	0.206133	-0.77392	9.13764e-06	0.0691197	0.748268
4163	MCC	brown	0.371479	0.073889	0.354022	0.0896528	0.487282	0.0157298	0.919981	2.04252e-10	0.629988	0.000969488	-0.516503	0.00976478	-0.870743	3.15089e-08	0.247324	0.243952	0.129085	0.54774	-0.184208	0.388872	-0.607806	0.00162981	0.196352	0.357797
84951	TNS4	brown	0.46672	0.021497	0.606112	0.00169314	0.671499	0.000327263	0.942852	5.6097e-12	0.726906	5.73769e-05	-0.15982	0.455684	-0.740555	3.50288e-05	0.0222573	0.917781	0.129067	0.547798	-0.233441	0.272281	-0.7289	5.34834e-05	0.045507	0.832774
26085	KLK13	brown	0.166859	0.435811	0.23302	0.27317	0.605649	0.00171079	0.891717	4.9729e-09	0.81504	1.23448e-06	-0.565306	0.00399392	-0.771256	1.02549e-05	0.0364517	0.865719	0.127751	0.551919	-0.451924	0.0266213	-0.660109	0.000448083	0.0455101	0.832762
388714	FMO6P	brown	0.278808	0.187069	0.367141	0.077593	0.634531	0.000867382	0.840014	2.83257e-07	0.773261	9.40323e-06	-0.406897	0.0484611	-0.65461	0.000519083	-0.0343962	0.87323	0.127597	0.552404	-0.428657	0.0366187	-0.650743	0.00057467	0.141757	0.508778
407019	MIR27B	brown	0.0953884	0.657496	0.137713	0.521064	0.523756	0.00861938	0.899175	2.35084e-09	0.735196	4.26675e-05	-0.611525	0.00149786	-0.805734	2.02228e-06	0.080393	0.708833	0.126219	0.55674	-0.434556	0.0338408	-0.659287	0.000458127	-0.148647	0.488179
9447	AIM2	brown	-0.574589	0.00331735	-0.397161	0.0546424	-0.264092	0.212399	-0.854743	1.05229e-07	-0.600606	0.0019137	0.358688	0.0852128	0.772494	9.7215e-06	-0.0984695	0.647123	0.125849	0.557904	0.181428	0.396195	0.662949	0.000414825	-0.171019	0.424287
222584	FAM83B	brown	0.381893	0.0655452	0.473164	0.0195302	0.681787	0.000243557	0.969276	6.88451e-15	0.821552	8.59584e-07	-0.378376	0.0682777	-0.779721	7.06974e-06	0.0455598	0.832582	0.125813	0.558019	-0.332329	0.112595	-0.713356	9.10943e-05	0.0952603	0.657929
1823	DSC1	brown	0.240915	0.25678	0.236316	0.266248	0.539696	0.00648976	0.947078	2.45794e-12	0.75945	1.67975e-05	-0.574746	0.00330679	-0.830143	5.21277e-07	0.146779	0.493722	0.125773	0.558146	-0.329439	0.115948	-0.641889	0.000721631	0.0599865	0.780678
81607	PVRL4	brown	0.491995	0.0146048	0.565741	0.00395982	0.637118	0.000813498	0.975747	5.25997e-16	0.757371	1.82704e-05	-0.255614	0.227991	-0.790566	4.28528e-06	0.0853052	0.691867	0.12571	0.558342	-0.21817	0.305761	-0.712486	9.37574e-05	0.0694238	0.747196
1747	DLX3	brown	0.399046	0.0534004	0.524818	0.00846149	0.706297	0.000114736	0.956424	3.0286e-13	0.845764	1.94802e-07	-0.380063	0.0669564	-0.785828	5.35156e-06	0.0219092	0.919062	0.124666	0.561643	-0.360809	0.0832499	-0.731261	4.91749e-05	0.0447064	0.835676
65124	SOWAHC	brown	0.372045	0.0734154	0.488398	0.0154573	0.66015	0.000447581	0.936251	1.8099e-11	0.744599	3.00886e-05	-0.453687	0.0259635	-0.827761	6.00454e-07	0.0520445	0.809154	0.124093	0.563455	-0.378937	0.0678365	-0.750694	2.38012e-05	0.0662251	0.758498
793	CALB1	brown	0.590464	0.00238436	0.565131	0.00400774	0.328768	0.116737	0.514189	0.0101555	0.373559	0.0721609	0.132977	0.535629	-0.319716	0.127768	0.288056	0.172258	0.12265	0.568036	0.356971	0.0868267	-0.13975	0.514859	0.193617	0.364665
4842	NOS1	brown	0.629125	0.000990004	0.611126	0.00151155	0.436564	0.0329341	0.78457	5.67165e-06	0.466743	0.0214896	-0.106172	0.621469	-0.65959	0.0004544	0.304396	0.148121	0.121506	0.571679	0.164961	0.441123	-0.429625	0.036151	0.279148	0.186509
27199	OXGR1	brown	0.395479	0.0557693	0.46496	0.022061	0.605556	0.00171437	0.966706	1.64603e-14	0.688967	0.000196808	-0.391801	0.0582964	-0.854745	1.05214e-07	0.0910396	0.672243	0.121487	0.57174	-0.306835	0.144735	-0.752441	2.22276e-05	0.0496136	0.817919
9627	SNCAIP	brown	0.724791	6.17786e-05	0.82019	9.28303e-07	0.439062	0.0318332	0.636705	0.000821903	0.327067	0.118755	0.139349	0.516076	-0.535655	0.00698277	0.193646	0.364594	0.119914	0.576767	0.189697	0.374641	-0.44492	0.0293671	0.163252	0.445934
204219	CERS3	brown	0.476073	0.0186919	0.52258	0.00879718	0.534945	0.00707255	0.870071	3.32503e-08	0.58794	0.00251569	-0.306049	0.14582	-0.788016	4.83304e-06	0.139034	0.517036	0.11761	0.584162	-0.170482	0.425766	-0.655457	0.000507561	0.0551183	0.798103
3790	KCNS3	brown	0.389991	0.0595722	0.598816	0.00199045	0.682804	0.0002364	0.849001	1.56729e-07	0.601505	0.00187609	-0.169349	0.428893	-0.745566	2.90032e-05	-0.096668	0.65318	0.116681	0.587155	-0.389461	0.0599496	-0.825831	6.72275e-07	-0.110898	0.605939
406885	MIRLET7C	brown	-0.00924372	0.965807	0.0337833	0.875471	0.31409	0.134992	0.523009	0.00873193	0.421946	0.039996	-0.391668	0.0583894	-0.407508	0.0480922	0.111596	0.603659	0.116362	0.588184	-0.198209	0.353179	-0.287842	0.17259	0.0463757	0.829627
5733	PTGER3	brown	0.323064	0.123603	0.493231	0.014321	0.729317	5.26986e-05	0.883841	1.03648e-08	0.839005	3.02029e-07	-0.390483	0.0592235	-0.701631	0.000133164	-0.0822964	0.702242	0.116284	0.588435	-0.48078	0.017397	-0.747473	2.69625e-05	0.140187	0.513532
79755	ZNF750	brown	0.501953	0.0124437	0.556078	0.00477824	0.60522	0.00172733	0.927305	7.35658e-11	0.742318	3.27933e-05	-0.136204	0.525685	-0.671121	0.000330767	0.081419	0.705278	0.11577	0.590096	-0.134128	0.532074	-0.623554	0.00113167	0.080001	0.710192
653499	LGALS7B	brown	0.319621	0.127887	0.397831	0.0541978	0.621643	0.0011841	0.800194	2.67996e-06	0.716105	8.31148e-05	-0.383796	0.0641023	-0.693621	0.000170875	-0.00754169	0.9721	0.115717	0.590267	-0.374341	0.0715195	-0.646945	0.000634192	0.00631799	0.976626
8900	CCNA1	brown	-0.320073	0.127318	-0.230078	0.279444	-0.347785	0.0958547	-0.868991	3.62293e-08	-0.716203	8.28422e-05	0.417237	0.0425086	0.740367	3.52741e-05	0.121662	0.571181	0.11567	0.590421	0.49381	0.0141897	0.798202	2.95938e-06	0.203199	0.340938
3667	IRS1	brown	0.478203	0.0180965	0.61965	0.001241	0.707835	0.000109175	0.92507	1.0156e-10	0.764046	1.39078e-05	-0.308656	0.142244	-0.764041	1.39106e-05	0.0418722	0.845968	0.114722	0.59349	-0.283747	0.179053	-0.717912	7.82093e-05	0.223503	0.293791
[truncated: 3,425 more rows]

## Sheet: b) cyan
	GOBPID	P-value	Odds ratio	Exp count	Count	Size	Term
1	GO:1903047	8.50809e-24	19.3469	2.9291	30	107	mitotic cell cycle process
[truncated: 477 more rows]

## Sheet: c) yellow
	GOBPID	P-value	Odds ratio	Exp count	Count	Size	Term
[truncated: 493 more rows]

[truncated: 13 more sheets: d) black, e) brown, f) darkgrey, g)brown, black, dark grey, h) light green, i) pink, j) blue, k) magenta, l) dark turqoise, m) green, n) grey, o) Cytokines correlations, Sheet1]
