# Supplementary material for: Tumour compartment transcriptomics demonstrates the activation of inflammatory and odontogenic programmes in human adamantinomatous craniopharyngioma and identifies the MAPK/ERK pathway as a novel therapeutic target
Source: Acta Neuropathol. 2018 Mar 14;135(5):757–77. doi: 10.1007/s00401-018-1830-2 (PMC5904225; doi:10.1007/s00401-018-1830-2)
Supplement: Supplementary file 7 — Supplementary material 7 (XLSX 15 kb) [file 401_2018_1830_MOESM7_ESM.xlsx]

## Sheet: Data
Supplementary Table 6. Expression of cytokine genes in the RNA-Seq datasets and correlation with immune cell markers
Symbol	Differential expression results		Correlation with CTNNB1 mut allele freq		Correlation with CD14		Correlation with CD68		Correlation with CD3		Correlation with CD4		Correlation with CD8A
	log2FC	Padj	r	p	r	p	r	p	r	p	r	p	r	p
IL1A	4.18046	2.99e-11	0.457088	0.024732	0.728229	5.48e-05	0.831374	4.84e-07	0.684772	0.000223	0.809621	1.65e-06	0.018407	0.931968
IL1B	2.81456	0.004409	-0.10557	0.623476	0.851123	1.36e-07	0.72189	6.83e-05	0.676671	0.000283	0.775218	8.63e-06	0.372277	0.073222
IL10	4.07139	1.04e-07	0.148307	0.489185	0.90128	1.88e-09	0.863031	5.74e-08	0.784304	5.74e-06	0.878822	1.61e-08	0.365705	0.07885
IL16	1.8376	0.001424	-0.25213	0.234619	0.934398	2.46e-11	0.846896	1.81e-07	0.810102	1.61e-06	0.91506	3.85e-10	0.520537	0.009113
IL18	3.8939	1.35e-07	0.101299	0.637653	0.91319	4.85e-10	0.920587	1.88e-10	0.844334	2.14e-07	0.908365	8.59e-10	0.398997	0.053432
IL32	1.32489	0.012781	-0.09127	0.671446	0.794491	3.55e-06	0.776968	7.99e-06	0.751461	2.31e-05	0.854753	1.05e-07	0.448074	0.028104
CCL2	4.04386	8.42e-11	0.202457	0.342742	0.814754	1.25e-06	0.838249	3.17e-07	0.760925	1.58e-05	0.882254	1.19e-08	0.248567	0.241513
CCL3	3.21844	0.000257	-0.03584	0.867962	0.89264	4.55e-09	0.811135	1.52e-06	0.72607	5.91e-05	0.816726	1.13e-06	0.43621	0.033092
CCL4	2.91936	0.000948	-0.0818	0.703952	0.875707	2.1e-08	0.763637	1.41e-05	0.686265	0.000213	0.78354	5.95e-06	0.442284	0.030457
CCL5	1.32688	0.096813	-0.06848	0.750527	0.886379	8.23e-09	0.835729	3.71e-07	0.928813	5.88e-11	0.865809	4.65e-08	0.654354	0.000523
CCL8	2.71507	0.001207	0.084345	0.695172	0.82913	5.54e-07	0.783256	6.02e-06	0.724543	6.23e-05	0.782659	6.19e-06	0.434666	0.03379
CCL20	3.66574	4.26e-05	0.222122	0.296862	0.834656	3.96e-07	0.855468	9.99e-08	0.701466	0.000134	0.844602	2.1e-07	0.241146	0.25631
TNF	3.38052	1.69e-05	0.01929	0.928715	0.804407	2.17e-06	0.772626	9.67e-06	0.701721	0.000133	0.791097	4.18e-06	0.310326	0.139986
