# Supplementary material for: Tumour compartment transcriptomics demonstrates the activation of inflammatory and odontogenic programmes in human adamantinomatous craniopharyngioma and identifies the MAPK/ERK pathway as a novel therapeutic target
Source: Acta Neuropathol. 2018 Mar 14;135(5):757–77. doi: 10.1007/s00401-018-1830-2 (PMC5904225; doi:10.1007/s00401-018-1830-2)
Supplement: Supplementary file 8 — Supplementary material 8 (XLSX 201 kb) [file 401_2018_1830_MOESM8_ESM.xlsx]

## Sheet: Legend
		Supplementary Table 5. Proteome analysis of human ACP cystic fluid.
		Full data directed analysis proteomics of six equalised samples of ACP were analysed by mass spectrometry (see Supplementary Material and Methods). From the independent analysis, a subset of proteins that were present in all six samples was created and is summarised in the table. The columns in the table are as follows.
		Accession, UNIPROT accession number; Accession_cleaned, accession list reduced to the first member; Peptide count, total peptides for ID; Unique peptides, number of unique peptides used for label free quantification; confidence score, confidence of protein identification; description, protein name; Patient 1-6, abundance of protein in samples (picomol captured from 100 ml of cystic fluid
		Average, average of six patients; SEM, standard error of the mean of six patients; Median, median of six patients; description, short name of the protein; gene symbol, gene name for ontology analysis

## Sheet: Data
Accession	Accession_cleaned	Peptide count	Unique peptides	Confidence score	Description	Patient 1	Patient 2	Patient 3	Patient 4	Patient 5	Patient 6	Name	Patient 1	Patient 2	Patient 3	Patient 4	Patient 5	Patient 6	AVERAGE	SEM	MEDIAN	Description	Gene symbol
P02647	P02647	37	35	3767.54	Apolipoprotein A-I OS=Homo sapiens GN=APOA1 PE=1 SV=1	1139.83	3634.83	8553.75	4611.27	4993.82	7971.38	Apolipoprotein A-I OS=Homo sapiens GN=APOA1 PE=1 SV=1	569.917	1817.42	4276.87	2305.63	2496.91	3985.69	2575.41	564.487	2401.27	Apolipoprotein A-I OS	APOA1
P02652	P02652	9	8	1086.11	Apolipoprotein A-II OS=Homo sapiens GN=APOA2 PE=1 SV=1	998.561	1110.35	2390.11	3562.95	2224.8	5345.62	Apolipoprotein A-II OS=Homo sapiens GN=APOA2 PE=1 SV=1	499.28	555.177	1195.05	1781.47	1112.4	2672.81	1302.7	334.59	1153.73	Apolipoprotein A-II OS	APOA2
P68871	P68871	17	9	2208.68	Hemoglobin subunit beta OS=Homo sapiens GN=HBB PE=1 SV=2	2826.37	16.4477	6.52651	10021	1428.09	20.9964	Hemoglobin subunit beta OS=Homo sapiens GN=HBB PE=1 SV=2	1413.19	8.22387	3.26325	5010.51	714.043	10.4982	1193.29	797.261	362.271	Hemoglobin subunit beta OS	HBB
P02768;2::P02769	P02768	61	61	6247.72	Serum albumin OS=Homo sapiens GN=ALB PE=1 SV=2	2275.37	1618.32	2044.99	2582.6	800.222	2712.91	Serum albumin OS=Homo sapiens GN=ALB PE=1 SV=2	1137.68	809.159	1022.5	1291.3	400.111	1356.45	1002.87	144.639	1080.09	Serum albumin OS	ALB
P04004	P04004	20	19	1902.09	Vitronectin OS=Homo sapiens GN=VTN PE=1 SV=1	353.358	403.58	5690.74	510.026	759.803	1099.55	Vitronectin OS=Homo sapiens GN=VTN PE=1 SV=1	176.679	201.79	2845.37	255.013	379.902	549.774	734.754	425.851	317.457	Vitronectin OS	VTN
P01834	P01834	7	7	1240.02	Ig kappa chain C region OS=Homo sapiens GN=IGKC PE=1 SV=1	972.894	1386.17	271.73	525.635	347.238	1917.77	Ig kappa chain C region OS=Homo sapiens GN=IGKC PE=1 SV=1	486.447	693.084	135.865	262.818	173.619	958.883	451.786	132.849	374.632	Ig kappa chain C region OS	IGKC
P01857	P01857	15	6	1626.79	Ig gamma-1 chain C region OS=Homo sapiens GN=IGHG1 PE=1 SV=1	852.958	729.221	367.437	242.79	191.58	2804.14	Ig gamma-1 chain C region OS=Homo sapiens GN=IGHG1 PE=1 SV=1	426.479	364.61	183.718	121.395	95.7899	1402.07	432.344	201.392	274.164	Ig gamma-1 chain C region OS	IGHG1
P10909	P10909	19	19	1820.11	Clusterin OS=Homo sapiens GN=CLU PE=1 SV=1	174.84	430.945	2038.89	320.944	320.516	432.676	Clusterin OS=Homo sapiens GN=CLU PE=1 SV=1	87.4201	215.472	1019.45	160.472	160.258	216.338	309.901	143.219	187.972	Clusterin OS	CLU
P69905;P02008	P69905	14	14	1389.28	Hemoglobin subunit alpha OS=Homo sapiens GN=HBA1 PE=1 SV=2	371.911	13.6612	14.5859	2426.02	410.75	18.0376	Hemoglobin subunit alpha OS=Homo sapiens GN=HBA1 PE=1 SV=2	185.955	6.83062	7.29293	1213.01	205.375	9.0188	271.248	192.084	97.4872	Hemoglobin subunit alpha OS	HBA1
P02679	P02679	30	29	2970.15	Fibrinogen gamma chain OS=Homo sapiens GN=FGG PE=1 SV=3	774.635	443.326	449.853	365.261	226.969	901.339	Fibrinogen gamma chain OS=Homo sapiens GN=FGG PE=1 SV=3	387.318	221.663	224.926	182.63	113.485	450.67	263.449	52.4868	223.295	Fibrinogen gamma chain OS	FGG
P01024;O95568	P01024	121	120	11330.3	Complement C3 OS=Homo sapiens GN=C3 PE=1 SV=2	118.522	142.246	1079.17	305.083	969.966	378.58	Complement C3 OS=Homo sapiens GN=C3 PE=1 SV=2	59.2612	71.1232	539.584	152.542	484.983	189.29	249.464	85.7586	170.916	Complement C3 OS	C3
B9A064;P0CG04	B9A064	5	2	638.42	Immunoglobulin lambda-like polypeptide 5 OS=Homo sapiens GN=IGLL5 PE=2 SV=2	404.227	585.656	170.018	193.741	242.469	1151.2	Immunoglobulin lambda-like polypeptide 5 OS=Homo sapiens GN=IGLL5 PE=2 SV=2	202.113	292.828	85.009	96.8707	121.235	575.602	228.943	76.3183	161.674	Immunoglobulin lambda-like polypeptide 5 OS	IGLL5
P00734	P00734	45	45	5217.3	Prothrombin OS=Homo sapiens GN=F2 PE=1 SV=2	201.268	110.96	1145.54	238.836	234.532	711.984	Prothrombin OS=Homo sapiens GN=F2 PE=1 SV=2	100.634	55.4801	572.769	119.418	117.266	355.992	220.26	82.649	118.342	Prothrombin OS	F2
P06727	P06727	38	38	3810.44	Apolipoprotein A-IV OS=Homo sapiens GN=APOA4 PE=1 SV=3	31.0336	122.645	1607.63	160.642	232.49	462.969	Apolipoprotein A-IV OS=Homo sapiens GN=APOA4 PE=1 SV=3	15.5168	61.3227	803.817	80.3209	116.245	231.484	218.118	120.861	98.2828	Apolipoprotein A-IV OS	APOA4
P02649	P02649	28	28	3219.41	Apolipoprotein E OS=Homo sapiens GN=APOE PE=1 SV=1	146.118	353.752	510.246	65.6797	903.301	333.763	Apolipoprotein E OS=Homo sapiens GN=APOE PE=1 SV=1	73.0591	176.876	255.123	32.8399	451.65	166.882	192.738	61.0295	171.879	Apolipoprotein E OS	APOE
P02675	P02675	43	42	4227.1	Fibrinogen beta chain OS=Homo sapiens GN=FGB PE=1 SV=2	357.572	198.783	298.28	217.202	159.215	712.552	Fibrinogen beta chain OS=Homo sapiens GN=FGB PE=1 SV=2	178.786	99.3915	149.14	108.601	79.6076	356.276	161.967	41.5332	128.87	Fibrinogen beta chain OS	FGB
P01189	P01189	18	17	1912.93	Pro-opiomelanocortin OS=Homo sapiens GN=POMC PE=1 SV=2	1.01854	6.81017	1926.33	1.55736	1.87301	1.91888	Pro-opiomelanocortin OS=Homo sapiens GN=POMC PE=1 SV=2	0.509268	3.40508	963.167	0.778682	0.936503	0.959438	161.626	160.309	0.94797	Pro-opiomelanocortin OS	POMC
P00450	P00450	50	49	4723.15	Ceruloplasmin OS=Homo sapiens GN=CP PE=1 SV=1	246.876	403.918	319.074	207.306	185.815	568.54	Ceruloplasmin OS=Homo sapiens GN=CP PE=1 SV=1	123.438	201.959	159.537	103.653	92.9074	284.27	160.961	29.5586	141.488	Ceruloplasmin OS	CP
P0C0L5	P0C0L5	94	4	8801.49	Complement C4-B OS=Homo sapiens GN=C4B PE=1 SV=2	261.749	276.512	198.079	359.372	119.387	554.746	Complement C4-B OS=Homo sapiens GN=C4B PE=1 SV=2	130.874	138.256	99.0396	179.686	59.6935	277.373	147.487	30.7263	134.565	Complement C4-B OS	C4B
P02671	P02671	36	36	2602.37	Fibrinogen alpha chain OS=Homo sapiens GN=FGA PE=1 SV=2	417.227	193.429	153.426	146.87	100.41	356.489	Fibrinogen alpha chain OS=Homo sapiens GN=FGA PE=1 SV=2	208.613	96.7145	76.7131	73.4348	50.205	178.244	113.988	26.1301	86.7138	Fibrinogen alpha chain OS	FGA
P08603	P08603	73	63	6460.68	Complement factor H OS=Homo sapiens GN=CFH PE=1 SV=4	147.457	265.536	254.918	110.272	306.9	251.789	Complement factor H OS=Homo sapiens GN=CFH PE=1 SV=4	73.7284	132.768	127.459	55.1362	153.45	125.895	111.406	15.5751	126.677	Complement factor H OS	CFH
P01871	P01871	24	10	2506.91	Ig mu chain C region OS=Homo sapiens GN=IGHM PE=1 SV=3	102.636	202.534	18.6712	234.357	178.25	562.391	Ig mu chain C region OS=Homo sapiens GN=IGHM PE=1 SV=3	51.3179	101.267	9.3356	117.179	89.1251	281.196	108.237	38.0481	95.1962	Ig mu chain C region OS	IGHM
P0C0L4	P0C0L4	93	3	8517.22	Complement C4-A OS=Homo sapiens GN=C4A PE=1 SV=2	182.853	193.166	138.374	251.05	83.4014	387.535	Complement C4-A OS=Homo sapiens GN=C4A PE=1 SV=2	91.4263	96.5828	69.1871	125.525	41.7007	193.767	103.032	21.4648	94.0046	Complement C4-A OS	C4A
Q08380	Q08380	20	20	2109.86	Galectin-3-binding protein OS=Homo sapiens GN=LGALS3BP PE=1 SV=1	67.0653	105.558	676.488	40.9126	126.252	176.638	Galectin-3-binding protein OS=Homo sapiens GN=LGALS3BP PE=1 SV=1	33.5327	52.7792	338.244	20.4563	63.1261	88.3188	99.4095	48.7268	57.9526	Galectin-3-binding protein OS	LGALS3BP
P02751	P02751	95	91	9576.72	Fibronectin OS=Homo sapiens GN=FN1 PE=1 SV=4	147.941	144.746	59.4048	138.626	328.815	238.371	Fibronectin OS=Homo sapiens GN=FN1 PE=1 SV=4	73.9705	72.3732	29.7024	69.3132	164.407	119.186	88.1587	19.148	73.1719	Fibronectin OS	FN1
P05090	P05090	11	11	907.17	Apolipoprotein D OS=Homo sapiens GN=APOD PE=1 SV=1	70.6403	353.919	142.064	110.214	187.279	154.484	Apolipoprotein D OS=Homo sapiens GN=APOD PE=1 SV=1	35.3201	176.96	71.0321	55.107	93.6394	77.2418	84.8833	20.123	74.137	Apolipoprotein D OS	APOD
P01876	P01876	14	6	1102.38	Ig alpha-1 chain C region OS=Homo sapiens GN=IGHA1 PE=1 SV=2	97.034	220.997	157.032	193.059	89.8519	259.233	Ig alpha-1 chain C region OS=Homo sapiens GN=IGHA1 PE=1 SV=2	48.517	110.498	78.5161	96.5295	44.9259	129.616	84.7672	13.8472	87.5228	Ig alpha-1 chain C region OS	IGHA1
P02774	P02774	32	32	3101.41	Vitamin D-binding protein OS=Homo sapiens GN=GC PE=1 SV=1	187.738	215.361	25.13	244.114	122.898	215.549	Vitamin D-binding protein OS=Homo sapiens GN=GC PE=1 SV=1	93.8688	107.68	12.565	122.057	61.449	107.774	84.2325	16.6162	100.775	Vitamin D-binding protein OS	GC
P19823	P19823	36	36	3004.94	Inter-alpha-trypsin inhibitor heavy chain H2 OS=Homo sapiens GN=ITIH2 PE=1 SV=2	91.7746	93.1101	292.483	170.732	105.305	244.777	Inter-alpha-trypsin inhibitor heavy chain H2 OS=Homo sapiens GN=ITIH2 PE=1 SV=2	45.8873	46.5551	146.241	85.3659	52.6523	122.389	83.1818	17.4956	69.0091	Inter-alpha-trypsin inhibitor heavy chain H2 OS	ITIH2
P60709;Q6S8J3;A5A3E0;P0CG38;P0CG39;Q9BYX7	P60709	30	10	2582.13	Actin, cytoplasmic 1 OS=Homo sapiens GN=ACTB PE=1 SV=1	184.162	284.871	18.0164	141.768	103.124	234.825	Actin, cytoplasmic 1 OS=Homo sapiens GN=ACTB PE=1 SV=1	92.0808	142.435	9.00821	70.8841	51.562	117.413	80.5638	19.471	81.4824	Actin, cytoplasmic 1 OS	ACTB
P01860	P01860	15	6	1594.2	Ig gamma-3 chain C region OS=Homo sapiens GN=IGHG3 PE=1 SV=2	178.471	257.445	86.6404	92.575	52.5456	228.43	Ig gamma-3 chain C region OS=Homo sapiens GN=IGHG3 PE=1 SV=2	89.2354	128.722	43.3202	46.2875	26.2728	114.215	74.6755	17.1545	67.7615	Ig gamma-3 chain C region OS	IGHG3
P01009	P01009	35	35	2831.18	Alpha-1-antitrypsin OS=Homo sapiens GN=SERPINA1 PE=1 SV=3	293.77	58.0917	96.5708	285.662	55.984	80.0261	Alpha-1-antitrypsin OS=Homo sapiens GN=SERPINA1 PE=1 SV=3	146.885	29.0458	48.2854	142.831	27.992	40.013	72.5087	23.0872	44.1492	Alpha-1-antitrypsin OS	SERPINA1
P04003	P04003	29	29	2320.55	C4b-binding protein alpha chain OS=Homo sapiens GN=C4BPA PE=1 SV=2	130.401	169.419	99.1112	118.675	158.639	133.468	C4b-binding protein alpha chain OS=Homo sapiens GN=C4BPA PE=1 SV=2	65.2007	84.7096	49.5556	59.3376	79.3195	66.7341	67.4762	5.26108	65.9674	C4b-binding protein alpha chain OS	C4BPA
P02747	P02747	5	5	492.7	Complement C1q subcomponent subunit C OS=Homo sapiens GN=C1QC PE=1 SV=3	131.359	136.789	82.7906	112.446	128.331	201.352	Complement C1q subcomponent subunit C OS=Homo sapiens GN=C1QC PE=1 SV=3	65.6797	68.3944	41.3953	56.2229	64.1654	100.676	66.089	7.98448	64.9226	Complement C1q subcomponent subunit C OS	C1QC
P01023;Q16880	P01023	69	59	6030.94	Alpha-2-macroglobulin OS=Homo sapiens GN=A2M PE=1 SV=3	120.82	31.3226	31.0013	311.336	27.7393	192.73	Alpha-2-macroglobulin OS=Homo sapiens GN=A2M PE=1 SV=3	60.4099	15.6613	15.5007	155.668	13.8696	96.3651	59.5791	23.4862	38.0356	Alpha-2-macroglobulin OS	A2M
P02746	P02746	9	9	667.5	Complement C1q subcomponent subunit B OS=Homo sapiens GN=C1QB PE=1 SV=3	105.897	101.375	59.9527	90.9914	94.3702	164.862	Complement C1q subcomponent subunit B OS=Homo sapiens GN=C1QB PE=1 SV=3	52.9484	50.6877	29.9763	45.4957	47.1851	82.431	51.454	7.01762	48.9364	Complement C1q subcomponent subunit B OS	C1QB
Q14520	Q14520	19	17	1366.34	Hyaluronan-binding protein 2 OS=Homo sapiens GN=HABP2 PE=1 SV=1	63.6204	99.3451	237.26	42.2788	52.1734	110.011	Hyaluronan-binding protein 2 OS=Homo sapiens GN=HABP2 PE=1 SV=1	31.8102	49.6725	118.63	21.1394	26.0867	55.0057	50.3907	14.6855	40.7414	Hyaluronan-binding protein 2 OS	HABP2
P27169	P27169	14	12	1142.24	Serum paraoxonase/arylesterase 1 OS=Homo sapiens GN=PON1 PE=1 SV=3	46.9372	6.85725	222.04	69.9052	107.928	122.319	Serum paraoxonase/arylesterase 1 OS=Homo sapiens GN=PON1 PE=1 SV=3	23.4686	3.42863	111.02	34.9526	53.9642	61.1593	47.9989	15.2084	44.4584	Serum paraoxonase/arylesterase 1 OS	PON1
P01008	P01008	18	18	1112.99	Antithrombin-III OS=Homo sapiens GN=SERPINC1 PE=1 SV=1	45.8214	45.6445	314.955	48.2341	40.642	54.7683	Antithrombin-III OS=Homo sapiens GN=SERPINC1 PE=1 SV=1	22.9107	22.8223	157.478	24.117	20.321	27.3841	45.8388	22.3474	23.5139	Antithrombin-III OS	SERPINC1
P61626	P61626	9	9	563.39	Lysozyme C OS=Homo sapiens GN=LYZ PE=1 SV=1	125.162	226.978	49.9664	76.5673	28.1267	20.0534	Lysozyme C OS=Homo sapiens GN=LYZ PE=1 SV=1	62.5811	113.489	24.9832	38.2836	14.0634	10.0267	43.9045	15.9359	31.6334	Lysozyme C OS	LYZ
P04114	P04114	212	207	15071.8	Apolipoprotein B-100 OS=Homo sapiens GN=APOB PE=1 SV=2	78.9899	86.4965	30.9726	56.345	135.299	135.893	Apolipoprotein B-100 OS=Homo sapiens GN=APOB PE=1 SV=2	39.4949	43.2483	15.4863	28.1725	67.6496	67.9464	43.6663	8.59549	41.3716	Apolipoprotein B-100 OS	APOB
P23142	P23142	29	28	2431.62	Fibulin-1 OS=Homo sapiens GN=FBLN1 PE=1 SV=4	72.1283	89.2626	45.2268	69.8039	110.024	137.147	Fibulin-1 OS=Homo sapiens GN=FBLN1 PE=1 SV=4	36.0641	44.6313	22.6134	34.902	55.012	68.5736	43.6327	6.65295	40.3477	Fibulin-1 OS	FBLN1
P06396	P06396	29	29	2457.43	Gelsolin OS=Homo sapiens GN=GSN PE=1 SV=1	58.901	98.8935	120.383	67.6082	55.24	94.9807	Gelsolin OS=Homo sapiens GN=GSN PE=1 SV=1	29.4505	49.4467	60.1917	33.8041	27.62	47.4903	41.3339	5.30823	40.6472	Gelsolin OS	GSN
P00747;Q02325	P00747	41	41	3759.95	Plasminogen OS=Homo sapiens GN=PLG PE=1 SV=2	34.2314	55.1697	201.192	28.2512	49.6794	112.921	Plasminogen OS=Homo sapiens GN=PLG PE=1 SV=2	17.1157	27.5848	100.596	14.1256	24.8397	56.4605	40.1204	13.5645	26.2123	Plasminogen OS	PLG
Q03591	Q03591	15	2	1347.75	Complement factor H-related protein 1 OS=Homo sapiens GN=CFHR1 PE=1 SV=2	38.5361	80.2449	208.165	40.2993	4.79858	58.0326	Complement factor H-related protein 1 OS=Homo sapiens GN=CFHR1 PE=1 SV=2	19.2681	40.1225	104.082	20.1497	2.39929	29.0163	35.8397	14.5614	24.583	Complement factor H-related protein 1 OS	CFHR1
P10451	P10451	6	6	463.56	Osteopontin OS=Homo sapiens GN=SPP1 PE=1 SV=1	95.6746	123.125	6.6084	52.1374	60.7724	43.1983	Osteopontin OS=Homo sapiens GN=SPP1 PE=1 SV=1	47.8373	61.5626	3.3042	26.0687	30.3862	21.5992	31.793	8.35449	28.2274	Osteopontin OS	SPP1
P62805	P62805	10	10	809.83	Histone H4 OS=Homo sapiens GN=HIST1H4A PE=1 SV=2	97.911	23.8179	6.08392	205.521	4.64382	12.5812	Histone H4 OS=Homo sapiens GN=HIST1H4A PE=1 SV=2	48.9555	11.909	3.04196	102.76	2.32191	6.29061	29.2132	16.3625	9.09978	Histone H4 OS	HIST1H4A
P01859	P01859	12	4	835.06	Ig gamma-2 chain C region OS=Homo sapiens GN=IGHG2 PE=1 SV=2	56.6832	110.785	24.9189	38.416	35.1732	79.1267	Ig gamma-2 chain C region OS=Homo sapiens GN=IGHG2 PE=1 SV=2	28.3416	55.3926	12.4595	19.208	17.5866	39.5634	28.7586	6.60296	23.7748	Ig gamma-2 chain C region OS	IGHG2
P51884	P51884	11	11	901.27	Lumican OS=Homo sapiens GN=LUM PE=1 SV=2	40.0807	21.1181	57.6594	54.0281	70.578	81.1766	Lumican OS=Homo sapiens GN=LUM PE=1 SV=2	20.0404	10.559	28.8297	27.014	35.289	40.5883	27.0534	4.37958	27.9219	Lumican OS	LUM
P02745	P02745	7	7	506.93	Complement C1q subcomponent subunit A OS=Homo sapiens GN=C1QA PE=1 SV=2	46.0558	45.8292	33.939	47.122	35.8687	110.636	Complement C1q subcomponent subunit A OS=Homo sapiens GN=C1QA PE=1 SV=2	23.0279	22.9146	16.9695	23.561	17.9344	55.3179	26.6209	5.85415	22.9713	Complement C1q subcomponent subunit A OS	C1QA
O43866	O43866	16	16	1193.85	CD5 antigen-like OS=Homo sapiens GN=CD5L PE=1 SV=1	40.4149	52.4719	10.7154	64.2594	56.5085	92.4696	CD5 antigen-like OS=Homo sapiens GN=CD5L PE=1 SV=1	20.2075	26.236	5.3577	32.1297	28.2542	46.2348	26.4033	5.51011	27.2451	CD5 antigen-like OS	CD5L
P02765	P02765	10	10	894.77	Alpha-2-HS-glycoprotein OS=Homo sapiens GN=AHSG PE=1 SV=1	76.9549	57.5382	66.4083	45.8383	32.6358	33.511	Alpha-2-HS-glycoprotein OS=Homo sapiens GN=AHSG PE=1 SV=1	38.4775	28.7691	33.2042	22.9192	16.3179	16.7555	26.0739	3.66932	25.8441	Alpha-2-HS-glycoprotein OS	AHSG
P02760	P02760	19	19	1700.43	Protein AMBP OS=Homo sapiens GN=AMBP PE=1 SV=1	27.6297	15.7234	78.5324	63.457	70.3445	55.4942	Protein AMBP OS=Homo sapiens GN=AMBP PE=1 SV=1	13.8149	7.86172	39.2662	31.7285	35.1722	27.7471	25.9318	5.07752	29.7378	Protein AMBP OS	AMBP
Q12805	Q12805	18	17	1368	EGF-containing fibulin-like extracellular matrix protein 1 OS=Homo sapiens GN=EFEMP1 PE=1 SV=2	50.3778	77.5113	35.0562	35.4308	22.5518	74.72	EGF-containing fibulin-like extracellular matrix protein 1 OS=Homo sapiens GN=EFEMP1 PE=1 SV=2	25.1889	38.7556	17.5281	17.7154	11.2759	37.36	24.6373	4.61331	21.4522	EGF-containing fibulin-like extracellular matrix protein 1 OS	EFEMP1
P00736	P00736	23	21	1774.88	Complement C1r subcomponent OS=Homo sapiens GN=C1R PE=1 SV=2	64.9484	30.0411	32.5008	59.2836	18.1125	90.6884	Complement C1r subcomponent OS=Homo sapiens GN=C1R PE=1 SV=2	32.4742	15.0206	16.2504	29.6418	9.05625	45.3442	24.6312	5.54024	22.9461	Complement C1r subcomponent OS	C1R
P02656	P02656	3	3	412.92	Apolipoprotein C-III OS=Homo sapiens GN=APOC3 PE=1 SV=1	2.29218	7.24447	236.992	7.00098	5.18774	36.2291	Apolipoprotein C-III OS=Homo sapiens GN=APOC3 PE=1 SV=1	1.14609	3.62224	118.496	3.50049	2.59387	18.1145	24.5789	18.9545	3.56136	Apolipoprotein C-III OS	APOC3
P08727;Q99456	P08727	19	9	1146.56	Keratin, type I cytoskeletal 19 OS=Homo sapiens GN=KRT19 PE=1 SV=4	46.9734	47.4284	24.5161	35.0106	40.2228	88.2334	Keratin, type I cytoskeletal 19 OS=Homo sapiens GN=KRT19 PE=1 SV=4	23.4867	23.7142	12.258	17.5053	20.1114	44.1167	23.5321	4.46799	21.7991	Keratin, type I cytoskeletal 19 OS	KRT19
P19835	P19835	22	22	1606.43	Bile salt-activated lipase OS=Homo sapiens GN=CEL PE=1 SV=3	5.53691	4.12722	248.444	2.76813	2.79345	8.02975	Bile salt-activated lipase OS=Homo sapiens GN=CEL PE=1 SV=3	2.76846	2.06361	124.222	1.38406	1.39673	4.01488	22.6416	20.32	2.41603	Bile salt-activated lipase OS	CEL
P01042	P01042	15	14	1166.97	Kininogen-1 OS=Homo sapiens GN=KNG1 PE=1 SV=2	29.1188	29.1672	76.2732	39.3883	26.6737	52.4989	Kininogen-1 OS=Homo sapiens GN=KNG1 PE=1 SV=2	14.5594	14.5836	38.1366	19.6942	13.3369	26.2495	21.0933	3.93382	17.1389	Kininogen-1 OS	KNG1
P09871	P09871	27	26	2099.82	Complement C1s subcomponent OS=Homo sapiens GN=C1S PE=1 SV=1	44.2357	22.0391	24.3473	37.2086	12.9365	82.1011	Complement C1s subcomponent OS=Homo sapiens GN=C1S PE=1 SV=1	22.1179	11.0196	12.1736	18.6043	6.46824	41.0506	18.5724	5.04096	15.389	Complement C1s subcomponent OS	C1S
P02749	P02749	12	12	751.03	Beta-2-glycoprotein 1 OS=Homo sapiens GN=APOH PE=1 SV=3	38.0137	33.9352	33.0828	81.5931	15.9677	19.793	Beta-2-glycoprotein 1 OS=Homo sapiens GN=APOH PE=1 SV=3	19.0068	16.9676	16.5414	40.7965	7.98387	9.89652	18.5321	4.7895	16.7545	Beta-2-glycoprotein 1 OS	APOH
Q15582	Q15582	28	28	2225.17	Transforming growth factor-beta-induced protein ig-h3 OS=Homo sapiens GN=TGFBI PE=1 SV=1	22.569	57.7589	8.75594	19.7903	28.7566	80.0459	Transforming growth factor-beta-induced protein ig-h3 OS=Homo sapiens GN=TGFBI PE=1 SV=1	11.2845	28.8794	4.37797	9.89514	14.3783	40.0229	18.1397	5.51579	12.8314	Transforming growth factor-beta-induced protein ig-h3 OS	TGFBI
P19827	P19827	22	22	1779.68	Inter-alpha-trypsin inhibitor heavy chain H1 OS=Homo sapiens GN=ITIH1 PE=1 SV=3	25.0182	14.6283	87.1362	34.777	30.2272	21.8615	Inter-alpha-trypsin inhibitor heavy chain H1 OS=Homo sapiens GN=ITIH1 PE=1 SV=3	12.5091	7.31414	43.5681	17.3885	15.1136	10.9308	17.804	5.34326	13.8114	Inter-alpha-trypsin inhibitor heavy chain H1 OS	ITIH1
P01764	P01764	5	2	485.56	Ig heavy chain V-III region 23 OS=Homo sapiens GN=IGHV3-23 PE=1 SV=2	14.4815	25.9406	10.9551	16.1203	13.4338	131.171	Ig heavy chain V-III region 23 OS=Homo sapiens GN=IGHV3-23 PE=1 SV=2	7.24075	12.9703	5.47753	8.06014	6.7169	65.5854	17.6752	9.63971	7.65044	Ig heavy chain V-III region 23 OS	IGHV3-23
P55058	P55058	15	15	1136.53	Phospholipid transfer protein OS=Homo sapiens GN=PLTP PE=1 SV=1	25.92	45.6273	13.7813	18.9028	70.2507	35.681	Phospholipid transfer protein OS=Homo sapiens GN=PLTP PE=1 SV=1	12.96	22.8136	6.89065	9.45138	35.1253	17.8405	17.5136	4.23065	15.4002	Phospholipid transfer protein OS	PLTP
P02766	P02766	8	8	693.67	Transthyretin OS=Homo sapiens GN=TTR PE=1 SV=1	20.8704	15.209	84.9181	22.6287	16.9085	42.7643	Transthyretin OS=Homo sapiens GN=TTR PE=1 SV=1	10.4352	7.60448	42.4591	11.3143	8.45426	21.3821	16.9416	5.48961	10.8748	Transthyretin OS	TTR
P01861	P01861	11	4	1022.56	Ig gamma-4 chain C region OS=Homo sapiens GN=IGHG4 PE=1 SV=1	42.5314	119.801	7.38488	4.69438	11.0007	17.4108	Ig gamma-4 chain C region OS=Homo sapiens GN=IGHG4 PE=1 SV=1	21.2657	59.9004	3.69244	2.34719	5.50035	8.70538	16.9019	9.03958	7.10287	Ig gamma-4 chain C region OS	IGHG4
O75636	O75636	10	10	810.26	Ficolin-3 OS=Homo sapiens GN=FCN3 PE=1 SV=2	19.7574	39.4864	14.8327	36.9568	34.1154	56.1912	Ficolin-3 OS=Homo sapiens GN=FCN3 PE=1 SV=2	9.8787	19.7432	7.41635	18.4784	17.0577	28.0956	16.7783	3.02815	17.7681	Ficolin-3 OS	FCN3
P01031	P01031	57	57	3854.04	Complement C5 OS=Homo sapiens GN=C5 PE=1 SV=4	34.0392	7.76574	21.8066	28.4337	11.5064	73.3018	Complement C5 OS=Homo sapiens GN=C5 PE=1 SV=4	17.0196	3.88287	10.9033	14.2168	5.7532	36.6509	14.7378	4.82672	12.5601	Complement C5 OS	C5
P13611	P13611	23	23	1529.6	Versican core protein OS=Homo sapiens GN=VCAN PE=1 SV=3	7.73663	8.96632	124.141	8.46474	9.22531	8.04597	Versican core protein OS=Homo sapiens GN=VCAN PE=1 SV=3	3.86832	4.48316	62.0707	4.23237	4.61265	4.02299	13.8817	9.63847	4.35777	Versican core protein OS	VCAN
P04406;O14556	P04406	13	13	1125.87	Glyceraldehyde-3-phosphate dehydrogenase OS=Homo sapiens GN=GAPDH PE=1 SV=3	26.1308	42.4357	15.9089	22.9135	21.5798	33.4688	Glyceraldehyde-3-phosphate dehydrogenase OS=Homo sapiens GN=GAPDH PE=1 SV=3	13.0654	21.2179	7.95444	11.4568	10.7899	16.7344	13.5365	1.93632	12.2611	Glyceraldehyde-3-phosphate dehydrogenase OS	GAPDH
P05164;P11678	P05164	32	31	2268.9	Myeloperoxidase OS=Homo sapiens GN=MPO PE=1 SV=1	47.8572	46.3627	1.32781	51.1946	7.43882	3.30702	Myeloperoxidase OS=Homo sapiens GN=MPO PE=1 SV=1	23.9286	23.1814	0.663907	25.5973	3.71941	1.65351	13.124	4.99581	13.4504	Myeloperoxidase OS	MPO
P04196	P04196	16	15	1036.9	Histidine-rich glycoprotein OS=Homo sapiens GN=HRG PE=1 SV=1	27.0988	20.2587	33.2614	37.1307	15.3243	22.417	Histidine-rich glycoprotein OS=Homo sapiens GN=HRG PE=1 SV=1	13.5494	10.1293	16.6307	18.5653	7.66213	11.2085	12.9576	1.67719	12.379	Histidine-rich glycoprotein OS	HRG
O95445	O95445	8	8	559.76	Apolipoprotein M OS=Homo sapiens GN=APOM PE=1 SV=2	14.295	19.6006	32.4254	26.9554	13.8282	47.934	Apolipoprotein M OS=Homo sapiens GN=APOM PE=1 SV=2	7.1475	9.80029	16.2127	13.4777	6.91409	23.967	12.9199	2.66029	11.639	Apolipoprotein M OS	APOM
P02654	P02654	5	4	411.6	Apolipoprotein C-I OS=Homo sapiens GN=APOC1 PE=1 SV=1	1.32019	15.4055	78.4253	6.53893	27.9	23.0975	Apolipoprotein C-I OS=Homo sapiens GN=APOC1 PE=1 SV=1	0.660096	7.70276	39.2127	3.26947	13.95	11.5487	12.724	5.6706	9.62574	Apolipoprotein C-I OS	APOC1
P07358	P07358	21	20	1576	Complement component C8 beta chain OS=Homo sapiens GN=C8B PE=1 SV=3	19.3014	23.3034	42.0426	29.4484	13.0709	25.0806	Complement component C8 beta chain OS=Homo sapiens GN=C8B PE=1 SV=3	9.6507	11.6517	21.0213	14.7242	6.53547	12.5403	12.6873	2.01465	12.096	Complement component C8 beta chain OS	C8B
P01019	P01019	14	14	1266.41	Angiotensinogen OS=Homo sapiens GN=AGT PE=1 SV=1	45.415	12.7566	28.441	28.522	12.6963	20.4977	Angiotensinogen OS=Homo sapiens GN=AGT PE=1 SV=1	22.7075	6.37829	14.2205	14.261	6.34815	10.2488	12.3607	2.5201	12.2347	Angiotensinogen OS	AGT
P35542	P35542	7	7	601.2	Serum amyloid A-4 protein OS=Homo sapiens GN=SAA4 PE=1 SV=2	8.43301	16.4863	17.7239	34.8872	35.1009	34.1238	Serum amyloid A-4 protein OS=Homo sapiens GN=SAA4 PE=1 SV=2	4.2165	8.24313	8.86193	17.4436	17.5505	17.0619	12.2296	2.38251	12.9619	Serum amyloid A-4 protein OS	SAA4
P01591	P01591	7	7	681.52	Immunoglobulin J chain OS=Homo sapiens GN=JCHAIN PE=1 SV=4	14.2002	27.5346	3.18459	19.8338	22.2179	56.7111	Immunoglobulin J chain OS=Homo sapiens GN=JCHAIN PE=1 SV=4	7.10009	13.7673	1.59229	9.91688	11.1089	28.3556	11.9735	3.68821	10.5129	Immunoglobulin J chain OS	JCHAIN
P62158	P62158	6	5	767.04	Calmodulin OS=Homo sapiens GN=CALM1 PE=1 SV=2	36.2064	33.3619	4.70982	33.1681	16.5736	17.1631	Calmodulin OS=Homo sapiens GN=CALM1 PE=1 SV=2	18.1032	16.6809	2.35491	16.5841	8.28678	8.58153	11.7652	2.57129	12.5828	Calmodulin OS	CALM1
P08670;P17661;P41219;P07196	P08670	35	32	2890.91	Vimentin OS=Homo sapiens GN=VIM PE=1 SV=4	34.4182	26.2683	7.98384	37.5364	14.2718	15.8636	Vimentin OS=Homo sapiens GN=VIM PE=1 SV=4	17.2091	13.1341	3.99192	18.7682	7.1359	7.93178	11.3618	2.42298	10.533	Vimentin OS	VIM
P02787	P02787	36	36	2505.78	Serotransferrin OS=Homo sapiens GN=TF PE=1 SV=3	26.216	25.4821	15.2935	36.2171	10.1024	18.6907	Serotransferrin OS=Homo sapiens GN=TF PE=1 SV=3	13.108	12.741	7.64673	18.1086	5.05122	9.34534	11.0001	1.89188	11.0432	Serotransferrin OS	TF
P07357	P07357	18	18	1495.12	Complement component C8 alpha chain OS=Homo sapiens GN=C8A PE=1 SV=2	11.0706	20.0908	46.7668	15.0126	12.1575	25.7297	Complement component C8 alpha chain OS=Homo sapiens GN=C8A PE=1 SV=2	5.53532	10.0454	23.3834	7.50628	6.07875	12.8648	10.9023	2.73232	8.77584	Complement component C8 alpha chain OS	C8A
P02748	P02748	16	16	1065.8	Complement component C9 OS=Homo sapiens GN=C9 PE=1 SV=2	8.49026	22.3593	47.0739	15.3501	8.66916	28.072	Complement component C9 OS=Homo sapiens GN=C9 PE=1 SV=2	4.24513	11.1797	23.537	7.67504	4.33458	14.036	10.8346	2.98536	9.42735	Complement component C9 OS	C9
P06331;P01825	P06331	2	2	276.36	Ig heavy chain V-II region ARH-77 OS=Homo sapiens PE=4 SV=1	15.7678	25.9297	4.48951	6.17125	8.12785	68.9025	Ig heavy chain V-II region ARH-77 OS=Homo sapiens PE=4 SV=1	7.8839	12.9649	2.24476	3.08562	4.06393	34.4513	10.7824	5.00216	5.97391	Ig heavy chain V-II region ARH-77 OS	4
P02788	P02788	35	35	2880.36	Lactotransferrin OS=Homo sapiens GN=LTF PE=1 SV=6	24.9704	83.4253	0.98572	12.0189	1.33129	2.98238	Lactotransferrin OS=Homo sapiens GN=LTF PE=1 SV=6	12.4852	41.7126	0.49286	6.00946	0.665643	1.49119	10.4762	6.52265	3.75032	Lactotransferrin OS	LTF
P22352	P22352	6	6	330.5	Glutathione peroxidase 3 OS=Homo sapiens GN=GPX3 PE=1 SV=2	9.51086	15.4337	42.4945	10.8416	27.9193	19.0043	Glutathione peroxidase 3 OS=Homo sapiens GN=GPX3 PE=1 SV=2	4.75543	7.71684	21.2472	5.42079	13.9597	9.50216	10.4337	2.54942	8.6095	Glutathione peroxidase 3 OS	GPX3
P00748	P00748	11	11	906.6	Coagulation factor XII OS=Homo sapiens GN=F12 PE=1 SV=3	29.4022	18.6551	17.7216	25.6799	6.64003	25.5934	Coagulation factor XII OS=Homo sapiens GN=F12 PE=1 SV=3	14.7011	9.32756	8.86078	12.84	3.32002	12.7967	10.3077	1.67124	11.0621	Coagulation factor XII OS	F12
P18428	P18428	13	13	850.97	Lipopolysaccharide-binding protein OS=Homo sapiens GN=LBP PE=1 SV=3	12.4058	37.6245	31.7974	3.61284	12.6707	21.4735	Lipopolysaccharide-binding protein OS=Homo sapiens GN=LBP PE=1 SV=3	6.20288	18.8122	15.8987	1.80642	6.33537	10.7368	9.96539	2.63292	8.53607	Lipopolysaccharide-binding protein OS	LBP
P02042	P02042	12	5	1471.82	Hemoglobin subunit delta OS=Homo sapiens GN=HBD PE=1 SV=2	30.1075	2.52157	1.11271	66.9253	15.0535	1.71857	Hemoglobin subunit delta OS=Homo sapiens GN=HBD PE=1 SV=2	15.0537	1.26078	0.556355	33.4626	7.52677	0.859286	9.7866	5.26304	4.39378	Hemoglobin subunit delta OS	HBD
P07360	P07360	9	9	748.76	Complement component C8 gamma chain OS=Homo sapiens GN=C8G PE=1 SV=3	12.8259	22.1526	35.4256	16.5958	13.1199	14.9935	Complement component C8 gamma chain OS=Homo sapiens GN=C8G PE=1 SV=3	6.41295	11.0763	17.7128	8.29788	6.55993	7.49676	9.59277	1.76555	7.89732	Complement component C8 gamma chain OS	C8G
P21246	P21246	4	4	391.27	Pleiotrophin OS=Homo sapiens GN=PTN PE=1 SV=1	1.80938	15.1874	67.3744	1.41302	20.6716	7.93048	Pleiotrophin OS=Homo sapiens GN=PTN PE=1 SV=1	0.904691	7.59369	33.6872	0.70651	10.3358	3.96524	9.53219	5.07013	5.77947	Pleiotrophin OS	PTN
P02655	P02655	6	6	398.81	Apolipoprotein C-II OS=Homo sapiens GN=APOC2 PE=1 SV=1	2.03435	3.192	78.8114	2.74143	2.37657	20.6369	Apolipoprotein C-II OS=Homo sapiens GN=APOC2 PE=1 SV=1	1.01717	1.596	39.4057	1.37072	1.18829	10.3184	9.14939	6.22866	1.48336	Apolipoprotein C-II OS	APOC2
P05155	P05155	11	11	719	Plasma protease C1 inhibitor OS=Homo sapiens GN=SERPING1 PE=1 SV=2	18.3209	22.8034	30.7713	12.9372	8.27712	15.8334	Plasma protease C1 inhibitor OS=Homo sapiens GN=SERPING1 PE=1 SV=2	9.16044	11.4017	15.3857	6.46861	4.13856	7.91672	9.07862	1.60985	8.53858	Plasma protease C1 inhibitor OS	SERPING1
Q96PD5	Q96PD5	13	13	977.71	N-acetylmuramoyl-L-alanine amidase OS=Homo sapiens GN=PGLYRP2 PE=1 SV=1	22.5775	22.655	13.6519	8.99579	6.0215	34.329	N-acetylmuramoyl-L-alanine amidase OS=Homo sapiens GN=PGLYRP2 PE=1 SV=1	11.2887	11.3275	6.82594	4.4979	3.01075	17.1645	9.01922	2.14615	9.05734	N-acetylmuramoyl-L-alanine amidase OS	PGLYRP2
Q5QNW6;Q96A08	Q5QNW6	6	2	527.75	Histone H2B type 2-F OS=Homo sapiens GN=HIST2H2BF PE=1 SV=3	26.3648	7.79932	3.06796	62.3557	2.72912	4.04504	Histone H2B type 2-F OS=Homo sapiens GN=HIST2H2BF PE=1 SV=3	13.1824	3.89966	1.53398	31.1778	1.36456	2.02252	8.86349	4.82347	2.96109	Histone H2B type 2-F OS	HIST2H2BF
P14618;P30613	P14618	22	22	1443.94	Pyruvate kinase PKM OS=Homo sapiens GN=PKM PE=1 SV=4	12.1705	31.4896	2.57345	13.2428	16.2293	26.3208	Pyruvate kinase PKM OS=Homo sapiens GN=PKM PE=1 SV=4	6.08523	15.7448	1.28672	6.62139	8.11463	13.1604	8.50219	2.12717	7.36801	Pyruvate kinase PKM OS	PKM
P03952	P03952	27	26	1499.61	Plasma kallikrein OS=Homo sapiens GN=KLKB1 PE=1 SV=1	13.3213	27.0987	12.0214	13.465	16.4436	19.2787	Plasma kallikrein OS=Homo sapiens GN=KLKB1 PE=1 SV=1	6.66065	13.5493	6.01069	6.73252	8.22178	9.63937	8.46906	1.14847	7.47715	Plasma kallikrein OS	KLKB1
P20851	P20851	7	6	462.03	C4b-binding protein beta chain OS=Homo sapiens GN=C4BPB PE=1 SV=1	21.5921	18.4179	11.9694	16.8679	18.785	12.1857	C4b-binding protein beta chain OS=Homo sapiens GN=C4BPB PE=1 SV=1	10.7961	9.20893	5.98468	8.43395	9.39251	6.09287	8.31817	0.785242	8.82144	C4b-binding protein beta chain OS	C4BPB
P98160	P98160	80	79	4890.82	Basement membrane-specific heparan sulfate proteoglycan core protein OS=Homo sapiens GN=HSPG2 PE=1 SV=4	13.3725	19.7729	23.1312	4.0014	20.0549	14.6684	Basement membrane-specific heparan sulfate proteoglycan core protein OS=Homo sapiens GN=HSPG2 PE=1 SV=4	6.68626	9.88647	11.5656	2.0007	10.0275	7.3342	7.91678	1.39645	8.61034	Basement membrane-specific heparan sulfate proteoglycan core protein OS	HSPG2
Q9UBP4	Q9UBP4	8	8	590.56	Dickkopf-related protein 3 OS=Homo sapiens GN=DKK3 PE=1 SV=2	9.52422	23.4238	8.67469	5.52656	13.2147	32.4607	Dickkopf-related protein 3 OS=Homo sapiens GN=DKK3 PE=1 SV=2	4.76211	11.7119	4.33735	2.76328	6.60735	16.2304	7.73539	2.11628	5.68473	Dickkopf-related protein 3 OS	DKK3
P02790	P02790	10	10	501.96	Hemopexin OS=Homo sapiens GN=HPX PE=1 SV=2	9.5156	22.0444	15.9159	16.2932	7.47839	20.555	Hemopexin OS=Homo sapiens GN=HPX PE=1 SV=2	4.7578	11.0222	7.95795	8.14662	3.7392	10.2775	7.65022	1.1871	8.05229	Hemopexin OS	HPX
P00739	P00739	15	6	854.02	Haptoglobin-related protein OS=Homo sapiens GN=HPR PE=2 SV=2	12.4206	15.6573	7.70291	10.957	16.7296	26.1776	Haptoglobin-related protein OS=Homo sapiens GN=HPR PE=2 SV=2	6.21028	7.82864	3.85146	5.47848	8.36481	13.0888	7.47041	1.30572	7.01946	Haptoglobin-related protein OS	HPR
Q71DI3;Q6NXT2	Q71DI3	6	5	276.82	Histone H3.2 OS=Homo sapiens GN=HIST2H3A PE=1 SV=3	25.1982	5.3428	0.9929	53.9754	1.58326	2.30643	Histone H3.2 OS=Homo sapiens GN=HIST2H3A PE=1 SV=3	12.5991	2.6714	0.49645	26.9877	0.791629	1.15322	7.44991	4.33361	1.91231	Histone H3.2 OS	HIST2H3A
Q16787;Q9ULH7	Q16787	52	51	3562.21	Laminin subunit alpha-3 OS=Homo sapiens GN=LAMA3 PE=1 SV=2	4.65876	26.4441	0.108392	1.98102	26.0427	29.1892	Laminin subunit alpha-3 OS=Homo sapiens GN=LAMA3 PE=1 SV=2	2.32938	13.222	0.054196	0.990512	13.0213	14.5946	7.36867	2.81665	7.67536	Laminin subunit alpha-3 OS	LAMA3
P02743	P02743	6	6	433.24	Serum amyloid P-component OS=Homo sapiens GN=APCS PE=1 SV=2	9.44513	29.3326	11.8436	1.31504	18.8754	16.8782	Serum amyloid P-component OS=Homo sapiens GN=APCS PE=1 SV=2	4.72257	14.6663	5.9218	0.657518	9.43768	8.43912	7.3075	1.93903	7.18046	Serum amyloid P-component OS	APCS
P43251	P43251	8	7	644.79	Biotinidase OS=Homo sapiens GN=BTD PE=1 SV=2	19.3619	6.18181	21.0174	5.17646	11.4255	23.4146	Biotinidase OS=Homo sapiens GN=BTD PE=1 SV=2	9.68096	3.09091	10.5087	2.58823	5.71276	11.7073	7.21481	1.6102	7.69686	Biotinidase OS	BTD
P07225	P07225	19	19	1650.58	Vitamin K-dependent protein S OS=Homo sapiens GN=PROS1 PE=1 SV=1	15.5547	10.7745	16.1851	13.4987	16.9472	13.4926	Vitamin K-dependent protein S OS=Homo sapiens GN=PROS1 PE=1 SV=1	7.77737	5.38723	8.09255	6.74935	8.47361	6.74632	7.2044	0.463574	7.26336	Vitamin K-dependent protein S OS	PROS1
Q13751	Q13751	45	42	3358.51	Laminin subunit beta-3 OS=Homo sapiens GN=LAMB3 PE=1 SV=1	8.63568	20.6648	3.9156	10.386	20.5078	22.0512	Laminin subunit beta-3 OS=Homo sapiens GN=LAMB3 PE=1 SV=1	4.31784	10.3324	1.9578	5.193	10.2539	11.0256	7.18008	1.56617	7.72344	Laminin subunit beta-3 OS	LAMB3
P36222	P36222	11	11	897.54	Chitinase-3-like protein 1 OS=Homo sapiens GN=CHI3L1 PE=1 SV=2	5.79344	49.3999	6.10612	15.5766	3.45248	4.51407	Chitinase-3-like protein 1 OS=Homo sapiens GN=CHI3L1 PE=1 SV=2	2.89672	24.6999	3.05306	7.78832	1.72624	2.25704	7.07022	3.63595	2.97489	Chitinase-3-like protein 1 OS	CHI3L1
P00742	P00742	14	14	866.5	Coagulation factor X OS=Homo sapiens GN=F10 PE=1 SV=2	3.67863	5.71428	44.4629	5.3775	10.044	12.4792	Coagulation factor X OS=Homo sapiens GN=F10 PE=1 SV=2	1.83931	2.85714	22.2314	2.68875	5.02198	6.23958	6.81304	3.15521	3.93956	Coagulation factor X OS	F10
P43652	P43652	18	18	1058.39	Afamin OS=Homo sapiens GN=AFM PE=1 SV=1	13.8953	9.71536	34.8882	8.82268	8.65208	4.90054	Afamin OS=Homo sapiens GN=AFM PE=1 SV=1	6.94765	4.85768	17.4441	4.41134	4.32604	2.45027	6.73951	2.21973	4.63451	Afamin OS	AFM
P35858	P35858	14	14	1038.64	Insulin-like growth factor-binding protein complex acid labile subunit OS=Homo sapiens GN=IGFALS PE=1 SV=1	3.09195	6.96643	54.455	2.13062	7.48223	5.46004	Insulin-like growth factor-binding protein complex acid labile subunit OS=Homo sapiens GN=IGFALS PE=1 SV=1	1.54597	3.48322	27.2275	1.06531	3.74112	2.73002	6.63219	4.14137	3.10662	Insulin-like growth factor-binding protein complex acid labile subunit OS	IGFALS
P35052	P35052	15	15	1048.96	Glypican-1 OS=Homo sapiens GN=GPC1 PE=1 SV=2	12.1549	25.1862	6.87869	3.27358	16.9085	13.1534	Glypican-1 OS=Homo sapiens GN=GPC1 PE=1 SV=2	6.07745	12.5931	3.43935	1.63679	8.45425	6.57671	6.46294	1.57204	6.32708	Glypican-1 OS	GPC1
P01743	P01743	3	3	337.3	Ig heavy chain V-I region HG3 OS=Homo sapiens PE=3 SV=1	2.19977	7.46705	1.64974	3.45683	3.10864	56.7768	Ig heavy chain V-I region HG3 OS=Homo sapiens PE=3 SV=1	1.09988	3.73352	0.824869	1.72841	1.55432	28.3884	6.22157	4.45304	1.64137	Ig heavy chain V-I region HG3 OS	3
P00751	P00751	14	13	851.2	Complement factor B OS=Homo sapiens GN=CFB PE=1 SV=2	9.15176	17.1472	17.1509	8.10749	6.26222	16.6075	Complement factor B OS=Homo sapiens GN=CFB PE=1 SV=2	4.57588	8.57358	8.57543	4.05374	3.13111	8.30376	6.20225	1.03866	6.43982	Complement factor B OS	CFB
Q9NP55	Q9NP55	6	6	643.6	BPI fold-containing family A member 1 OS=Homo sapiens GN=BPIFA1 PE=1 SV=1	24.8085	0.931228	5.16093	12.8687	1.65558	28.9094	BPI fold-containing family A member 1 OS=Homo sapiens GN=BPIFA1 PE=1 SV=1	12.4042	0.465614	2.58046	6.43433	0.827788	14.4547	6.19452	2.45989	4.5074	BPI fold-containing family A member 1 OS	BPIFA1
P47972	P47972	15	15	787	Neuronal pentraxin-2 OS=Homo sapiens GN=NPTX2 PE=1 SV=2	1.00744	0.712907	70.9788	0.510422	0.342966	0.717993	Neuronal pentraxin-2 OS=Homo sapiens GN=NPTX2 PE=1 SV=2	0.503719	0.356453	35.4894	0.255211	0.171483	0.358997	6.18921	5.86021	0.357725	Neuronal pentraxin-2 OS	NPTX2
P59665	P59665	2	2	123.25	Neutrophil defensin 1 OS=Homo sapiens GN=DEFA1 PE=1 SV=1	25.402	24.9653	4.75564	13.79	2.45023	2.50055	Neutrophil defensin 1 OS=Homo sapiens GN=DEFA1 PE=1 SV=1	12.701	12.4827	2.37782	6.89498	1.22511	1.25028	6.15531	2.20654	4.6364	Neutrophil defensin 1 OS	DEFA1
P00558;P07205	P00558	16	16	1081.52	Phosphoglycerate kinase 1 OS=Homo sapiens GN=PGK1 PE=1 SV=3	11.9099	17.4691	1.65369	15.0592	10.0039	17.4906	Phosphoglycerate kinase 1 OS=Homo sapiens GN=PGK1 PE=1 SV=3	5.95494	8.73453	0.826843	7.52961	5.00195	8.74528	6.13219	1.22486	6.74227	Phosphoglycerate kinase 1 OS	PGK1
P01877	P01877	11	3	895.56	Ig alpha-2 chain C region OS=Homo sapiens GN=IGHA2 PE=1 SV=3	3.51069	20.8467	4.7143	6.59264	6.67226	28.9956	Ig alpha-2 chain C region OS=Homo sapiens GN=IGHA2 PE=1 SV=3	1.75534	10.4234	2.35715	3.29632	3.33613	14.4978	5.94435	2.14051	3.31622	Ig alpha-2 chain C region OS	IGHA2
O14791	O14791	7	7	617.69	Apolipoprotein L1 OS=Homo sapiens GN=APOL1 PE=1 SV=5	8.75918	9.48444	10.3665	14.7383	7.39183	20.1561	Apolipoprotein L1 OS=Homo sapiens GN=APOL1 PE=1 SV=5	4.37959	4.74222	5.18325	7.36916	3.69592	10.0781	5.90803	0.977037	4.96274	Apolipoprotein L1 OS	APOL1
P08697	P08697	9	8	441.51	Alpha-2-antiplasmin OS=Homo sapiens GN=SERPINF2 PE=1 SV=3	5.74873	3.63516	31.9872	7.71269	7.14615	10.5152	Alpha-2-antiplasmin OS=Homo sapiens GN=SERPINF2 PE=1 SV=3	2.87436	1.81758	15.9936	3.85634	3.57308	5.25759	5.56209	2.13713	3.71471	Alpha-2-antiplasmin OS	SERPINF2
P07858	P07858	7	7	604.99	Cathepsin B OS=Homo sapiens GN=CTSB PE=1 SV=3	9.63252	18.1608	0.744311	15.9092	19.3471	2.63827	Cathepsin B OS=Homo sapiens GN=CTSB PE=1 SV=3	4.81626	9.08041	0.372155	7.95462	9.67355	1.31913	5.53602	1.63806	6.38544	Cathepsin B OS	CTSB
P27797	P27797	8	8	588.5	Calreticulin OS=Homo sapiens GN=CALR PE=1 SV=1	14.6877	7.87999	5.64216	20.5371	6.25647	11.3221	Calreticulin OS=Homo sapiens GN=CALR PE=1 SV=1	7.34385	3.94	2.82108	10.2685	3.12824	5.66103	5.52712	1.17467	4.80051	Calreticulin OS	CALR
P00738	P00738	18	9	1014.74	Haptoglobin OS=Homo sapiens GN=HP PE=1 SV=1	7.87939	10.8273	9.40713	4.55649	2.8145	29.8302	Haptoglobin OS=Homo sapiens GN=HP PE=1 SV=1	3.93969	5.41364	4.70357	2.27825	1.40725	14.9151	5.44292	1.99024	4.32163	Haptoglobin OS	HP
P05546	P05546	13	13	786.16	Heparin cofactor 2 OS=Homo sapiens GN=SERPIND1 PE=1 SV=3	11.8781	8.28458	16.5242	8.16647	6.98316	12.1849	Heparin cofactor 2 OS=Homo sapiens GN=SERPIND1 PE=1 SV=3	5.93906	4.14229	8.26211	4.08323	3.49158	6.09247	5.33512	0.727881	5.04067	Heparin cofactor 2 OS	SERPIND1
P39060	P39060	8	8	458.89	Collagen alpha-1(XVIII) chain OS=Homo sapiens GN=COL18A1 PE=1 SV=5	13.0807	14.8628	10.4567	6.72473	9.1662	9.61142	Collagen alpha-1(XVIII) chain OS=Homo sapiens GN=COL18A1 PE=1 SV=5	6.54035	7.43142	5.22834	3.36237	4.5831	4.80571	5.32521	0.59429	5.01702	Collagen alpha-1(XVIII) chain OS	COL18A1
P16070	P16070	2	2	203.29	CD44 antigen OS=Homo sapiens GN=CD44 PE=1 SV=3	10.7028	13.1731	1.27117	9.08152	24.9168	3.9152	CD44 antigen OS=Homo sapiens GN=CD44 PE=1 SV=3	5.35139	6.58654	0.635583	4.54076	12.4584	1.9576	5.25504	1.69699	4.94607	CD44 antigen OS	CD44
P09486	P09486	6	6	434.51	SPARC OS=Homo sapiens GN=SPARC PE=1 SV=1	6.21255	2.30465	6.26289	20.858	3.43852	22.6234	SPARC OS=Homo sapiens GN=SPARC PE=1 SV=1	3.10627	1.15233	3.13145	10.429	1.71926	11.3117	5.14166	1.84243	3.11886	SPARC OS	SPARC
P80748	P80748	2	2	234.96	Ig lambda chain V-III region LOI OS=Homo sapiens PE=1 SV=1	8.62282	16.729	3.6239	4.76062	3.19078	22.7516	Ig lambda chain V-III region LOI OS=Homo sapiens PE=1 SV=1	4.31141	8.36451	1.81195	2.38031	1.59539	11.3758	4.97323	1.64376	3.34586	Ig lambda chain V-III region LOI OS	1
P01011	P01011	10	10	705.11	Alpha-1-antichymotrypsin OS=Homo sapiens GN=SERPINA3 PE=1 SV=2	5.65437	9.86352	14.3308	10.2701	4.17779	13.46	Alpha-1-antichymotrypsin OS=Homo sapiens GN=SERPINA3 PE=1 SV=2	2.82719	4.93176	7.16542	5.13505	2.0889	6.73001	4.81305	0.830479	5.0334	Alpha-1-antichymotrypsin OS	SERPINA3
O00391	O00391	18	18	1087.13	Sulfhydryl oxidase 1 OS=Homo sapiens GN=QSOX1 PE=1 SV=3	6.90661	6.32295	16.4741	8.45818	5.49107	14.0188	Sulfhydryl oxidase 1 OS=Homo sapiens GN=QSOX1 PE=1 SV=3	3.45331	3.16147	8.23707	4.22909	2.74554	7.00941	4.80598	0.92628	3.8412	Sulfhydryl oxidase 1 OS	QSOX1
Q13753	Q13753	39	39	2730.88	Laminin subunit gamma-2 OS=Homo sapiens GN=LAMC2 PE=1 SV=2	2.62695	13.2038	0.173627	1.96706	22.6745	16.4551	Laminin subunit gamma-2 OS=Homo sapiens GN=LAMC2 PE=1 SV=2	1.31347	6.6019	0.0868135	0.983529	11.3373	8.22756	4.75842	1.88552	3.95769	Laminin subunit gamma-2 OS	LAMC2
P04433	P04433	3	2	168.61	Ig kappa chain V-III region VG (Fragment) OS=Homo sapiens PE=1 SV=1	14.5877	8.44547	10.1896	4.43806	2.85224	16.1128	Ig kappa chain V-III region VG (Fragment) OS=Homo sapiens PE=1 SV=1	7.29385	4.22273	5.09478	2.21903	1.42612	8.05638	4.71882	1.08395	4.65876	Ig kappa chain V-III region VG (Fragment) OS	1
Q13790	Q13790	4	4	238.43	Apolipoprotein F OS=Homo sapiens GN=APOF PE=1 SV=2	0.970726	5.24208	16.6328	7.67329	4.55701	21.4154	Apolipoprotein F OS=Homo sapiens GN=APOF PE=1 SV=2	0.485363	2.62104	8.31642	3.83664	2.27851	10.7077	4.70761	1.61105	3.22884	Apolipoprotein F OS	APOF
P04180	P04180	4	4	264.77	Phosphatidylcholine-sterol acyltransferase OS=Homo sapiens GN=LCAT PE=1 SV=1	7.19509	7.11225	10.7423	11.1227	8.37254	11.8214	Phosphatidylcholine-sterol acyltransferase OS=Homo sapiens GN=LCAT PE=1 SV=1	3.59754	3.55612	5.37113	5.56135	4.18627	5.91068	4.69718	0.426061	4.7787	Phosphatidylcholine-sterol acyltransferase OS	LCAT
P36955	P36955	13	13	848.53	Pigment epithelium-derived factor OS=Homo sapiens GN=SERPINF1 PE=1 SV=4	10.6111	10.0678	8.25675	9.28886	6.57198	10.7958	Pigment epithelium-derived factor OS=Homo sapiens GN=SERPINF1 PE=1 SV=4	5.30557	5.0339	4.12838	4.64443	3.28599	5.39791	4.6327	0.330019	4.83917	Pigment epithelium-derived factor OS	SERPINF1
Q15063	Q15063	23	23	1517.34	Periostin OS=Homo sapiens GN=POSTN PE=1 SV=2	8.75823	4.83379	2.55686	15.4403	4.44808	19.5411	Periostin OS=Homo sapiens GN=POSTN PE=1 SV=2	4.37911	2.4169	1.27843	7.72014	2.22404	9.77056	4.63153	1.38992	3.39801	Periostin OS	POSTN
P13796;P13797	P13796	8	8	394.71	Plastin-2 OS=Homo sapiens GN=LCP1 PE=1 SV=6	12.8299	9.5383	9.39352	13.7451	3.61411	6.16976	Plastin-2 OS=Homo sapiens GN=LCP1 PE=1 SV=6	6.41494	4.76915	4.69676	6.87256	1.80705	3.08488	4.60756	0.787238	4.73295	Plastin-2 OS	LCP1
P07339	P07339	8	8	552.93	Cathepsin D OS=Homo sapiens GN=CTSD PE=1 SV=1	9.09783	18.3445	1.36878	9.97781	9.31786	6.25314	Cathepsin D OS=Homo sapiens GN=CTSD PE=1 SV=1	4.54891	9.17224	0.684391	4.98891	4.65893	3.12657	4.52999	1.13338	4.60392	Cathepsin D OS	CTSD
P63104	P63104	13	9	911.91	14-3-3 protein zeta/delta OS=Homo sapiens GN=YWHAZ PE=1 SV=1	10.2528	10.6484	0.677115	13.0262	7.06964	12.123	14-3-3 protein zeta/delta OS=Homo sapiens GN=YWHAZ PE=1 SV=1	5.12638	5.32418	0.338557	6.51311	3.53482	6.06151	4.48309	0.927542	5.22528	14-3-3 protein zeta/delta OS	YWHAZ
Q06033	Q06033	12	12	722.02	Inter-alpha-trypsin inhibitor heavy chain H3 OS=Homo sapiens GN=ITIH3 PE=1 SV=2	2.44562	1.12433	18.3381	14.8752	4.5024	10.9226	Inter-alpha-trypsin inhibitor heavy chain H3 OS=Homo sapiens GN=ITIH3 PE=1 SV=2	1.22281	0.562167	9.16904	7.4376	2.2512	5.4613	4.35069	1.44364	3.85625	Inter-alpha-trypsin inhibitor heavy chain H3 OS	ITIH3
P04070	P04070	6	6	290.84	Vitamin K-dependent protein C OS=Homo sapiens GN=PROC PE=1 SV=1	6.21638	4.73958	20.2036	4.42122	4.15156	10.9578	Vitamin K-dependent protein C OS=Homo sapiens GN=PROC PE=1 SV=1	3.10819	2.36979	10.1018	2.21061	2.07578	5.47889	4.22417	1.2842	2.73899	Vitamin K-dependent protein C OS	PROC
P36980	P36980	8	3	599.52	Complement factor H-related protein 2 OS=Homo sapiens GN=CFHR2 PE=1 SV=1	4.37615	7.65536	25.0963	4.82181	0.820105	6.4662	Complement factor H-related protein 2 OS=Homo sapiens GN=CFHR2 PE=1 SV=1	2.18807	3.82768	12.5482	2.4109	0.410053	3.2331	4.10299	1.75424	2.822	Complement factor H-related protein 2 OS	CFHR2
Q8IUX7;Q8N436	Q8IUX7	17	17	977.77	Adipocyte enhancer-binding protein 1 OS=Homo sapiens GN=AEBP1 PE=1 SV=1	11.6406	3.80116	6.65628	17.4821	2.81662	6.76763	Adipocyte enhancer-binding protein 1 OS=Homo sapiens GN=AEBP1 PE=1 SV=1	5.82028	1.90058	3.32814	8.74103	1.40831	3.38382	4.09703	1.12086	3.35598	Adipocyte enhancer-binding protein 1 OS	AEBP1
Q6UVK1	Q6UVK1	16	14	832.61	Chondroitin sulfate proteoglycan 4 OS=Homo sapiens GN=CSPG4 PE=1 SV=2	22.882	3.32316	3.05453	4.87702	10.8473	3.73624	Chondroitin sulfate proteoglycan 4 OS=Homo sapiens GN=CSPG4 PE=1 SV=2	11.441	1.66158	1.52727	2.43851	5.42365	1.86812	4.06002	1.59101	2.15332	Chondroitin sulfate proteoglycan 4 OS	CSPG4
P80108	P80108	17	16	962.62	Phosphatidylinositol-glycan-specific phospholipase D OS=Homo sapiens GN=GPLD1 PE=1 SV=3	3.49424	5.11701	11.8775	7.21529	6.49371	14.4941	Phosphatidylinositol-glycan-specific phospholipase D OS=Homo sapiens GN=GPLD1 PE=1 SV=3	1.74712	2.55851	5.93877	3.60765	3.24686	7.24705	4.05766	0.859394	3.42725	Phosphatidylinositol-glycan-specific phospholipase D OS	GPLD1
Q15113	Q15113	8	8	627.48	Procollagen C-endopeptidase enhancer 1 OS=Homo sapiens GN=PCOLCE PE=1 SV=2	9.41676	6.41855	11.5534	4.32568	5.51506	10.4388	Procollagen C-endopeptidase enhancer 1 OS=Homo sapiens GN=PCOLCE PE=1 SV=2	4.70838	3.20927	5.77671	2.16284	2.75753	5.21939	3.97235	0.596796	3.95883	Procollagen C-endopeptidase enhancer 1 OS	PCOLCE
Q15485	Q15485	8	7	478.02	Ficolin-2 OS=Homo sapiens GN=FCN2 PE=1 SV=2	13.7363	0.833458	3.0822	8.49484	16.1907	5.30123	Ficolin-2 OS=Homo sapiens GN=FCN2 PE=1 SV=2	6.86814	0.416729	1.5411	4.24742	8.09537	2.65062	3.9699	1.23506	3.44902	Ficolin-2 OS	FCN2
P06733;P13929	P06733	18	15	1264.53	Alpha-enolase OS=Homo sapiens GN=ENO1 PE=1 SV=2	7.60037	11.4073	2.69959	7.12923	5.93025	12.7884	Alpha-enolase OS=Homo sapiens GN=ENO1 PE=1 SV=2	3.80019	5.70367	1.34979	3.56461	2.96512	6.39421	3.96293	0.751677	3.6824	Alpha-enolase OS	ENO1
P62258	P62258	10	8	605.02	14-3-3 protein epsilon OS=Homo sapiens GN=YWHAE PE=1 SV=1	8.07949	6.76694	1.83601	14.6929	5.2115	10.6833	14-3-3 protein epsilon OS=Homo sapiens GN=YWHAE PE=1 SV=1	4.03974	3.38347	0.918004	7.34643	2.60575	5.34167	3.93918	0.909226	3.71161	14-3-3 protein epsilon OS	YWHAE
Q9Y240	Q9Y240	8	7	326.2	C-type lectin domain family 11 member A OS=Homo sapiens GN=CLEC11A PE=1 SV=1	10.7239	5.6983	4.58417	11.6114	7.89893	5.91709	C-type lectin domain family 11 member A OS=Homo sapiens GN=CLEC11A PE=1 SV=1	5.36197	2.84915	2.29209	5.80569	3.94947	2.95855	3.86948	0.587136	3.45401	C-type lectin domain family 11 member A OS	CLEC11A
O00468	O00468	46	45	2963.09	Agrin OS=Homo sapiens GN=AGRN PE=1 SV=5	5.40962	16.7239	0.642683	3.90643	8.064	11.0106	Agrin OS=Homo sapiens GN=AGRN PE=1 SV=5	2.70481	8.36197	0.321341	1.95322	4.032	5.50529	3.81311	1.16166	3.3684	Agrin OS	AGRN
Q96IY4	Q96IY4	8	8	449.61	Carboxypeptidase B2 OS=Homo sapiens GN=CPB2 PE=1 SV=2	2.68011	6.76092	22.8684	1.56996	3.13782	8.31901	Carboxypeptidase B2 OS=Homo sapiens GN=CPB2 PE=1 SV=2	1.34005	3.38046	11.4342	0.784982	1.56891	4.1595	3.77802	1.6197	2.47468	Carboxypeptidase B2 OS	CPB2
P00338;P07864	P00338	10	8	620.59	L-lactate dehydrogenase A chain OS=Homo sapiens GN=LDHA PE=1 SV=2	13.7958	9.48964	0.494298	11.4584	5.17833	3.93877	L-lactate dehydrogenase A chain OS=Homo sapiens GN=LDHA PE=1 SV=2	6.89788	4.74482	0.247149	5.72922	2.58916	1.96938	3.69627	1.02611	3.66699	L-lactate dehydrogenase A chain OS	LDHA
P01714	P01714	3	3	326.54	Ig lambda chain V-III region SH OS=Homo sapiens PE=1 SV=1	5.54934	8.12084	1.35217	2.05793	1.13535	25.5726	Ig lambda chain V-III region SH OS=Homo sapiens PE=1 SV=1	2.77467	4.06042	0.676083	1.02897	0.567674	12.7863	3.64901	1.91155	1.90182	Ig lambda chain V-III region SH OS	1
P27918	P27918	5	5	255.91	Properdin OS=Homo sapiens GN=CFP PE=1 SV=2	4.2917	5.6955	6.47753	4.88357	18.793	3.07785	Properdin OS=Homo sapiens GN=CFP PE=1 SV=2	2.14585	2.84775	3.23877	2.44178	9.39652	1.53893	3.6016	1.18322	2.64477	Properdin OS	CFP
P39900	P39900	13	13	720.03	Macrophage metalloelastase OS=Homo sapiens GN=MMP12 PE=1 SV=1	6.78767	23.7038	2.98056	3.25444	4.31447	0.880979	Macrophage metalloelastase OS=Homo sapiens GN=MMP12 PE=1 SV=1	3.39383	11.8519	1.49028	1.62722	2.15724	0.44049	3.49349	1.71732	1.89223	Macrophage metalloelastase OS	MMP12
P24821	P24821	39	39	2180.9	Tenascin OS=Homo sapiens GN=TNC PE=1 SV=3	3.34107	6.45562	0.334323	6.14253	14.7724	9.64361	Tenascin OS=Homo sapiens GN=TNC PE=1 SV=3	1.67054	3.22781	0.167162	3.07126	7.3862	4.8218	3.3908	1.02455	3.14954	Tenascin OS	TNC
P02730	P02730	10	10	793.19	Band 3 anion transport protein OS=Homo sapiens GN=SLC4A1 PE=1 SV=3	22.5805	0.396365	0.211622	15.034	0.969739	1.10487	Band 3 anion transport protein OS=Homo sapiens GN=SLC4A1 PE=1 SV=3	11.2902	0.198182	0.105811	7.51701	0.48487	0.552433	3.35809	1.97404	0.518651	Band 3 anion transport protein OS	SLC4A1
P22792	P22792	8	8	515.8	Carboxypeptidase N subunit 2 OS=Homo sapiens GN=CPN2 PE=1 SV=3	3.89465	5.83527	6.45348	4.90093	7.24837	11.5339	Carboxypeptidase N subunit 2 OS=Homo sapiens GN=CPN2 PE=1 SV=3	1.94732	2.91763	3.22674	2.45047	3.62419	5.76697	3.32222	0.544399	3.07219	Carboxypeptidase N subunit 2 OS	CPN2
P01236	P01236	7	7	452.19	Prolactin OS=Homo sapiens GN=PRL PE=1 SV=1	0.642144	0.553681	36.6973	0.627289	0.563778	0.746389	Prolactin OS=Homo sapiens GN=PRL PE=1 SV=1	0.321072	0.276841	18.3487	0.313644	0.281889	0.373195	3.31922	3.00592	0.317358	Prolactin OS	PRL
P01033	P01033	4	4	254.65	Metalloproteinase inhibitor 1 OS=Homo sapiens GN=TIMP1 PE=1 SV=1	6.66829	0.900659	6.37221	10.8243	4.48998	10.1211	Metalloproteinase inhibitor 1 OS=Homo sapiens GN=TIMP1 PE=1 SV=1	3.33415	0.45033	3.1861	5.41214	2.24499	5.06056	3.28138	0.748475	3.26012	Metalloproteinase inhibitor 1 OS	TIMP1
P02753	P02753	6	6	495.42	Retinol-binding protein 4 OS=Homo sapiens GN=RBP4 PE=1 SV=3	3.425	4.69554	12.6547	6.02479	3.32728	9.19853	Retinol-binding protein 4 OS=Homo sapiens GN=RBP4 PE=1 SV=3	1.7125	2.34777	6.32733	3.01239	1.66364	4.59926	3.27715	0.753591	2.68008	Retinol-binding protein 4 OS	RBP4
P04075	P04075	10	10	534.89	Fructose-bisphosphate aldolase A OS=Homo sapiens GN=ALDOA PE=1 SV=2	4.94864	6.58791	9.29344	7.71931	3.42753	7.19937	Fructose-bisphosphate aldolase A OS=Homo sapiens GN=ALDOA PE=1 SV=2	2.47432	3.29396	4.64672	3.85966	1.71377	3.59969	3.26468	0.424544	3.44682	Fructose-bisphosphate aldolase A OS	ALDOA
Q14956	Q14956	2	2	68.1	Transmembrane glycoprotein NMB OS=Homo sapiens GN=GPNMB PE=1 SV=2	10.5462	11.7486	0.184044	5.91196	7.951	2.47409	Transmembrane glycoprotein NMB OS=Homo sapiens GN=GPNMB PE=1 SV=2	5.27312	5.87428	0.0920218	2.95598	3.9755	1.23704	3.23466	0.92405	3.46574	Transmembrane glycoprotein NMB OS	GPNMB
P00740	P00740	13	13	731.19	Coagulation factor IX OS=Homo sapiens GN=F9 PE=1 SV=2	0.822372	1.28815	25.2653	1.20421	3.44702	5.90085	Coagulation factor IX OS=Homo sapiens GN=F9 PE=1 SV=2	0.411186	0.644076	12.6327	0.602107	1.72351	2.95042	3.16066	1.93449	1.18379	Coagulation factor IX OS	F9
Q14624	Q14624	15	15	793.4	Inter-alpha-trypsin inhibitor heavy chain H4 OS=Homo sapiens GN=ITIH4 PE=1 SV=4	3.13248	8.42366	10.4002	5.30885	2.85577	6.15836	Inter-alpha-trypsin inhibitor heavy chain H4 OS=Homo sapiens GN=ITIH4 PE=1 SV=4	1.56624	4.21183	5.20008	2.65442	1.42788	3.07918	3.02327	0.604388	2.8668	Inter-alpha-trypsin inhibitor heavy chain H4 OS	ITIH4
P52209	P52209	12	11	615.64	6-phosphogluconate dehydrogenase, decarboxylating OS=Homo sapiens GN=PGD PE=1 SV=3	11.622	6.26919	0.925298	11.7983	2.48591	1.89304	6-phosphogluconate dehydrogenase, decarboxylating OS=Homo sapiens GN=PGD PE=1 SV=3	5.81101	3.1346	0.462649	5.89913	1.24295	0.946521	2.91614	1.00041	2.18877	6-phosphogluconate dehydrogenase, decarboxylating OS	PGD
P12814	P12814	29	16	1870.47	Alpha-actinin-1 OS=Homo sapiens GN=ACTN1 PE=1 SV=2	9.52284	6.24077	0.531742	10.9848	0.836368	6.35064	Alpha-actinin-1 OS=Homo sapiens GN=ACTN1 PE=1 SV=2	4.76142	3.12039	0.265871	5.4924	0.418184	3.17532	2.87226	0.883237	3.14785	Alpha-actinin-1 OS	ACTN1
P98095	P98095	25	25	1542.54	Fibulin-2 OS=Homo sapiens GN=FBLN2 PE=1 SV=2	7.01329	3.11078	0.632688	2.11177	4.23671	16.5749	Fibulin-2 OS=Homo sapiens GN=FBLN2 PE=1 SV=2	3.50664	1.55539	0.316344	1.05588	2.11836	8.28744	2.80668	1.18089	1.83687	Fibulin-2 OS	FBLN2
Q04756	Q04756	6	6	260.92	Hepatocyte growth factor activator OS=Homo sapiens GN=HGFAC PE=1 SV=1	2.85308	6.238	9.45099	5.36465	3.24356	5.22173	Hepatocyte growth factor activator OS=Homo sapiens GN=HGFAC PE=1 SV=1	1.42654	3.119	4.7255	2.68232	1.62178	2.61086	2.69767	0.485478	2.64659	Hepatocyte growth factor activator OS	HGFAC
P48740	P48740	8	8	467.4	Mannan-binding lectin serine protease 1 OS=Homo sapiens GN=MASP1 PE=1 SV=3	5.09242	3.1075	3.17372	5.0071	7.19622	7.3968	Mannan-binding lectin serine protease 1 OS=Homo sapiens GN=MASP1 PE=1 SV=3	2.54621	1.55375	1.58686	2.50355	3.59811	3.6984	2.58115	0.380081	2.52488	Mannan-binding lectin serine protease 1 OS	MASP1
P68363;Q71U36;Q9BQE3;P68366;Q13748;Q9NY65;A6NHL2;Q9H853	P68363	10	10	773.52	Tubulin alpha-1B chain OS=Homo sapiens GN=TUBA1B PE=1 SV=1	3.30257	8.31644	2.57136	4.55378	5.73093	5.79372	Tubulin alpha-1B chain OS=Homo sapiens GN=TUBA1B PE=1 SV=1	1.65129	4.15822	1.28568	2.27689	2.86546	2.89686	2.5224	0.419619	2.57118	Tubulin alpha-1B chain OS	TUBA1B
A1L4H1	A1L4H1	18	18	1225.03	Soluble scavenger receptor cysteine-rich domain-containing protein SSC5D OS=Homo sapiens GN=SSC5D PE=1 SV=3	0.590604	0.830949	27.8212	0.419084	0.247056	0.354019	Soluble scavenger receptor cysteine-rich domain-containing protein SSC5D OS=Homo sapiens GN=SSC5D PE=1 SV=3	0.295302	0.415474	13.9106	0.209542	0.123528	0.17701	2.52191	2.27812	0.252422	Soluble scavenger receptor cysteine-rich domain-containing protein SSC5D OS	SSC5D
P08185	P08185	4	4	183.83	Corticosteroid-binding globulin OS=Homo sapiens GN=SERPINA6 PE=1 SV=1	6.47824	7.2925	5.51728	3.15482	3.06336	4.65918	Corticosteroid-binding globulin OS=Homo sapiens GN=SERPINA6 PE=1 SV=1	3.23912	3.64625	2.75864	1.57741	1.53168	2.32959	2.51378	0.353261	2.54412	Corticosteroid-binding globulin OS	SERPINA6
P31947;Q04917	P31947	9	4	676.78	14-3-3 protein sigma OS=Homo sapiens GN=SFN PE=1 SV=1	3.55649	6.02624	1.39778	1.65081	4.16675	12.0966	14-3-3 protein sigma OS=Homo sapiens GN=SFN PE=1 SV=1	1.77825	3.01312	0.698892	0.825406	2.08337	6.04828	2.40789	0.807164	1.93081	14-3-3 protein sigma OS	SFN
P23528;Q9Y281	P23528	4	4	227.87	Cofilin-1 OS=Homo sapiens GN=CFL1 PE=1 SV=3	5.57249	4.52339	0.722368	9.44682	4.97178	3.54208	Cofilin-1 OS=Homo sapiens GN=CFL1 PE=1 SV=3	2.78625	2.26169	0.361184	4.72341	2.48589	1.77104	2.39824	0.580984	2.37379	Cofilin-1 OS	CFL1
P09237	P09237	3	3	184.84	Matrilysin OS=Homo sapiens GN=MMP7 PE=1 SV=1	3.8813	9.45683	1.53469	3.90059	9.40632	0.502678	Matrilysin OS=Homo sapiens GN=MMP7 PE=1 SV=1	1.94065	4.72841	0.767346	1.95029	4.70316	0.251339	2.3902	0.783603	1.94547	Matrilysin OS	MMP7
Q96KN2	Q96KN2	10	10	481.89	Beta-Ala-His dipeptidase OS=Homo sapiens GN=CNDP1 PE=1 SV=4	5.52336	1.77424	7.47535	2.78601	10.1199	0.83733	Beta-Ala-His dipeptidase OS=Homo sapiens GN=CNDP1 PE=1 SV=4	2.76168	0.887119	3.73768	1.39301	5.05996	0.418665	2.37635	0.735317	2.07734	Beta-Ala-His dipeptidase OS	CNDP1
P01702	P01702	2	2	128.48	Ig lambda chain V-I region NIG-64 OS=Homo sapiens PE=1 SV=1	1.64396	3.83818	3.33823	2.88851	1.32601	15.481	Ig lambda chain V-I region NIG-64 OS=Homo sapiens PE=1 SV=1	0.821981	1.91909	1.66911	1.44426	0.663007	7.74052	2.37633	1.09093	1.55668	Ig lambda chain V-I region NIG-64 OS	1
P49788	P49788	8	8	433.7	Retinoic acid receptor responder protein 1 OS=Homo sapiens GN=RARRES1 PE=1 SV=2	4.36984	8.04564	0.837278	4.21335	0.819314	10.0218	Retinoic acid receptor responder protein 1 OS=Homo sapiens GN=RARRES1 PE=1 SV=2	2.18492	4.02282	0.418639	2.10668	0.409657	5.01089	2.35893	0.762883	2.1458	Retinoic acid receptor responder protein 1 OS	RARRES1
Q16610	Q16610	10	10	582.35	Extracellular matrix protein 1 OS=Homo sapiens GN=ECM1 PE=1 SV=2	3.69354	5.5904	4.16059	2.50206	4.44502	7.8985	Extracellular matrix protein 1 OS=Homo sapiens GN=ECM1 PE=1 SV=2	1.84677	2.7952	2.08029	1.25103	2.22251	3.94925	2.35751	0.378833	2.1514	Extracellular matrix protein 1 OS	ECM1
P07900;Q58FG0;Q58FG1;Q9NQH7	P07900	18	8	927.18	Heat shock protein HSP 90-alpha OS=Homo sapiens GN=HSP90AA1 PE=1 SV=5	4.55832	3.56635	2.45383	6.63385	5.1745	5.63661	Heat shock protein HSP 90-alpha OS=Homo sapiens GN=HSP90AA1 PE=1 SV=5	2.27916	1.78318	1.22692	3.31693	2.58725	2.8183	2.33529	0.305334	2.43321	Heat shock protein HSP 90-alpha OS	HSP90AA1
P07996	P07996	21	20	1262.15	Thrombospondin-1 OS=Homo sapiens GN=THBS1 PE=1 SV=2	2.46011	4.75479	1.52065	5.47143	4.16557	9.1076	Thrombospondin-1 OS=Homo sapiens GN=THBS1 PE=1 SV=2	1.23005	2.3774	0.760326	2.73572	2.08278	4.5538	2.29001	0.542753	2.23009	Thrombospondin-1 OS	THBS1
P05156	P05156	10	9	443.18	Complement factor I OS=Homo sapiens GN=CFI PE=1 SV=2	2.4699	4.38097	9.17923	2.38409	5.91321	3.12418	Complement factor I OS=Homo sapiens GN=CFI PE=1 SV=2	1.23495	2.19048	4.58962	1.19204	2.95661	1.56209	2.28763	0.535131	1.87629	Complement factor I OS	CFI
A6NJ16	A6NJ16	2	2	80.46	Putative V-set and immunoglobulin domain-containing-like protein IGHV4OR15-8 OS=Homo sapiens GN=IGHV4OR15-8 PE=5 SV=2	3.33285	4.88494	0.799739	1.84021	1.67517	14.6614	Putative V-set and immunoglobulin domain-containing-like protein IGHV4OR15-8 OS=Homo sapiens GN=IGHV4OR15-8 PE=5 SV=2	1.66642	2.44247	0.399869	0.920103	0.837585	7.33072	2.2662	1.05477	1.29326	Putative V-set and immunoglobulin domain-containing-like protein IGHV4OR15-8 OS	IGHV4OR15-8
P03973	P03973	4	4	186.44	Antileukoproteinase OS=Homo sapiens GN=SLPI PE=1 SV=2	3.63498	11.9207	0.776063	1.6999	3.81408	5.34594	Antileukoproteinase OS=Homo sapiens GN=SLPI PE=1 SV=2	1.81749	5.96037	0.388032	0.849952	1.90704	2.67297	2.26597	0.809854	1.86226	Antileukoproteinase OS	SLPI
P07602	P07602	13	13	674.63	Prosaposin OS=Homo sapiens GN=PSAP PE=1 SV=2	2.67689	5.98834	5.04585	1.72595	4.08644	7.21228	Prosaposin OS=Homo sapiens GN=PSAP PE=1 SV=2	1.33844	2.99417	2.52292	0.862976	2.04322	3.60614	2.22798	0.418808	2.28307	Prosaposin OS	PSAP
P03950	P03950	3	3	190.91	Angiogenin OS=Homo sapiens GN=ANG PE=1 SV=1	2.14725	3.57763	6.74355	1.70945	5.47956	6.29232	Angiogenin OS=Homo sapiens GN=ANG PE=1 SV=1	1.07363	1.78881	3.37178	0.854727	2.73978	3.14616	2.16248	0.439649	2.2643	Angiogenin OS	ANG
P29622	P29622	10	10	565.48	Kallistatin OS=Homo sapiens GN=SERPINA4 PE=1 SV=3	3.83481	5.33877	6.32609	3.1057	1.92524	5.31625	Kallistatin OS=Homo sapiens GN=SERPINA4 PE=1 SV=3	1.9174	2.66938	3.16305	1.55285	0.962618	2.65813	2.1539	0.335395	2.28777	Kallistatin OS	SERPINA4
O43707;Q08043;Q9H254	O43707	31	19	2030.22	Alpha-actinin-4 OS=Homo sapiens GN=ACTN4 PE=1 SV=2	6.38261	4.19615	0.536133	6.59341	0.563937	7.12868	Alpha-actinin-4 OS=Homo sapiens GN=ACTN4 PE=1 SV=2	3.1913	2.09808	0.268067	3.29671	0.281969	3.56434	2.11674	0.617168	2.64469	Alpha-actinin-4 OS	ACTN4
P23083	P23083	4	4	320.56	Ig heavy chain V-I region V35 OS=Homo sapiens PE=1 SV=1	2.34694	9.53192	0.713764	1.06562	0.723476	10.5435	Ig heavy chain V-I region V35 OS=Homo sapiens PE=1 SV=1	1.17347	4.76596	0.356882	0.532809	0.361738	5.27173	2.0771	0.940543	0.853141	Ig heavy chain V-I region V35 OS	1
P22891	P22891	8	8	376.92	Vitamin K-dependent protein Z OS=Homo sapiens GN=PROZ PE=1 SV=2	2.37847	1.57085	12.5011	3.29027	2.18768	2.97768	Vitamin K-dependent protein Z OS=Homo sapiens GN=PROZ PE=1 SV=2	1.18924	0.785424	6.25053	1.64514	1.09384	1.48884	2.0755	0.844072	1.33904	Vitamin K-dependent protein Z OS	PROZ
P39059	P39059	6	5	303.19	Collagen alpha-1(XV) chain OS=Homo sapiens GN=COL15A1 PE=1 SV=2	9.97034	3.03454	2.07857	3.25741	4.07897	2.33085	Collagen alpha-1(XV) chain OS=Homo sapiens GN=COL15A1 PE=1 SV=2	4.98517	1.51727	1.03929	1.6287	2.03949	1.16543	2.06256	0.602209	1.57299	Collagen alpha-1(XV) chain OS	COL15A1
O00299	O00299	8	8	351.87	Chloride intracellular channel protein 1 OS=Homo sapiens GN=CLIC1 PE=1 SV=4	4.85549	5.74864	0.0979244	5.33647	3.56996	5.08242	Chloride intracellular channel protein 1 OS=Homo sapiens GN=CLIC1 PE=1 SV=4	2.42775	2.87432	0.0489622	2.66823	1.78498	2.54121	2.05757	0.428942	2.48448	Chloride intracellular channel protein 1 OS	CLIC1
P05067	P05067	8	8	371.85	Amyloid beta A4 protein OS=Homo sapiens GN=APP PE=1 SV=3	3.51521	5.50408	4.30063	2.65239	1.67372	6.85631	Amyloid beta A4 protein OS=Homo sapiens GN=APP PE=1 SV=3	1.7576	2.75204	2.15031	1.32619	0.836858	3.42815	2.04186	0.386563	1.95396	Amyloid beta A4 protein OS	APP
P02452	P02452	2	2	110.65	Collagen alpha-1(I) chain OS=Homo sapiens GN=COL1A1 PE=1 SV=5	1.89024	0.555194	2.60765	10.5397	1.47066	7.42058	Collagen alpha-1(I) chain OS=Homo sapiens GN=COL1A1 PE=1 SV=5	0.94512	0.277597	1.30383	5.26987	0.73533	3.71029	2.04034	0.811806	1.12447	Collagen alpha-1(I) chain OS	COL1A1
P01700;P01707	P01700	3	2	166.42	Ig lambda chain V-I region HA OS=Homo sapiens PE=1 SV=1	2.84155	4.74284	0.606804	1.7724	1.87588	12.1637	Ig lambda chain V-I region HA OS=Homo sapiens PE=1 SV=1	1.42078	2.37142	0.303402	0.886199	0.937938	6.08185	2.00026	0.86375	1.17936	Ig lambda chain V-I region HA OS	1
P10643	P10643	13	13	732.27	Complement component C7 OS=Homo sapiens GN=C7 PE=1 SV=2	3.50132	5.94848	4.9286	1.84105	2.13868	5.2847	Complement component C7 OS=Homo sapiens GN=C7 PE=1 SV=2	1.75066	2.97424	2.4643	0.920527	1.06934	2.64235	1.97024	0.349551	2.10748	Complement component C7 OS	C7
P61158;Q9C0K3	P61158	7	7	331.57	Actin-related protein 3 OS=Homo sapiens GN=ACTR3 PE=1 SV=3	5.31261	3.63321	1.45998	4.50204	2.33082	6.37207	Actin-related protein 3 OS=Homo sapiens GN=ACTR3 PE=1 SV=3	2.6563	1.8166	0.72999	2.25102	1.16541	3.18604	1.96756	0.37582	2.03381	Actin-related protein 3 OS	ACTR3
Q8TDL5	Q8TDL5	9	9	592.32	BPI fold-containing family B member 1 OS=Homo sapiens GN=BPIFB1 PE=1 SV=1	8.48593	0.324758	0.139315	12.0261	0.424454	1.84636	BPI fold-containing family B member 1 OS=Homo sapiens GN=BPIFB1 PE=1 SV=1	4.24297	0.162379	0.0696575	6.01303	0.212227	0.923179	1.93724	1.04196	0.567703	BPI fold-containing family B member 1 OS	BPIFB1
P04217	P04217	11	11	605.08	Alpha-1B-glycoprotein OS=Homo sapiens GN=A1BG PE=1 SV=4	3.68781	4.67409	3.55053	4.07036	2.87092	4.32452	Alpha-1B-glycoprotein OS=Homo sapiens GN=A1BG PE=1 SV=4	1.8439	2.33705	1.77527	2.03518	1.43546	2.16226	1.93152	0.12995	1.93954	Alpha-1B-glycoprotein OS	A1BG
Q15848	Q15848	4	4	285.97	Adiponectin OS=Homo sapiens GN=ADIPOQ PE=1 SV=1	1.6962	2.6187	3.85358	3.36944	3.37366	8.21236	Adiponectin OS=Homo sapiens GN=ADIPOQ PE=1 SV=1	0.848101	1.30935	1.92679	1.68472	1.68683	4.10618	1.927	0.462267	1.68578	Adiponectin OS	ADIPOQ
P13521	P13521	13	13	572.68	Secretogranin-2 OS=Homo sapiens GN=SCG2 PE=1 SV=2	1.64689	1.18199	18.9775	0.237884	0.671083	0.350943	Secretogranin-2 OS=Homo sapiens GN=SCG2 PE=1 SV=2	0.823445	0.590996	9.48876	0.118942	0.335541	0.175472	1.92219	1.51715	0.463269	Secretogranin-2 OS	SCG2
P26038;P15311	P26038	11	11	461.91	Moesin OS=Homo sapiens GN=MSN PE=1 SV=3	7.85525	3.80358	0.317119	8.13589	1.18338	1.75481	Moesin OS=Homo sapiens GN=MSN PE=1 SV=3	3.92762	1.90179	0.15856	4.06795	0.591689	0.877404	1.92084	0.697582	1.3896	Moesin OS	MSN
P00488	P00488	9	8	413.24	Coagulation factor XIII A chain OS=Homo sapiens GN=F13A1 PE=1 SV=4	4.36359	2.86143	2.9806	4.14628	4.85219	3.73379	Coagulation factor XIII A chain OS=Homo sapiens GN=F13A1 PE=1 SV=4	2.1818	1.43071	1.4903	2.07314	2.4261	1.8669	1.91149	0.160681	1.97002	Coagulation factor XIII A chain OS	F13A1
P13671	P13671	10	10	505.88	Complement component C6 OS=Homo sapiens GN=C6 PE=1 SV=3	2.19219	3.7876	7.72346	2.22449	0.883136	5.82639	Complement component C6 OS=Homo sapiens GN=C6 PE=1 SV=3	1.09609	1.8938	3.86173	1.11225	0.441568	2.91319	1.88644	0.524967	1.50302	Complement component C6 OS	C6
P02792	P02792	5	5	321.9	Ferritin light chain OS=Homo sapiens GN=FTL PE=1 SV=2	4.91567	0.631443	0.914353	12.3415	2.22991	0.570069	Ferritin light chain OS=Homo sapiens GN=FTL PE=1 SV=2	2.45784	0.315721	0.457177	6.17076	1.11495	0.285034	1.80025	0.936429	0.786065	Ferritin light chain OS	FTL
P08238;Q58FF8;Q58FF6;Q14568;Q12931	P08238	19	4	1024.38	Heat shock protein HSP 90-beta OS=Homo sapiens GN=HSP90AB1 PE=1 SV=4	3.50136	3.73257	1.51988	4.66329	4.04991	3.88088	Heat shock protein HSP 90-beta OS=Homo sapiens GN=HSP90AB1 PE=1 SV=4	1.75068	1.86628	0.759941	2.33164	2.02495	1.94044	1.77899	0.219003	1.90336	Heat shock protein HSP 90-beta OS	HSP90AB1
Q99715	Q99715	20	20	1140.61	Collagen alpha-1(XII) chain OS=Homo sapiens GN=COL12A1 PE=1 SV=2	8.05972	1.7803	1.03037	2.26466	2.37253	5.63626	Collagen alpha-1(XII) chain OS=Homo sapiens GN=COL12A1 PE=1 SV=2	4.02986	0.89015	0.515183	1.13233	1.18627	2.81813	1.76199	0.556813	1.1593	Collagen alpha-1(XII) chain OS	COL12A1
P08571	P08571	4	4	329.85	Monocyte differentiation antigen CD14 OS=Homo sapiens GN=CD14 PE=1 SV=2	3.44479	5.43821	1.57456	2.48966	4.2431	3.19662	Monocyte differentiation antigen CD14 OS=Homo sapiens GN=CD14 PE=1 SV=2	1.72239	2.71911	0.787282	1.24483	2.12155	1.59831	1.69891	0.274915	1.66035	Monocyte differentiation antigen CD14 OS	CD14
P21741	P21741	4	4	380.04	Midkine OS=Homo sapiens GN=MDK PE=1 SV=1	0.535815	6.04137	0.447117	0.323096	5.0275	7.74244	Midkine OS=Homo sapiens GN=MDK PE=1 SV=1	0.267907	3.02069	0.223558	0.161548	2.51375	3.87122	1.67644	0.676138	1.39083	Midkine OS	MDK
P09211	P09211	4	4	192.94	Glutathione S-transferase P OS=Homo sapiens GN=GSTP1 PE=1 SV=2	6.17145	3.20206	1.34215	2.92412	1.56312	4.71964	Glutathione S-transferase P OS=Homo sapiens GN=GSTP1 PE=1 SV=2	3.08573	1.60103	0.671077	1.46206	0.781559	2.35982	1.66021	0.379242	1.53155	Glutathione S-transferase P OS	GSTP1
P02549	P02549	40	40	2133.15	Spectrin alpha chain, erythrocytic 1 OS=Homo sapiens GN=SPTA1 PE=1 SV=5	8.75465	0.200797	2.27994	6.97302	0.266901	1.38151	Spectrin alpha chain, erythrocytic 1 OS=Homo sapiens GN=SPTA1 PE=1 SV=5	4.37732	0.100398	1.13997	3.48651	0.133451	0.690755	1.65474	0.745931	0.915364	Spectrin alpha chain, erythrocytic 1 OS	SPTA1
Q9UK55	Q9UK55	8	8	432.17	Protein Z-dependent protease inhibitor OS=Homo sapiens GN=SERPINA10 PE=1 SV=1	1.05818	1.14426	10.293	1.71941	1.96507	3.53622	Protein Z-dependent protease inhibitor OS=Homo sapiens GN=SERPINA10 PE=1 SV=1	0.52909	0.57213	5.14649	0.859703	0.982534	1.76811	1.64301	0.724049	0.921118	Protein Z-dependent protease inhibitor OS	SERPINA10
P20908	P20908	7	7	359.06	Collagen alpha-1(V) chain OS=Homo sapiens GN=COL5A1 PE=1 SV=3	5.90609	2.50697	0.871994	3.2672	0.802693	6.26457	Collagen alpha-1(V) chain OS=Homo sapiens GN=COL5A1 PE=1 SV=3	2.95305	1.25349	0.435997	1.6336	0.401347	3.13229	1.63496	0.485941	1.44354	Collagen alpha-1(V) chain OS	COL5A1
P32119	P32119	6	5	315.15	Peroxiredoxin-2 OS=Homo sapiens GN=PRDX2 PE=1 SV=5	5.81752	0.350935	0.205136	11.5546	1.16247	0.465938	Peroxiredoxin-2 OS=Homo sapiens GN=PRDX2 PE=1 SV=5	2.90876	0.175467	0.102568	5.77732	0.581236	0.232969	1.62972	0.936942	0.407103	Peroxiredoxin-2 OS	PRDX2
P20160	P20160	6	6	269.29	Azurocidin OS=Homo sapiens GN=AZU1 PE=1 SV=3	7.20031	5.75692	1.03384	4.31083	0.165899	0.473505	Azurocidin OS=Homo sapiens GN=AZU1 PE=1 SV=3	3.60015	2.87846	0.516922	2.15541	0.0829496	0.236753	1.57844	0.613017	1.33617	Azurocidin OS	AZU1
P02750	P02750	5	5	208.22	Leucine-rich alpha-2-glycoprotein OS=Homo sapiens GN=LRG1 PE=1 SV=2	5.96695	4.9441	1.33724	1.08479	2.00386	2.64423	Leucine-rich alpha-2-glycoprotein OS=Homo sapiens GN=LRG1 PE=1 SV=2	2.98348	2.47205	0.668618	0.542395	1.00193	1.32211	1.49843	0.409613	1.16202	Leucine-rich alpha-2-glycoprotein OS	LRG1
P30043	P30043	4	4	305.51	Flavin reductase (NADPH) OS=Homo sapiens GN=BLVRB PE=1 SV=3	7.10121	0.421028	0.319432	6.93839	2.07923	0.559464	Flavin reductase (NADPH) OS=Homo sapiens GN=BLVRB PE=1 SV=3	3.55061	0.210514	0.159716	3.4692	1.03961	0.279732	1.45156	0.664048	0.659673	Flavin reductase (NADPH) OS	BLVRB
Q15166	Q15166	7	5	404.29	Serum paraoxonase/lactonase 3 OS=Homo sapiens GN=PON3 PE=1 SV=3	1.15219	0.66465	4.4651	3.29327	0.313535	7.50599	Serum paraoxonase/lactonase 3 OS=Homo sapiens GN=PON3 PE=1 SV=3	0.576097	0.332325	2.23255	1.64664	0.156767	3.75299	1.44956	0.566868	1.11137	Serum paraoxonase/lactonase 3 OS	PON3
O94985	O94985	14	14	746.14	Calsyntenin-1 OS=Homo sapiens GN=CLSTN1 PE=1 SV=1	0.702144	0.972761	10.4907	0.815605	1.08874	3.04428	Calsyntenin-1 OS=Homo sapiens GN=CLSTN1 PE=1 SV=1	0.351072	0.48638	5.24535	0.407802	0.544369	1.52214	1.42618	0.784198	0.515375	Calsyntenin-1 OS	CLSTN1
Q16769	Q16769	4	4	176.52	Glutaminyl-peptide cyclotransferase OS=Homo sapiens GN=QPCT PE=1 SV=1	2.93981	4.7646	2.14791	1.22832	2.27549	2.97638	Glutaminyl-peptide cyclotransferase OS=Homo sapiens GN=QPCT PE=1 SV=1	1.46991	2.3823	1.07395	0.614158	1.13775	1.48819	1.36104	0.242288	1.30383	Glutaminyl-peptide cyclotransferase OS	QPCT
P62979	P62979	2	2	131.65	Ubiquitin-40S ribosomal protein S27a OS=Homo sapiens GN=RPS27A PE=1 SV=2	4.74248	2.05298	0.662666	3.9537	2.2367	2.5773	Ubiquitin-40S ribosomal protein S27a OS=Homo sapiens GN=RPS27A PE=1 SV=2	2.37124	1.02649	0.331333	1.97685	1.11835	1.28865	1.35215	0.296401	1.2035	Ubiquitin-40S ribosomal protein S27a OS	RPS27A
Q8N475	Q8N475	20	18	1328.24	Follistatin-related protein 5 OS=Homo sapiens GN=FSTL5 PE=2 SV=2	0.820117	0.532099	12.1868	1.15097	0.238601	1.10775	Follistatin-related protein 5 OS=Homo sapiens GN=FSTL5 PE=2 SV=2	0.410058	0.266049	6.09342	0.575485	0.119301	0.553875	1.33636	0.954038	0.481967	Follistatin-related protein 5 OS	FSTL5
Q13228	Q13228	14	14	709.46	Selenium-binding protein 1 OS=Homo sapiens GN=SELENBP1 PE=1 SV=2	3.30688	0.221683	0.128186	10.8838	0.808651	0.639712	Selenium-binding protein 1 OS=Homo sapiens GN=SELENBP1 PE=1 SV=2	1.65344	0.110841	0.0640929	5.44192	0.404326	0.319856	1.33241	0.855932	0.362091	Selenium-binding protein 1 OS	SELENBP1
P67936;P07951	P67936	10	7	508.96	Tropomyosin alpha-4 chain OS=Homo sapiens GN=TPM4 PE=1 SV=3	2.46565	1.97212	0.446095	6.11399	1.00804	3.67668	Tropomyosin alpha-4 chain OS=Homo sapiens GN=TPM4 PE=1 SV=3	1.23282	0.986059	0.223048	3.057	0.504021	1.83834	1.30688	0.419247	1.10944	Tropomyosin alpha-4 chain OS	TPM4
Q14766	Q14766	7	7	376.16	Latent-transforming growth factor beta-binding protein 1 OS=Homo sapiens GN=LTBP1 PE=1 SV=4	2.10229	1.86265	1.45465	1.32655	2.47038	6.40846	Latent-transforming growth factor beta-binding protein 1 OS=Homo sapiens GN=LTBP1 PE=1 SV=4	1.05115	0.931324	0.727326	0.663275	1.23519	3.20423	1.30208	0.389935	0.991235	Latent-transforming growth factor beta-binding protein 1 OS	LTBP1
O00187	O00187	4	4	254.56	Mannan-binding lectin serine protease 2 OS=Homo sapiens GN=MASP2 PE=1 SV=4	1.81808	2.14509	0.963567	3.11705	4.2265	3.35415	Mannan-binding lectin serine protease 2 OS=Homo sapiens GN=MASP2 PE=1 SV=4	0.909038	1.07255	0.481783	1.55853	2.11325	1.67708	1.30204	0.241139	1.31554	Mannan-binding lectin serine protease 2 OS	MASP2
P01880	P01880	4	4	257.21	Ig delta chain C region OS=Homo sapiens GN=IGHD PE=1 SV=2	8.15618	1.60801	0.941185	1.93779	2.41196	0.429958	Ig delta chain C region OS=Homo sapiens GN=IGHD PE=1 SV=2	4.07809	0.804007	0.470593	0.968893	1.20598	0.214979	1.29042	0.575815	0.88645	Ig delta chain C region OS	IGHD
P23471	P23471	7	7	307.82	Receptor-type tyrosine-protein phosphatase zeta OS=Homo sapiens GN=PTPRZ1 PE=1 SV=4	1.30794	3.51254	3.45519	0.60502	4.89159	1.70437	Receptor-type tyrosine-protein phosphatase zeta OS=Homo sapiens GN=PTPRZ1 PE=1 SV=4	0.653971	1.75627	1.7276	0.30251	2.4458	0.852187	1.28972	0.332471	1.28989	Receptor-type tyrosine-protein phosphatase zeta OS	PTPRZ1
P02533;Q7Z3Y7;O76013;P35527;P35900;Q7Z3Y8	P02533	23	7	1552.29	Keratin, type I cytoskeletal 14 OS=Homo sapiens GN=KRT14 PE=1 SV=4	0.933831	2.41713	0.0841655	0.379684	0.697162	10.6239	Keratin, type I cytoskeletal 14 OS=Homo sapiens GN=KRT14 PE=1 SV=4	0.466916	1.20857	0.0420827	0.189842	0.348581	5.31195	1.26132	0.826825	0.407748	Keratin, type I cytoskeletal 14 OS	KRT14
O75487;Q9Y625;Q96RD6	O75487	7	7	390.06	Glypican-4 OS=Homo sapiens GN=GPC4 PE=1 SV=4	2.2791	6.04968	0.290235	0.685785	3.28021	2.31496	Glypican-4 OS=Homo sapiens GN=GPC4 PE=1 SV=4	1.13955	3.02484	0.145117	0.342893	1.6401	1.15748	1.24166	0.422934	1.14851	Glypican-4 OS	GPC4
P53634	P53634	6	6	342.82	Dipeptidyl peptidase 1 OS=Homo sapiens GN=CTSC PE=1 SV=2	3.08255	1.10849	0.927278	1.53548	2.92367	4.50904	Dipeptidyl peptidase 1 OS=Homo sapiens GN=CTSC PE=1 SV=2	1.54127	0.554246	0.463639	0.76774	1.46183	2.25452	1.17388	0.285132	1.11479	Dipeptidyl peptidase 1 OS	CTSC
Q14515	Q14515	6	6	348.7	SPARC-like protein 1 OS=Homo sapiens GN=SPARCL1 PE=1 SV=2	0.272157	0.386827	5.82079	2.02859	4.18849	1.24224	SPARC-like protein 1 OS=Homo sapiens GN=SPARCL1 PE=1 SV=2	0.136078	0.193413	2.91039	1.0143	2.09425	0.62112	1.16159	0.455741	0.817708	SPARC-like protein 1 OS	SPARCL1
P26927;Q2TV78	P26927	12	12	546.57	Hepatocyte growth factor-like protein OS=Homo sapiens GN=MST1 PE=1 SV=2	0.735424	2.59105	7.44018	0.944981	0.6016	1.29502	Hepatocyte growth factor-like protein OS=Homo sapiens GN=MST1 PE=1 SV=2	0.367712	1.29552	3.72009	0.47249	0.3008	0.647511	1.13402	0.537576	0.560001	Hepatocyte growth factor-like protein OS	MST1
Q5VTE0;Q05639	Q5VTE0	5	5	247.98	Putative elongation factor 1-alpha-like 3 OS=Homo sapiens GN=EEF1A1P5 PE=5 SV=1	0.830066	4.17829	0.949169	2.22583	3.45864	1.9382	Putative elongation factor 1-alpha-like 3 OS=Homo sapiens GN=EEF1A1P5 PE=5 SV=1	0.415033	2.08914	0.474585	1.11292	1.72932	0.9691	1.13168	0.273621	1.04101	Putative elongation factor 1-alpha-like 3 OS	EEF1A1P5
P04278	P04278	8	8	434.28	Sex hormone-binding globulin OS=Homo sapiens GN=SHBG PE=1 SV=2	0.141744	3.10457	2.403	0.97287	1.37451	5.45686	Sex hormone-binding globulin OS=Homo sapiens GN=SHBG PE=1 SV=2	0.070872	1.55229	1.2015	0.486435	0.687253	2.72843	1.12113	0.386001	0.944376	Sex hormone-binding globulin OS	SHBG
P06681	P06681	7	7	272.61	Complement C2 OS=Homo sapiens GN=C2 PE=1 SV=2	2.25918	2.63697	4.30432	0.798547	1.72921	1.50795	Complement C2 OS=Homo sapiens GN=C2 PE=1 SV=2	1.12959	1.31848	2.15216	0.399273	0.864607	0.753975	1.10301	0.246425	0.997098	Complement C2 OS	C2
P69891;P69892;P02100	P69891	8	7	567.16	Hemoglobin subunit gamma-1 OS=Homo sapiens GN=HBG1 PE=1 SV=2	3.07018	0.0849522	0.774833	8.30707	0.561059	0.436338	Hemoglobin subunit gamma-1 OS=Homo sapiens GN=HBG1 PE=1 SV=2	1.53509	0.0424761	0.387416	4.15353	0.28053	0.218169	1.10287	0.647781	0.333973	Hemoglobin subunit gamma-1 OS	HBG1
Q8TB73	Q8TB73	9	9	496.45	Protein NDNF OS=Homo sapiens GN=NDNF PE=1 SV=2	0.132294	0.132864	12.403	0.193324	0.117606	0.224312	Protein NDNF OS=Homo sapiens GN=NDNF PE=1 SV=2	0.0661468	0.0664322	6.20151	0.0966621	0.0588029	0.112156	1.10028	1.02028	0.0815471	Protein NDNF OS	NDNF
Q02818	Q02818	9	9	562.29	Nucleobindin-1 OS=Homo sapiens GN=NUCB1 PE=1 SV=4	1.61278	1.61424	0.610565	2.61955	1.09788	5.29236	Nucleobindin-1 OS=Homo sapiens GN=NUCB1 PE=1 SV=4	0.806391	0.807122	0.305282	1.30977	0.548941	2.64618	1.07062	0.343352	0.806757	Nucleobindin-1 OS	NUCB1
P34096	P34096	3	3	124.59	Ribonuclease 4 OS=Homo sapiens GN=RNASE4 PE=1 SV=3	1.55973	2.15513	3.6177	0.942762	1.60002	2.93756	Ribonuclease 4 OS=Homo sapiens GN=RNASE4 PE=1 SV=3	0.779865	1.07757	1.80885	0.471381	0.800009	1.46878	1.06774	0.20169	0.938788	Ribonuclease 4 OS	RNASE4
P15169	P15169	7	7	295.69	Carboxypeptidase N catalytic chain OS=Homo sapiens GN=CPN1 PE=1 SV=1	3.55653	2.50939	1.06259	1.70113	1.64664	2.0275	Carboxypeptidase N catalytic chain OS=Homo sapiens GN=CPN1 PE=1 SV=1	1.77826	1.25469	0.531296	0.850564	0.82332	1.01375	1.04198	0.17639	0.932156	Carboxypeptidase N catalytic chain OS	CPN1
P07237	P07237	12	12	534.39	Protein disulfide-isomerase OS=Homo sapiens GN=P4HB PE=1 SV=3	1.46511	2.08395	0.427937	3.45555	2.01797	3.04439	Protein disulfide-isomerase OS=Homo sapiens GN=P4HB PE=1 SV=3	0.732556	1.04197	0.213969	1.72777	1.00899	1.5222	1.04124	0.222362	1.02548	Protein disulfide-isomerase OS	P4HB
P08779	P08779	11	2	694.44	Keratin, type I cytoskeletal 16 OS=Homo sapiens GN=KRT16 PE=1 SV=4	3.0752	2.24334	0.233221	0.159204	0.619325	6.06821	Keratin, type I cytoskeletal 16 OS=Homo sapiens GN=KRT16 PE=1 SV=4	1.5376	1.12167	0.11661	0.0796019	0.309662	3.03411	1.03321	0.466864	0.715667	Keratin, type I cytoskeletal 16 OS	KRT16
P07195	P07195	10	8	558.22	L-lactate dehydrogenase B chain OS=Homo sapiens GN=LDHB PE=1 SV=2	3.17272	1.74052	0.750424	4.19796	1.41618	1.08123	L-lactate dehydrogenase B chain OS=Homo sapiens GN=LDHB PE=1 SV=2	1.58636	0.870259	0.375212	2.09898	0.708089	0.540613	1.02992	0.27384	0.789174	L-lactate dehydrogenase B chain OS	LDHB
P14314	P14314	7	7	404.1	Glucosidase 2 subunit beta OS=Homo sapiens GN=PRKCSH PE=1 SV=2	2.57756	1.60086	2.00566	2.47659	1.58073	2.00383	Glucosidase 2 subunit beta OS=Homo sapiens GN=PRKCSH PE=1 SV=2	1.28878	0.800432	1.00283	1.2383	0.790364	1.00191	1.02044	0.0859183	1.00237	Glucosidase 2 subunit beta OS	PRKCSH
P35579;P35580;Q7Z406;P35749	P35579	20	19	1067.76	Myosin-9 OS=Homo sapiens GN=MYH9 PE=1 SV=4	2.27468	1.30976	0.878067	4.71267	0.636485	2.35862	Myosin-9 OS=Homo sapiens GN=MYH9 PE=1 SV=4	1.13734	0.654878	0.439033	2.35633	0.318242	1.17931	1.01419	0.304852	0.896108	Myosin-9 OS	MYH9
P09960	P09960	10	9	445.72	Leukotriene A-4 hydrolase OS=Homo sapiens GN=LTA4H PE=1 SV=2	3.64719	2.33851	0.345094	4.16276	0.992981	0.616207	Leukotriene A-4 hydrolase OS=Homo sapiens GN=LTA4H PE=1 SV=2	1.8236	1.16926	0.172547	2.08138	0.49649	0.308103	1.00856	0.331302	0.832873	Leukotriene A-4 hydrolase OS	LTA4H
P61981	P61981	9	4	482.06	14-3-3 protein gamma OS=Homo sapiens GN=YWHAG PE=1 SV=2	2.38131	2.12163	0.158162	3.28314	1.70614	2.4372	14-3-3 protein gamma OS=Homo sapiens GN=YWHAG PE=1 SV=2	1.19066	1.06082	0.0790808	1.64157	0.85307	1.2186	1.0073	0.213605	1.12574	14-3-3 protein gamma OS	YWHAG
P35442	P35442	13	12	813.72	Thrombospondin-2 OS=Homo sapiens GN=THBS2 PE=1 SV=2	1.94238	0.699124	0.238131	1.42279	0.633908	6.79115	Thrombospondin-2 OS=Homo sapiens GN=THBS2 PE=1 SV=2	0.971189	0.349562	0.119065	0.711393	0.316954	3.39558	0.97729	0.499516	0.530478	Thrombospondin-2 OS	THBS2
P03951	P03951	6	6	290.26	Coagulation factor XI OS=Homo sapiens GN=F11 PE=1 SV=1	1.76259	4.65195	1.20235	1.41575	1.63586	1.0247	Coagulation factor XI OS=Homo sapiens GN=F11 PE=1 SV=1	0.881294	2.32597	0.601174	0.707874	0.817929	0.512352	0.974433	0.275906	0.762901	Coagulation factor XI OS	F11
P19971	P19971	8	8	367.76	Thymidine phosphorylase OS=Homo sapiens GN=TYMP PE=1 SV=2	1.13196	2.01899	0.106007	1.96556	2.14242	4.10269	Thymidine phosphorylase OS=Homo sapiens GN=TYMP PE=1 SV=2	0.565982	1.0095	0.0530034	0.982778	1.07121	2.05134	0.955636	0.269824	0.996137	Thymidine phosphorylase OS	TYMP
O75874;P48735	O75874	13	13	725.01	Isocitrate dehydrogenase [NADP] cytoplasmic OS=Homo sapiens GN=IDH1 PE=1 SV=2	1.51026	0.938158	0.191768	4.656	3.04292	1.04659	Isocitrate dehydrogenase [NADP] cytoplasmic OS=Homo sapiens GN=IDH1 PE=1 SV=2	0.75513	0.469079	0.0958839	2.328	1.52146	0.523296	0.948808	0.336962	0.639213	Isocitrate dehydrogenase [NADP] cytoplasmic OS	IDH1
P31949	P31949	3	3	234.34	Protein S100-A11 OS=Homo sapiens GN=S100A11 PE=1 SV=2	2.37472	2.62437	0.032012	3.02449	0.81941	2.50233	Protein S100-A11 OS=Homo sapiens GN=S100A11 PE=1 SV=2	1.18736	1.31219	0.016006	1.51225	0.409705	1.25117	0.948112	0.242115	1.21926	Protein S100-A11 OS	S100A11
Q14767	Q14767	8	8	407.76	Latent-transforming growth factor beta-binding protein 2 OS=Homo sapiens GN=LTBP2 PE=1 SV=3	2.19689	0.851768	1.32295	1.01332	1.70321	4.21297	Latent-transforming growth factor beta-binding protein 2 OS=Homo sapiens GN=LTBP2 PE=1 SV=3	1.09845	0.425884	0.661476	0.506662	0.851603	2.10648	0.941759	0.253197	0.756539	Latent-transforming growth factor beta-binding protein 2 OS	LTBP2
P01241;P01242;P0DML2	P01241	5	5	245.34	Somatotropin OS=Homo sapiens GN=GH1 PE=1 SV=2	1.10505	0.349828	6.68202	1.64505	0.601472	0.644125	Somatotropin OS=Homo sapiens GN=GH1 PE=1 SV=2	0.552527	0.174914	3.34101	0.822526	0.300736	0.322063	0.918963	0.493355	0.437295	Somatotropin OS	GH1
P01833	P01833	10	9	552.18	Polymeric immunoglobulin receptor OS=Homo sapiens GN=PIGR PE=1 SV=4	4.35129	0.262459	0.694108	3.57376	0.510155	1.60106	Polymeric immunoglobulin receptor OS=Homo sapiens GN=PIGR PE=1 SV=4	2.17565	0.131229	0.347054	1.78688	0.255078	0.800532	0.916069	0.352839	0.573793	Polymeric immunoglobulin receptor OS	PIGR
P09467	P09467	3	3	154.2	Fructose-1,6-bisphosphatase 1 OS=Homo sapiens GN=FBP1 PE=1 SV=5	2.26482	4.35882	0.692762	2.56585	0.542098	0.317178	Fructose-1,6-bisphosphatase 1 OS=Homo sapiens GN=FBP1 PE=1 SV=5	1.13241	2.17941	0.346381	1.28292	0.271049	0.158589	0.895127	0.320892	0.739397	Fructose-1,6-bisphosphatase 1 OS	FBP1
P33908	P33908	5	5	270.8	Mannosyl-oligosaccharide 1,2-alpha-mannosidase IA OS=Homo sapiens GN=MAN1A1 PE=1 SV=3	0.369552	1.00648	6.16927	0.19564	0.850673	2.0804	Mannosyl-oligosaccharide 1,2-alpha-mannosidase IA OS=Homo sapiens GN=MAN1A1 PE=1 SV=3	0.184776	0.503238	3.08464	0.09782	0.425336	1.0402	0.889334	0.459324	0.464287	Mannosyl-oligosaccharide 1,2-alpha-mannosidase IA OS	MAN1A1
P25789	P25789	4	4	243.89	Proteasome subunit alpha type-4 OS=Homo sapiens GN=PSMA4 PE=1 SV=1	1.83077	1.22752	1.07726	2.94491	1.57279	1.98291	Proteasome subunit alpha type-4 OS=Homo sapiens GN=PSMA4 PE=1 SV=1	0.915383	0.613761	0.538628	1.47246	0.786396	0.991455	0.886347	0.136701	0.850889	Proteasome subunit alpha type-4 OS	PSMA4
P54725;P54727	P54725	4	4	143.91	UV excision repair protein RAD23 homolog A OS=Homo sapiens GN=RAD23A PE=1 SV=1	2.42651	0.0891648	0.691332	6.75712	0.333599	0.245236	UV excision repair protein RAD23 homolog A OS=Homo sapiens GN=RAD23A PE=1 SV=1	1.21326	0.0445824	0.345666	3.37856	0.166799	0.122618	0.87858	0.529766	0.256233	UV excision repair protein RAD23 homolog A OS	RAD23A
Q9BXR6	Q9BXR6	8	7	409.26	Complement factor H-related protein 5 OS=Homo sapiens GN=CFHR5 PE=1 SV=1	0.813107	2.22702	4.72355	0.733322	1.03302	1.00018	Complement factor H-related protein 5 OS=Homo sapiens GN=CFHR5 PE=1 SV=1	0.406554	1.11351	2.36178	0.366661	0.51651	0.500092	0.877517	0.316979	0.508301	Complement factor H-related protein 5 OS	CFHR5
Q99983	Q99983	2	2	78	Osteomodulin OS=Homo sapiens GN=OMD PE=1 SV=1	1.10806	1.06286	2.00855	0.764409	1.70629	3.69469	Osteomodulin OS=Homo sapiens GN=OMD PE=1 SV=1	0.554029	0.53143	1.00428	0.382205	0.853147	1.84735	0.862072	0.217987	0.703588	Osteomodulin OS	OMD
P31146	P31146	4	4	208.8	Coronin-1A OS=Homo sapiens GN=CORO1A PE=1 SV=4	3.16718	2.10998	0.256386	3.55097	0.455228	0.704261	Coronin-1A OS=Homo sapiens GN=CORO1A PE=1 SV=4	1.58359	1.05499	0.128193	1.77548	0.227614	0.35213	0.853667	0.293987	0.703559	Coronin-1A OS	CORO1A
P07998	P07998	3	3	145.22	Ribonuclease pancreatic OS=Homo sapiens GN=RNASE1 PE=1 SV=4	2.56699	2.80134	0.39872	0.701547	2.13522	1.42981	Ribonuclease pancreatic OS=Homo sapiens GN=RNASE1 PE=1 SV=4	1.28349	1.40067	0.19936	0.350773	1.06761	0.714903	0.836135	0.202334	0.891256	Ribonuclease pancreatic OS	RNASE1
P01768	P01768	5	2	300.64	Ig heavy chain V-III region CAM OS=Homo sapiens PE=1 SV=1	0.846281	1.79859	0.54804	1.47129	0.678277	4.66842	Ig heavy chain V-III region CAM OS=Homo sapiens PE=1 SV=1	0.423141	0.899293	0.27402	0.735644	0.339139	2.33421	0.834241	0.315798	0.579392	Ig heavy chain V-III region CAM OS	1
P31946	P31946	9	4	557	14-3-3 protein beta/alpha OS=Homo sapiens GN=YWHAB PE=1 SV=3	2.53792	1.59381	0.218143	3.7084	0.742903	1.00621	14-3-3 protein beta/alpha OS=Homo sapiens GN=YWHAB PE=1 SV=3	1.26896	0.796903	0.109071	1.8542	0.371451	0.503103	0.817281	0.263227	0.650003	14-3-3 protein beta/alpha OS	YWHAB
Q9NZP8	Q9NZP8	5	3	228.55	Complement C1r subcomponent-like protein OS=Homo sapiens GN=C1RL PE=1 SV=2	0.815357	1.10962	3.88719	0.84181	1.52085	1.45491	Complement C1r subcomponent-like protein OS=Homo sapiens GN=C1RL PE=1 SV=2	0.407679	0.55481	1.9436	0.420905	0.760427	0.727453	0.802478	0.236104	0.641132	Complement C1r subcomponent-like protein OS	C1RL
P25815	P25815	2	2	125.92	Protein S100-P OS=Homo sapiens GN=S100P PE=1 SV=2	2.90973	1.91498	0.2914	3.40012	0.590733	0.419205	Protein S100-P OS=Homo sapiens GN=S100P PE=1 SV=2	1.45486	0.957488	0.1457	1.70006	0.295367	0.209602	0.793847	0.276578	0.626427	Protein S100-P OS	S100P
P05787	P05787	11	6	546.67	Keratin, type II cytoskeletal 8 OS=Homo sapiens GN=KRT8 PE=1 SV=7	1.88164	0.95561	2.87794	0.436998	0.241651	3.12612	Keratin, type II cytoskeletal 8 OS=Homo sapiens GN=KRT8 PE=1 SV=7	0.940821	0.477805	1.43897	0.218499	0.120826	1.56306	0.79333	0.252543	0.709313	Keratin, type II cytoskeletal 8 OS	KRT8
P02763	P02763	4	2	238.76	Alpha-1-acid glycoprotein 1 OS=Homo sapiens GN=ORM1 PE=1 SV=1	1.7271	1.37532	1.10911	2.66105	0.979573	1.54604	Alpha-1-acid glycoprotein 1 OS=Homo sapiens GN=ORM1 PE=1 SV=1	0.863552	0.687659	0.554554	1.33053	0.489787	0.773021	0.783183	0.122967	0.73034	Alpha-1-acid glycoprotein 1 OS	ORM1
O14786	O14786	3	3	127.97	Neuropilin-1 OS=Homo sapiens GN=NRP1 PE=1 SV=3	1.67994	1.27631	2.54129	0.795471	1.08601	2.01805	Neuropilin-1 OS=Homo sapiens GN=NRP1 PE=1 SV=3	0.839968	0.638156	1.27065	0.397735	0.543006	1.00902	0.783089	0.131547	0.739062	Neuropilin-1 OS	NRP1
P11277;Q9BVM4	P11277	27	25	1389.24	Spectrin beta chain, erythrocytic OS=Homo sapiens GN=SPTB PE=1 SV=5	4.97489	0.552971	0.536421	1.93548	0.737254	0.571753	Spectrin beta chain, erythrocytic OS=Homo sapiens GN=SPTB PE=1 SV=5	2.48744	0.276485	0.268211	0.967742	0.368627	0.285876	0.775731	0.359599	0.327252	Spectrin beta chain, erythrocytic OS	SPTB
P11142;P54652	P11142	9	7	440.08	Heat shock cognate 71 kDa protein OS=Homo sapiens GN=HSPA8 PE=1 SV=1	1.06625	1.91565	0.938657	1.27458	2.37161	1.64729	Heat shock cognate 71 kDa protein OS=Homo sapiens GN=HSPA8 PE=1 SV=1	0.533123	0.957826	0.469328	0.637288	1.1858	0.823644	0.767835	0.111825	0.730466	Heat shock cognate 71 kDa protein OS	HSPA8
O95967	O95967	3	3	202.12	EGF-containing fibulin-like extracellular matrix protein 2 OS=Homo sapiens GN=EFEMP2 PE=1 SV=3	0.598799	2.3433	0.669416	0.407458	1.45093	3.73062	EGF-containing fibulin-like extracellular matrix protein 2 OS=Homo sapiens GN=EFEMP2 PE=1 SV=3	0.2994	1.17165	0.334708	0.203729	0.725467	1.86531	0.766711	0.264232	0.530087	EGF-containing fibulin-like extracellular matrix protein 2 OS	EFEMP2
P21810	P21810	4	4	281.02	Biglycan OS=Homo sapiens GN=BGN PE=1 SV=2	1.08029	0.529474	2.00759	1.10385	0.42651	4.0246	Biglycan OS=Homo sapiens GN=BGN PE=1 SV=2	0.540145	0.264737	1.00379	0.551927	0.213255	2.0123	0.764359	0.274677	0.546036	Biglycan OS	BGN
P49908	P49908	2	2	144.46	Selenoprotein P OS=Homo sapiens GN=SEPP1 PE=1 SV=3	0.661491	1.15201	2.71818	1.39698	1.8552	1.36136	Selenoprotein P OS=Homo sapiens GN=SEPP1 PE=1 SV=3	0.330746	0.576003	1.35909	0.698489	0.927598	0.680679	0.762101	0.143197	0.689584	Selenoprotein P OS	SEPP1
O60462	O60462	8	7	328.47	Neuropilin-2 OS=Homo sapiens GN=NRP2 PE=1 SV=2	1.85112	1.88917	0.208112	0.713242	1.46539	2.9955	Neuropilin-2 OS=Homo sapiens GN=NRP2 PE=1 SV=2	0.925559	0.944587	0.104056	0.356621	0.732695	1.49775	0.760211	0.199957	0.829127	Neuropilin-2 OS	NRP2
P07737	P07737	3	3	187.31	Profilin-1 OS=Homo sapiens GN=PFN1 PE=1 SV=2	2.07457	2.66345	0.353512	1.49785	1.01483	1.47982	Profilin-1 OS=Homo sapiens GN=PFN1 PE=1 SV=2	1.03729	1.33172	0.176756	0.748925	0.507413	0.739911	0.757003	0.164134	0.744418	Profilin-1 OS	PFN1
P23381	P23381	10	10	502.24	Tryptophan--tRNA ligase, cytoplasmic OS=Homo sapiens GN=WARS PE=1 SV=2	1.14175	1.24836	0.340136	2.45537	1.0246	2.84266	Tryptophan--tRNA ligase, cytoplasmic OS=Homo sapiens GN=WARS PE=1 SV=2	0.570874	0.624178	0.170068	1.22768	0.512299	1.42133	0.754406	0.193175	0.597526	Tryptophan--tRNA ligase, cytoplasmic OS	WARS
P13284	P13284	5	5	220.18	Gamma-interferon-inducible lysosomal thiol reductase OS=Homo sapiens GN=IFI30 PE=1 SV=3	1.97824	2.39243	0.0829077	1.71488	0.655177	2.20154	Gamma-interferon-inducible lysosomal thiol reductase OS=Homo sapiens GN=IFI30 PE=1 SV=3	0.989122	1.19622	0.0414539	0.857439	0.327589	1.10077	0.752098	0.188972	0.923281	Gamma-interferon-inducible lysosomal thiol reductase OS	IFI30
Q9HDC9	Q9HDC9	2	2	83.67	Adipocyte plasma membrane-associated protein OS=Homo sapiens GN=APMAP PE=1 SV=2	0.181134	0.416023	2.23186	1.08785	1.65568	3.38614	Adipocyte plasma membrane-associated protein OS=Homo sapiens GN=APMAP PE=1 SV=2	0.0905671	0.208012	1.11593	0.543924	0.827838	1.69307	0.746556	0.244972	0.685881	Adipocyte plasma membrane-associated protein OS	APMAP
P20742	P20742	25	15	1338.66	Pregnancy zone protein OS=Homo sapiens GN=PZP PE=1 SV=4	1.72156	1.10813	0.0775242	3.11042	1.73112	1.20561	Pregnancy zone protein OS=Homo sapiens GN=PZP PE=1 SV=4	0.86078	0.554067	0.0387621	1.55521	0.86556	0.602807	0.746198	0.203291	0.731793	Pregnancy zone protein OS	PZP
P13647	P13647	16	8	966.88	Keratin, type II cytoskeletal 5 OS=Homo sapiens GN=KRT5 PE=1 SV=3	0.848888	1.86004	0.217173	0.346506	0.373658	5.26528	Keratin, type II cytoskeletal 5 OS=Homo sapiens GN=KRT5 PE=1 SV=3	0.424444	0.930022	0.108586	0.173253	0.186829	2.63264	0.742629	0.397644	0.305636	Keratin, type II cytoskeletal 5 OS	KRT5
O15204	O15204	3	3	167.42	ADAM DEC1 OS=Homo sapiens GN=ADAMDEC1 PE=1 SV=2	0.78935	4.19027	0.347528	0.608374	0.861692	2.07771	ADAM DEC1 OS=Homo sapiens GN=ADAMDEC1 PE=1 SV=2	0.394675	2.09514	0.173764	0.304187	0.430846	1.03886	0.739577	0.29727	0.412761	ADAM DEC1 OS	ADAMDEC1
P04211	P04211	3	3	145.03	Ig lambda chain V region 4A OS=Homo sapiens PE=4 SV=1	1.11202	1.37662	0.468177	0.640901	0.880364	4.31062	Ig lambda chain V region 4A OS=Homo sapiens PE=4 SV=1	0.556008	0.688309	0.234088	0.320451	0.440182	2.15531	0.732391	0.292184	0.498095	Ig lambda chain V region 4A OS	4
P61204;P18085	P61204	2	2	93.08	ADP-ribosylation factor 3 OS=Homo sapiens GN=ARF3 PE=1 SV=2	1.51652	1.57717	1.93896	1.12629	0.954995	1.51598	ADP-ribosylation factor 3 OS=Homo sapiens GN=ARF3 PE=1 SV=2	0.758261	0.788583	0.969479	0.563146	0.477498	0.757991	0.71916	0.0714742	0.758126	ADP-ribosylation factor 3 OS	ARF3
P13489	P13489	9	9	523.3	Ribonuclease inhibitor OS=Homo sapiens GN=RNH1 PE=1 SV=2	2.8558	0.514038	0.169425	3.11498	0.601708	1.2171	Ribonuclease inhibitor OS=Homo sapiens GN=RNH1 PE=1 SV=2	1.4279	0.257019	0.0847124	1.55749	0.300854	0.608549	0.706087	0.258676	0.454702	Ribonuclease inhibitor OS	RNH1
P13716	P13716	6	6	377.94	Delta-aminolevulinic acid dehydratase OS=Homo sapiens GN=ALAD PE=1 SV=1	1.75365	0.366485	0.185222	4.79101	0.403668	0.821282	Delta-aminolevulinic acid dehydratase OS=Homo sapiens GN=ALAD PE=1 SV=1	0.876827	0.183242	0.0926112	2.39551	0.201834	0.410641	0.693444	0.359333	0.306237	Delta-aminolevulinic acid dehydratase OS	ALAD
Q04695;Q9C075	Q04695	19	6	1054.23	Keratin, type I cytoskeletal 17 OS=Homo sapiens GN=KRT17 PE=1 SV=2	1.01463	0.98787	0.119922	0.314353	0.231803	5.63155	Keratin, type I cytoskeletal 17 OS=Homo sapiens GN=KRT17 PE=1 SV=2	0.507317	0.493935	0.0599609	0.157177	0.115901	2.81577	0.691677	0.432094	0.325556	Keratin, type I cytoskeletal 17 OS	KRT17
P07093	P07093	4	4	270.14	Glia-derived nexin OS=Homo sapiens GN=SERPINE2 PE=1 SV=1	0.133864	0.45904	2.84245	0.119443	0.981719	3.75405	Glia-derived nexin OS=Homo sapiens GN=SERPINE2 PE=1 SV=1	0.0669319	0.22952	1.42123	0.0597215	0.490859	1.87702	0.69088	0.315218	0.36019	Glia-derived nexin OS	SERPINE2
P60900	P60900	6	6	298.11	Proteasome subunit alpha type-6 OS=Homo sapiens GN=PSMA6 PE=1 SV=1	1.24231	0.575595	0.0792811	4.13256	1.28224	0.953423	Proteasome subunit alpha type-6 OS=Homo sapiens GN=PSMA6 PE=1 SV=1	0.621156	0.287797	0.0396406	2.06628	0.641118	0.476712	0.688784	0.290487	0.548934	Proteasome subunit alpha type-6 OS	PSMA6
P00746	P00746	2	2	75.59	Complement factor D OS=Homo sapiens GN=CFD PE=1 SV=5	0.219951	1.10164	4.22783	0.126072	0.999765	1.2871	Complement factor D OS=Homo sapiens GN=CFD PE=1 SV=5	0.109976	0.55082	2.11391	0.063036	0.499882	0.643551	0.66353	0.306078	0.525351	Complement factor D OS	CFD
Q13093	Q13093	2	2	90.23	Platelet-activating factor acetylhydrolase OS=Homo sapiens GN=PLA2G7 PE=1 SV=1	2.18933	1.90784	0.242334	1.06651	1.63634	0.869949	Platelet-activating factor acetylhydrolase OS=Homo sapiens GN=PLA2G7 PE=1 SV=1	1.09466	0.953921	0.121167	0.533254	0.818172	0.434975	0.659359	0.148029	0.675713	Platelet-activating factor acetylhydrolase OS	PLA2G7
Q9NR99	Q9NR99	8	8	400.35	Matrix-remodeling-associated protein 5 OS=Homo sapiens GN=MXRA5 PE=2 SV=3	0.352925	0.948182	0.710263	0.286459	1.02803	4.48403	Matrix-remodeling-associated protein 5 OS=Homo sapiens GN=MXRA5 PE=2 SV=3	0.176462	0.474091	0.355132	0.143229	0.514015	2.24202	0.650824	0.324137	0.414611	Matrix-remodeling-associated protein 5 OS	MXRA5
O75594	O75594	3	3	188.72	Peptidoglycan recognition protein 1 OS=Homo sapiens GN=PGLYRP1 PE=1 SV=1	3.46682	1.70531	0.265472	1.65188	0.098785	0.616987	Peptidoglycan recognition protein 1 OS=Homo sapiens GN=PGLYRP1 PE=1 SV=1	1.73341	0.852657	0.132736	0.82594	0.0493925	0.308493	0.650438	0.257599	0.567217	Peptidoglycan recognition protein 1 OS	PGLYRP1
Q8IZP2;Q8NFI4	Q8IZP2	3	3	147.2	Putative protein FAM10A4 OS=Homo sapiens GN=ST13P4 PE=5 SV=1	1.52248	0.401354	0.417812	3.33802	1.41292	0.707432	Putative protein FAM10A4 OS=Homo sapiens GN=ST13P4 PE=5 SV=1	0.761239	0.200677	0.208906	1.66901	0.706459	0.353716	0.650001	0.226435	0.530088	Putative protein FAM10A4 OS	ST13P4
P01767;P01763	P01767	5	3	338.96	Ig heavy chain V-III region BUT OS=Homo sapiens PE=1 SV=1	1.26646	0.532688	0.140125	0.670299	0.706555	4.45053	Ig heavy chain V-III region BUT OS=Homo sapiens PE=1 SV=1	0.633232	0.266344	0.0700624	0.33515	0.353277	2.22526	0.647222	0.32416	0.344213	Ig heavy chain V-III region BUT OS	1
O75083	O75083	3	3	131.87	WD repeat-containing protein 1 OS=Homo sapiens GN=WDR1 PE=1 SV=4	1.63948	1.65591	0.215131	1.65516	1.39642	1.17148	WD repeat-containing protein 1 OS=Homo sapiens GN=WDR1 PE=1 SV=4	0.819741	0.827954	0.107566	0.827578	0.698211	0.585742	0.644465	0.114385	0.758976	WD repeat-containing protein 1 OS	WDR1
P06753;P09493	P06753	6	3	294.75	Tropomyosin alpha-3 chain OS=Homo sapiens GN=TPM3 PE=1 SV=2	1.12784	0.865101	0.147478	2.74466	1.12226	1.71586	Tropomyosin alpha-3 chain OS=Homo sapiens GN=TPM3 PE=1 SV=2	0.56392	0.43255	0.0737392	1.37233	0.561128	0.857928	0.6436	0.178831	0.562524	Tropomyosin alpha-3 chain OS	TPM3
P05060	P05060	7	6	374.04	Secretogranin-1 OS=Homo sapiens GN=CHGB PE=1 SV=2	0.354862	0.68404	5.21825	0.158994	1.1507	0.115068	Secretogranin-1 OS=Homo sapiens GN=CHGB PE=1 SV=2	0.177431	0.34202	2.60912	0.0794968	0.575352	0.0575339	0.64016	0.401573	0.259726	Secretogranin-1 OS	CHGB
Q9NP70	Q9NP70	2	2	112.07	Ameloblastin OS=Homo sapiens GN=AMBN PE=2 SV=1	0.566513	0.908713	0.695813	0.17753	2.36775	2.93714	Ameloblastin OS=Homo sapiens GN=AMBN PE=2 SV=1	0.283256	0.454356	0.347906	0.0887652	1.18387	1.46857	0.637788	0.226068	0.401131	Ameloblastin OS	AMBN
P78417	P78417	2	2	74.69	Glutathione S-transferase omega-1 OS=Homo sapiens GN=GSTO1 PE=1 SV=2	1.28453	1.65176	0.63939	1.66203	1.52609	0.754611	Glutathione S-transferase omega-1 OS=Homo sapiens GN=GSTO1 PE=1 SV=2	0.642265	0.825879	0.319695	0.831017	0.763046	0.377306	0.626535	0.0925022	0.702656	Glutathione S-transferase omega-1 OS	GSTO1
P21980	P21980	11	11	574.65	Protein-glutamine gamma-glutamyltransferase 2 OS=Homo sapiens GN=TGM2 PE=1 SV=2	2.2952	0.602161	0.0319871	4.24452	0.203419	0.0596493	Protein-glutamine gamma-glutamyltransferase 2 OS=Homo sapiens GN=TGM2 PE=1 SV=2	1.1476	0.301081	0.0159935	2.12226	0.101709	0.0298247	0.619745	0.347305	0.201395	Protein-glutamine gamma-glutamyltransferase 2 OS	TGM2
Q92954	Q92954	4	4	194.42	Proteoglycan 4 OS=Homo sapiens GN=PRG4 PE=1 SV=2	1.66449	0.457709	0.679328	1.49575	1.8302	1.14101	Proteoglycan 4 OS=Homo sapiens GN=PRG4 PE=1 SV=2	0.832243	0.228854	0.339664	0.747874	0.915102	0.570505	0.605707	0.112737	0.659189	Proteoglycan 4 OS	PRG4
P02538;P48668;P12035;Q01546;Q5XKE5;Q7RTS7;P19013	P02538	20	2	1389.84	Keratin, type II cytoskeletal 6A OS=Homo sapiens GN=KRT6A PE=1 SV=3	0.980155	1.56902	0.35584	0.136602	0.535659	3.66698	Keratin, type II cytoskeletal 6A OS=Homo sapiens GN=KRT6A PE=1 SV=3	0.490078	0.784509	0.17792	0.068301	0.267829	1.83349	0.603688	0.267004	0.378953	Keratin, type II cytoskeletal 6A OS	KRT6A
P13639	P13639	4	4	141.51	Elongation factor 2 OS=Homo sapiens GN=EEF2 PE=1 SV=4	0.872816	1.86463	0.192534	1.36365	0.897725	2.05167	Elongation factor 2 OS=Homo sapiens GN=EEF2 PE=1 SV=4	0.436408	0.932313	0.0962671	0.681825	0.448862	1.02584	0.603585	0.141626	0.565344	Elongation factor 2 OS	EEF2
P60953	P60953	2	2	64.15	Cell division control protein 42 homolog OS=Homo sapiens GN=CDC42 PE=1 SV=2	1.11706	1.34578	0.121626	1.88005	1.82796	0.68088	Cell division control protein 42 homolog OS=Homo sapiens GN=CDC42 PE=1 SV=2	0.55853	0.672889	0.0608128	0.940026	0.913979	0.34044	0.581113	0.138707	0.615709	Cell division control protein 42 homolog OS	CDC42
P29401	P29401	5	5	249.01	Transketolase OS=Homo sapiens GN=TKT PE=1 SV=3	1.71377	1.53432	0.04671	2.30341	0.803848	0.502643	Transketolase OS=Homo sapiens GN=TKT PE=1 SV=3	0.856885	0.767158	0.023355	1.15171	0.401924	0.251321	0.575392	0.172047	0.584541	Transketolase OS	TKT
Q92496	Q92496	5	3	245.22	Complement factor H-related protein 4 OS=Homo sapiens GN=CFHR4 PE=1 SV=3	0.47363	0.704324	3.74304	0.468402	0.614901	0.856202	Complement factor H-related protein 4 OS=Homo sapiens GN=CFHR4 PE=1 SV=3	0.236815	0.352162	1.87152	0.234201	0.307451	0.428101	0.571708	0.261676	0.329806	Complement factor H-related protein 4 OS	CFHR4
P18669;P15259;Q8N0Y7	P18669	3	3	174.49	Phosphoglycerate mutase 1 OS=Homo sapiens GN=PGAM1 PE=1 SV=2	1.09448	2.35174	0.00962672	0.285668	0.616595	2.44241	Phosphoglycerate mutase 1 OS=Homo sapiens GN=PGAM1 PE=1 SV=2	0.54724	1.17587	0.00481336	0.142834	0.308298	1.2212	0.56671	0.213072	0.427769	Phosphoglycerate mutase 1 OS	PGAM1
Q9NRN5	Q9NRN5	6	6	264.2	Olfactomedin-like protein 3 OS=Homo sapiens GN=OLFML3 PE=2 SV=1	0.965426	0.983102	0.977183	0.248886	0.983179	2.64019	Olfactomedin-like protein 3 OS=Homo sapiens GN=OLFML3 PE=2 SV=1	0.482713	0.491551	0.488592	0.124443	0.49159	1.3201	0.566497	0.162033	0.490071	Olfactomedin-like protein 3 OS	OLFML3
P36952	P36952	8	8	393.47	Serpin B5 OS=Homo sapiens GN=SERPINB5 PE=1 SV=2	0.77554	1.09231	0.553385	0.557197	0.578858	3.09527	Serpin B5 OS=Homo sapiens GN=SERPINB5 PE=1 SV=2	0.38777	0.546155	0.276693	0.278599	0.289429	1.54763	0.55438	0.203121	0.3386	Serpin B5 OS	SERPINB5
Q6UXI9	Q6UXI9	9	9	467.59	Nephronectin OS=Homo sapiens GN=NPNT PE=2 SV=3	0.25086	0.0695017	5.88082	0.231276	0.0828746	0.136366	Nephronectin OS=Homo sapiens GN=NPNT PE=2 SV=3	0.12543	0.0347508	2.94041	0.115638	0.0414373	0.0681829	0.554308	0.477464	0.0919105	Nephronectin OS	NPNT
P20618	P20618	2	2	93.01	Proteasome subunit beta type-1 OS=Homo sapiens GN=PSMB1 PE=1 SV=2	1.38438	1.70525	0.0462031	1.6091	1.18982	0.630268	Proteasome subunit beta type-1 OS=Homo sapiens GN=PSMB1 PE=1 SV=2	0.69219	0.852623	0.0231015	0.80455	0.594912	0.315134	0.547085	0.130556	0.643551	Proteasome subunit beta type-1 OS	PSMB1
Q4ZHG4	Q4ZHG4	6	6	227.7	Fibronectin type III domain-containing protein 1 OS=Homo sapiens GN=FNDC1 PE=2 SV=4	1.76912	0.4607	0.320778	1.20175	1.04107	1.63705	Fibronectin type III domain-containing protein 1 OS=Homo sapiens GN=FNDC1 PE=2 SV=4	0.884561	0.23035	0.160389	0.600874	0.520536	0.818525	0.535873	0.121143	0.560705	Fibronectin type III domain-containing protein 1 OS	FNDC1
Q9UBX5	Q9UBX5	2	2	106.35	Fibulin-5 OS=Homo sapiens GN=FBLN5 PE=1 SV=1	0.855455	1.06004	1.44261	0.4616	1.16963	1.41588	Fibulin-5 OS=Homo sapiens GN=FBLN5 PE=1 SV=1	0.427727	0.530021	0.721306	0.2308	0.584814	0.707938	0.533768	0.0755336	0.557418	Fibulin-5 OS	FBLN5
Q9H0U4;P51153	Q9H0U4	2	2	88.21	Ras-related protein Rab-1B OS=Homo sapiens GN=RAB1B PE=1 SV=1	1.22807	1.00947	0.413077	1.66074	1.0969	0.91085	Ras-related protein Rab-1B OS=Homo sapiens GN=RAB1B PE=1 SV=1	0.614037	0.504733	0.206538	0.830368	0.548451	0.455425	0.526592	0.0833429	0.526592	Ras-related protein Rab-1B OS	RAB1B
P14625;Q58FF3	P14625	8	6	434.06	Endoplasmin OS=Homo sapiens GN=HSP90B1 PE=1 SV=1	0.71295	0.986973	0.825671	1.18607	0.820964	1.76713	Endoplasmin OS=Homo sapiens GN=HSP90B1 PE=1 SV=1	0.356475	0.493487	0.412836	0.593034	0.410482	0.883564	0.524979	0.0792224	0.453161	Endoplasmin OS	HSP90B1
O15145	O15145	2	2	106.09	Actin-related protein 2/3 complex subunit 3 OS=Homo sapiens GN=ARPC3 PE=1 SV=3	1.06734	1.49821	0.222638	1.41863	1.0544	0.975436	Actin-related protein 2/3 complex subunit 3 OS=Homo sapiens GN=ARPC3 PE=1 SV=3	0.533671	0.749105	0.111319	0.709317	0.527202	0.487718	0.519722	0.0924898	0.530437	Actin-related protein 2/3 complex subunit 3 OS	ARPC3
P28066	P28066	3	3	163.79	Proteasome subunit alpha type-5 OS=Homo sapiens GN=PSMA5 PE=1 SV=3	1.1255	0.423752	0.234469	2.65912	0.881332	0.907677	Proteasome subunit alpha type-5 OS=Homo sapiens GN=PSMA5 PE=1 SV=3	0.56275	0.211876	0.117235	1.32956	0.440666	0.453839	0.519321	0.175598	0.447252	Proteasome subunit alpha type-5 OS	PSMA5
Q99536	Q99536	2	2	130.06	Synaptic vesicle membrane protein VAT-1 homolog OS=Homo sapiens GN=VAT1 PE=1 SV=2	1.4915	1.46476	0.281883	1.24927	1.09256	0.572068	Synaptic vesicle membrane protein VAT-1 homolog OS=Homo sapiens GN=VAT1 PE=1 SV=2	0.745752	0.732379	0.140941	0.624637	0.546282	0.286034	0.512671	0.100964	0.585459	Synaptic vesicle membrane protein VAT-1 homolog OS	VAT1
P12830	P12830	2	2	127.85	Cadherin-1 OS=Homo sapiens GN=CDH1 PE=1 SV=3	0.419472	1.85916	0.709386	0.461388	1.18729	1.48804	Cadherin-1 OS=Homo sapiens GN=CDH1 PE=1 SV=3	0.209736	0.929579	0.354693	0.230694	0.593644	0.74402	0.510394	0.119736	0.474169	Cadherin-1 OS	CDH1
P25787	P25787	3	3	140.71	Proteasome subunit alpha type-2 OS=Homo sapiens GN=PSMA2 PE=1 SV=2	1.18533	0.355802	0.33172	2.24708	1.16127	0.826506	Proteasome subunit alpha type-2 OS=Homo sapiens GN=PSMA2 PE=1 SV=2	0.592667	0.177901	0.16586	1.12354	0.580633	0.413253	0.508975	0.144491	0.496943	Proteasome subunit alpha type-2 OS	PSMA2
P24593	P24593	3	3	98.06	Insulin-like growth factor-binding protein 5 OS=Homo sapiens GN=IGFBP5 PE=1 SV=1	0.104357	0.904866	1.04278	0.395331	2.60113	1.05768	Insulin-like growth factor-binding protein 5 OS=Homo sapiens GN=IGFBP5 PE=1 SV=1	0.0521786	0.452433	0.521388	0.197666	1.30056	0.528839	0.508845	0.176629	0.48691	Insulin-like growth factor-binding protein 5 OS	IGFBP5
P09382	P09382	3	3	163.92	Galectin-1 OS=Homo sapiens GN=LGALS1 PE=1 SV=2	1.30123	1.80473	0.236543	0.749376	1.12117	0.879331	Galectin-1 OS=Homo sapiens GN=LGALS1 PE=1 SV=2	0.650617	0.902366	0.118272	0.374688	0.560585	0.439665	0.507699	0.108468	0.500125	Galectin-1 OS	LGALS1
P59998	P59998	3	3	142.68	Actin-related protein 2/3 complex subunit 4 OS=Homo sapiens GN=ARPC4 PE=1 SV=3	1.11649	1.67486	0.0506295	1.25705	0.909899	1.08167	Actin-related protein 2/3 complex subunit 4 OS=Homo sapiens GN=ARPC4 PE=1 SV=3	0.558246	0.837431	0.0253148	0.628527	0.45495	0.540836	0.507551	0.109917	0.549541	Actin-related protein 2/3 complex subunit 4 OS	ARPC4
P37802	P37802	2	2	78.82	Transgelin-2 OS=Homo sapiens GN=TAGLN2 PE=1 SV=3	0.854027	1.91907	0.21813	0.678631	0.543669	1.86364	Transgelin-2 OS=Homo sapiens GN=TAGLN2 PE=1 SV=3	0.427013	0.959535	0.109065	0.339316	0.271835	0.931821	0.506431	0.145308	0.383165	Transgelin-2 OS	TAGLN2
P10645	P10645	3	3	122.62	Chromogranin-A OS=Homo sapiens GN=CHGA PE=1 SV=7	0.251095	0.1235	4.69085	0.445194	0.185184	0.304858	Chromogranin-A OS=Homo sapiens GN=CHGA PE=1 SV=7	0.125548	0.0617498	2.34543	0.222597	0.0925918	0.152429	0.500057	0.369758	0.138988	Chromogranin-A OS	CHGA
Q92626	Q92626	7	7	357.32	Peroxidasin homolog OS=Homo sapiens GN=PXDN PE=1 SV=2	0.439369	0.938959	1.84495	0.429159	0.458453	1.88817	Peroxidasin homolog OS=Homo sapiens GN=PXDN PE=1 SV=2	0.219685	0.469479	0.922473	0.21458	0.229226	0.944086	0.499922	0.142594	0.349353	Peroxidasin homolog OS	PXDN
Q6YHK3	Q6YHK3	8	8	302.45	CD109 antigen OS=Homo sapiens GN=CD109 PE=1 SV=2	0.751267	1.24602	1.72131	0.323002	1.05544	0.873972	CD109 antigen OS=Homo sapiens GN=CD109 PE=1 SV=2	0.375634	0.62301	0.860653	0.161501	0.52772	0.436986	0.497584	0.0966014	0.482353	CD109 antigen OS	CD109
P01344	P01344	2	2	102.35	Insulin-like growth factor II OS=Homo sapiens GN=IGF2 PE=1 SV=1	0.611342	0.279481	2.96155	0.560006	0.53418	0.9913	Insulin-like growth factor II OS=Homo sapiens GN=IGF2 PE=1 SV=1	0.305671	0.13974	1.48078	0.280003	0.26709	0.49565	0.494822	0.202647	0.292837	Insulin-like growth factor II OS	IGF2
P17936	P17936	2	2	62.66	Insulin-like growth factor-binding protein 3 OS=Homo sapiens GN=IGFBP3 PE=1 SV=2	0.411045	0.498	2.54937	0.189211	0.501369	1.75629	Insulin-like growth factor-binding protein 3 OS=Homo sapiens GN=IGFBP3 PE=1 SV=2	0.205523	0.249	1.27468	0.0946055	0.250684	0.878143	0.492106	0.19313	0.249842	Insulin-like growth factor-binding protein 3 OS	IGFBP3
P08311	P08311	2	2	104.12	Cathepsin G OS=Homo sapiens GN=CTSG PE=1 SV=2	1.97864	2.38207	0.0129201	1.20545	0.129792	0.116779	Cathepsin G OS=Homo sapiens GN=CTSG PE=1 SV=2	0.989319	1.19103	0.00646004	0.602725	0.0648961	0.0583896	0.485471	0.212459	0.33381	Cathepsin G OS	CTSG
P16112	P16112	5	5	261.65	Aggrecan core protein OS=Homo sapiens GN=ACAN PE=1 SV=2	0.99436	0.244885	0.723599	2.34765	0.755595	0.679287	Aggrecan core protein OS=Homo sapiens GN=ACAN PE=1 SV=2	0.49718	0.122442	0.3618	1.17382	0.377798	0.339643	0.478781	0.147608	0.369799	Aggrecan core protein OS	ACAN
P13798	P13798	7	7	356.16	Acylamino-acid-releasing enzyme OS=Homo sapiens GN=APEH PE=1 SV=4	1.61687	0.167685	0.295114	2.5297	0.803992	0.322401	Acylamino-acid-releasing enzyme OS=Homo sapiens GN=APEH PE=1 SV=4	0.808436	0.0838423	0.147557	1.26485	0.401996	0.1612	0.47798	0.191399	0.281598	Acylamino-acid-releasing enzyme OS	APEH
P08246	P08246	2	2	117.01	Neutrophil elastase OS=Homo sapiens GN=ELANE PE=1 SV=1	2.02004	2.33459	0.165894	1.02503	0.108455	0.0565966	Neutrophil elastase OS=Homo sapiens GN=ELANE PE=1 SV=1	1.01002	1.1673	0.0829471	0.512516	0.0542274	0.0282983	0.475884	0.207944	0.297732	Neutrophil elastase OS	ELANE
Q13510	Q13510	4	4	160.84	Acid ceramidase OS=Homo sapiens GN=ASAH1 PE=1 SV=5	1.20093	1.36624	0.503712	1.36533	0.501035	0.682547	Acid ceramidase OS=Homo sapiens GN=ASAH1 PE=1 SV=5	0.600465	0.683118	0.251856	0.682663	0.250517	0.341274	0.468315	0.0856308	0.470869	Acid ceramidase OS	ASAH1
P60660;P14649	P60660	3	3	179.26	Myosin light polypeptide 6 OS=Homo sapiens GN=MYL6 PE=1 SV=2	1.11437	1.25543	0.0304028	1.22384	0.601694	1.27818	Myosin light polypeptide 6 OS=Homo sapiens GN=MYL6 PE=1 SV=2	0.557187	0.627716	0.0152014	0.611922	0.300847	0.639088	0.45866	0.102614	0.584554	Myosin light polypeptide 6 OS	MYL6
Q68BL8	Q68BL8	2	2	139.23	Olfactomedin-like protein 2B OS=Homo sapiens GN=OLFML2B PE=2 SV=2	0.552951	1.31966	0.439926	0.422092	1.06941	1.62866	Olfactomedin-like protein 2B OS=Homo sapiens GN=OLFML2B PE=2 SV=2	0.276475	0.659832	0.219963	0.211046	0.534704	0.81433	0.452725	0.103927	0.40559	Olfactomedin-like protein 2B OS	OLFML2B
P27482	P27482	4	3	271.01	Calmodulin-like protein 3 OS=Homo sapiens GN=CALML3 PE=1 SV=2	0.803081	3.21509	0.0491747	0.117821	0.743282	0.497747	Calmodulin-like protein 3 OS=Homo sapiens GN=CALML3 PE=1 SV=2	0.40154	1.60755	0.0245874	0.0589106	0.371641	0.248874	0.452183	0.239635	0.310257	Calmodulin-like protein 3 OS	CALML3
Q16270	Q16270	5	5	298.82	Insulin-like growth factor-binding protein 7 OS=Homo sapiens GN=IGFBP7 PE=1 SV=1	0.164349	0.155412	2.52859	0.0906378	0.34263	2.00181	Insulin-like growth factor-binding protein 7 OS=Homo sapiens GN=IGFBP7 PE=1 SV=1	0.0821746	0.0777062	1.2643	0.0453189	0.171315	1.0009	0.440286	0.222211	0.126745	Insulin-like growth factor-binding protein 7 OS	IGFBP7
P0DMV8;P17066;P34931	P0DMV8	5	3	294.49	Heat shock 70 kDa protein 1A OS=Homo sapiens GN=HSPA1A PE=1 SV=1	1.06261	0.799363	0.398196	1.13095	0.866137	1.01584	Heat shock 70 kDa protein 1A OS=Homo sapiens GN=HSPA1A PE=1 SV=1	0.531305	0.399681	0.199098	0.565474	0.433068	0.507919	0.439424	0.0542828	0.470493	Heat shock 70 kDa protein 1A OS	HSPA1A
P12259	P12259	7	6	262.3	Coagulation factor V OS=Homo sapiens GN=F5 PE=1 SV=4	0.729003	0.624026	0.332376	0.898598	0.782387	1.88476	Coagulation factor V OS=Homo sapiens GN=F5 PE=1 SV=4	0.364502	0.312013	0.166188	0.449299	0.391194	0.942382	0.437596	0.108301	0.377848	Coagulation factor V OS	F5
Q9UNW1	Q9UNW1	4	4	190.6	Multiple inositol polyphosphate phosphatase 1 OS=Homo sapiens GN=MINPP1 PE=1 SV=1	0.856664	1.0917	0.929194	0.83682	0.503132	0.992058	Multiple inositol polyphosphate phosphatase 1 OS=Homo sapiens GN=MINPP1 PE=1 SV=1	0.428332	0.545851	0.464597	0.41841	0.251566	0.496029	0.434131	0.0411711	0.446465	Multiple inositol polyphosphate phosphatase 1 OS	MINPP1
P05160	P05160	2	2	77.66	Coagulation factor XIII B chain OS=Homo sapiens GN=F13B PE=1 SV=3	0.571741	0.864621	0.551181	0.959414	1.37194	0.815898	Coagulation factor XIII B chain OS=Homo sapiens GN=F13B PE=1 SV=3	0.285871	0.432311	0.275591	0.479707	0.685969	0.407949	0.427899	0.0613926	0.42013	Coagulation factor XIII B chain OS	F13B
O14950;P24844	O14950	3	3	150.47	Myosin regulatory light chain 12B OS=Homo sapiens GN=MYL12B PE=1 SV=2	0.901959	1.30527	0.116294	0.984922	0.681135	1.12694	Myosin regulatory light chain 12B OS=Homo sapiens GN=MYL12B PE=1 SV=2	0.450979	0.652637	0.0581468	0.492461	0.340568	0.563468	0.426377	0.0852285	0.47172	Myosin regulatory light chain 12B OS	MYL12B
Q92743	Q92743	7	7	366.2	Serine protease HTRA1 OS=Homo sapiens GN=HTRA1 PE=1 SV=1	0.191608	0.645154	2.02585	0.143326	0.689495	1.37504	Serine protease HTRA1 OS=Homo sapiens GN=HTRA1 PE=1 SV=1	0.0958042	0.322577	1.01293	0.0716629	0.344748	0.68752	0.42254	0.14885	0.333662	Serine protease HTRA1 OS	HTRA1
Q9UHG3	Q9UHG3	7	7	320.21	Prenylcysteine oxidase 1 OS=Homo sapiens GN=PCYOX1 PE=1 SV=3	0.187879	0.505238	0.945729	0.642574	0.471602	2.31145	Prenylcysteine oxidase 1 OS=Homo sapiens GN=PCYOX1 PE=1 SV=3	0.0939393	0.252619	0.472864	0.321287	0.235801	1.15572	0.422039	0.155141	0.286953	Prenylcysteine oxidase 1 OS	PCYOX1
Q96KP4	Q96KP4	4	4	184.77	Cytosolic non-specific dipeptidase OS=Homo sapiens GN=CNDP2 PE=1 SV=2	0.900752	0.634619	0.192063	1.53165	0.646479	1.14153	Cytosolic non-specific dipeptidase OS=Homo sapiens GN=CNDP2 PE=1 SV=2	0.450376	0.317309	0.0960317	0.765824	0.323239	0.570766	0.420591	0.0945355	0.386808	Cytosolic non-specific dipeptidase OS	CNDP2
P21333;Q14315	P21333	7	7	346.6	Filamin-A OS=Homo sapiens GN=FLNA PE=1 SV=4	1.15355	1.09218	0.0510489	0.585326	0.525893	1.62993	Filamin-A OS=Homo sapiens GN=FLNA PE=1 SV=4	0.576776	0.546091	0.0255244	0.292663	0.262946	0.814967	0.419828	0.114451	0.419377	Filamin-A OS	FLNA
P12724	P12724	2	2	63.34	Eosinophil cationic protein OS=Homo sapiens GN=RNASE3 PE=1 SV=2	2.97201	0.846297	0.0724224	0.856405	0.163855	0.0963825	Eosinophil cationic protein OS=Homo sapiens GN=RNASE3 PE=1 SV=2	1.48601	0.423149	0.0362112	0.428203	0.0819274	0.0481912	0.417281	0.226291	0.252538	Eosinophil cationic protein OS	RNASE3
P16157	P16157	11	10	488.63	Ankyrin-1 OS=Homo sapiens GN=ANK1 PE=1 SV=3	2.26009	0.0247012	0.0727621	2.02787	0.159867	0.451351	Ankyrin-1 OS=Homo sapiens GN=ANK1 PE=1 SV=3	1.13004	0.0123506	0.036381	1.01393	0.0799336	0.225675	0.416386	0.210047	0.152804	Ankyrin-1 OS	ANK1
P22314	P22314	2	2	71.59	Ubiquitin-like modifier-activating enzyme 1 OS=Homo sapiens GN=UBA1 PE=1 SV=3	1.36829	0.757299	0.125297	0.929564	0.477285	1.24585	Ubiquitin-like modifier-activating enzyme 1 OS=Homo sapiens GN=UBA1 PE=1 SV=3	0.684146	0.378649	0.0626487	0.464782	0.238642	0.622923	0.408632	0.0956524	0.421716	Ubiquitin-like modifier-activating enzyme 1 OS	UBA1
P08294	P08294	4	4	306.09	Extracellular superoxide dismutase [Cu-Zn] OS=Homo sapiens GN=SOD3 PE=1 SV=2	0.730515	0.698095	1.11469	0.636621	1.08361	0.606901	Extracellular superoxide dismutase [Cu-Zn] OS=Homo sapiens GN=SOD3 PE=1 SV=2	0.365257	0.349048	0.557343	0.318311	0.541805	0.303451	0.405869	0.0463526	0.357153	Extracellular superoxide dismutase [Cu-Zn] OS	SOD3
Q06830;Q13162	Q06830	5	4	210.11	Peroxiredoxin-1 OS=Homo sapiens GN=PRDX1 PE=1 SV=1	1.23495	1.48483	0.0747463	1.19255	0.597326	0.263986	Peroxiredoxin-1 OS=Homo sapiens GN=PRDX1 PE=1 SV=1	0.617473	0.742416	0.0373732	0.596276	0.298663	0.131993	0.404032	0.117837	0.447469	Peroxiredoxin-1 OS	PRDX1
Q02809	Q02809	5	5	208.17	Procollagen-lysine,2-oxoglutarate 5-dioxygenase 1 OS=Homo sapiens GN=PLOD1 PE=1 SV=2	0.256871	0.548695	1.35735	0.22852	0.523534	1.92724	Procollagen-lysine,2-oxoglutarate 5-dioxygenase 1 OS=Homo sapiens GN=PLOD1 PE=1 SV=2	0.128436	0.274347	0.678677	0.11426	0.261767	0.963618	0.403518	0.139707	0.268057	Procollagen-lysine,2-oxoglutarate 5-dioxygenase 1 OS	PLOD1
P00352;P05091	P00352	4	4	186.76	Retinal dehydrogenase 1 OS=Homo sapiens GN=ALDH1A1 PE=1 SV=2	2.18122	0.116894	0.167054	1.42085	0.726985	0.199888	Retinal dehydrogenase 1 OS=Homo sapiens GN=ALDH1A1 PE=1 SV=2	1.09061	0.058447	0.0835272	0.710425	0.363492	0.0999439	0.401074	0.171414	0.231718	Retinal dehydrogenase 1 OS	ALDH1A1
P46940	P46940	9	9	435.85	Ras GTPase-activating-like protein IQGAP1 OS=Homo sapiens GN=IQGAP1 PE=1 SV=1	1.15404	1.01231	0.178988	1.09874	0.423445	0.899549	Ras GTPase-activating-like protein IQGAP1 OS=Homo sapiens GN=IQGAP1 PE=1 SV=1	0.577019	0.506155	0.0894939	0.549369	0.211722	0.449774	0.397256	0.0814883	0.477965	Ras GTPase-activating-like protein IQGAP1 OS	IQGAP1
P04264	P04264	6	2	278.3	Keratin, type II cytoskeletal 1 OS=Homo sapiens GN=KRT1 PE=1 SV=6	1.57918	0.322152	0.319695	0.214612	1.03245	1.24567	Keratin, type II cytoskeletal 1 OS=Homo sapiens GN=KRT1 PE=1 SV=6	0.789592	0.161076	0.159847	0.107306	0.516224	0.622835	0.392813	0.117624	0.33865	Keratin, type II cytoskeletal 1 OS	KRT1
P05997	P05997	2	2	121.17	Collagen alpha-2(V) chain OS=Homo sapiens GN=COL5A2 PE=1 SV=3	1.93115	0.384915	0.181279	0.72464	0.22905	1.2459	Collagen alpha-2(V) chain OS=Homo sapiens GN=COL5A2 PE=1 SV=3	0.965577	0.192458	0.0906393	0.36232	0.114525	0.622949	0.391411	0.140337	0.277389	Collagen alpha-2(V) chain OS	COL5A2
Q8WXD2	Q8WXD2	2	2	118.11	Secretogranin-3 OS=Homo sapiens GN=SCG3 PE=1 SV=3	0.0169587	0.0216299	4.39867	0.175016	0.0239006	0.0533883	Secretogranin-3 OS=Homo sapiens GN=SCG3 PE=1 SV=3	0.00847937	0.0108149	2.19933	0.0875079	0.0119503	0.0266942	0.390797	0.361914	0.0193222	Secretogranin-3 OS	SCG3
P24158	P24158	3	3	115.29	Myeloblastin OS=Homo sapiens GN=PRTN3 PE=1 SV=3	2.77748	0.842754	0.0167959	0.774271	0.0782163	0.0377017	Myeloblastin OS=Homo sapiens GN=PRTN3 PE=1 SV=3	1.38874	0.421377	0.00839794	0.387135	0.0391081	0.0188509	0.377268	0.216333	0.213122	Myeloblastin OS	PRTN3
Q9HD89	Q9HD89	2	2	176.78	Resistin OS=Homo sapiens GN=RETN PE=1 SV=1	1.70933	1.24416	0.0565528	1.29016	0.0194974	0.202547	Resistin OS=Homo sapiens GN=RETN PE=1 SV=1	0.854665	0.622078	0.0282764	0.64508	0.0097487	0.101273	0.376853	0.151943	0.361676	Resistin OS	RETN
Q8NBJ4	Q8NBJ4	7	7	293.06	Golgi membrane protein 1 OS=Homo sapiens GN=GOLM1 PE=1 SV=1	0.628016	0.354847	1.63404	0.281598	0.148563	1.10068	Golgi membrane protein 1 OS=Homo sapiens GN=GOLM1 PE=1 SV=1	0.314008	0.177424	0.817019	0.140799	0.0742815	0.550338	0.345645	0.116761	0.245716	Golgi membrane protein 1 OS	GOLM1
P08729;Q9NSB2;Q14CN4	P08729	8	3	471.36	Keratin, type II cytoskeletal 7 OS=Homo sapiens GN=KRT7 PE=1 SV=5	0.790125	0.133356	0.0504095	0.042527	0.0709355	3.0526	Keratin, type II cytoskeletal 7 OS=Homo sapiens GN=KRT7 PE=1 SV=5	0.395062	0.0666782	0.0252047	0.0212635	0.0354677	1.5263	0.344996	0.243469	0.051073	Keratin, type II cytoskeletal 7 OS	KRT7
Q9UBT3	Q9UBT3	3	3	188.73	Dickkopf-related protein 4 OS=Homo sapiens GN=DKK4 PE=1 SV=1	0.3388	3.41634	0.141331	0.029073	0.051585	0.138542	Dickkopf-related protein 4 OS=Homo sapiens GN=DKK4 PE=1 SV=1	0.1694	1.70817	0.0706657	0.0145365	0.0257925	0.069271	0.342973	0.273948	0.0699683	Dickkopf-related protein 4 OS	DKK4
Q06481	Q06481	3	3	151.65	Amyloid-like protein 2 OS=Homo sapiens GN=APLP2 PE=1 SV=2	1.00533	1.95478	0.0413686	0.583286	0.205063	0.316051	Amyloid-like protein 2 OS=Homo sapiens GN=APLP2 PE=1 SV=2	0.502664	0.977391	0.0206843	0.291643	0.102531	0.158026	0.342157	0.144511	0.224834	Amyloid-like protein 2 OS	APLP2
Q9GZM7	Q9GZM7	3	3	171.57	Tubulointerstitial nephritis antigen-like OS=Homo sapiens GN=TINAGL1 PE=1 SV=1	0.226543	1.18054	0.153502	0.117411	1.92724	0.467461	Tubulointerstitial nephritis antigen-like OS=Homo sapiens GN=TINAGL1 PE=1 SV=1	0.113271	0.590272	0.0767512	0.0587056	0.963622	0.233731	0.339392	0.148623	0.173501	Tubulointerstitial nephritis antigen-like OS	TINAGL1
Q9NUQ9	Q9NUQ9	3	3	129.98	Protein FAM49B OS=Homo sapiens GN=FAM49B PE=1 SV=1	1.20744	0.742253	0.224241	0.984776	0.245897	0.664607	Protein FAM49B OS=Homo sapiens GN=FAM49B PE=1 SV=1	0.603721	0.371126	0.112121	0.492388	0.122949	0.332303	0.339101	0.0801736	0.351715	Protein FAM49B OS	FAM49B
P30041	P30041	3	3	154.41	Peroxiredoxin-6 OS=Homo sapiens GN=PRDX6 PE=1 SV=3	1.6146	0.218587	0.00427987	1.89483	0.244279	0.0478541	Peroxiredoxin-6 OS=Homo sapiens GN=PRDX6 PE=1 SV=3	0.807299	0.109294	0.00213993	0.947415	0.122139	0.023927	0.335369	0.173391	0.115717	Peroxiredoxin-6 OS	PRDX6
P40121	P40121	2	2	105.19	Macrophage-capping protein OS=Homo sapiens GN=CAPG PE=1 SV=2	0.544859	1.69207	0.0433992	0.506713	0.375397	0.859276	Macrophage-capping protein OS=Homo sapiens GN=CAPG PE=1 SV=2	0.272429	0.846037	0.0216996	0.253356	0.187698	0.429638	0.335143	0.11555	0.262893	Macrophage-capping protein OS	CAPG
P06702	P06702	2	2	106.49	Protein S100-A9 OS=Homo sapiens GN=S100A9 PE=1 SV=1	1.35057	0.825874	0.0207283	1.72289	0.0520701	0.0379429	Protein S100-A9 OS=Homo sapiens GN=S100A9 PE=1 SV=1	0.675284	0.412937	0.0103642	0.861445	0.0260351	0.0189714	0.334173	0.152723	0.219486	Protein S100-A9 OS	S100A9
P80188	P80188	2	2	86.36	Neutrophil gelatinase-associated lipocalin OS=Homo sapiens GN=LCN2 PE=1 SV=2	1.16952	1.15624	0.0450081	1.00323	0.0552126	0.530368	Neutrophil gelatinase-associated lipocalin OS=Homo sapiens GN=LCN2 PE=1 SV=2	0.584759	0.578121	0.0225041	0.501615	0.0276063	0.265184	0.329965	0.107411	0.383399	Neutrophil gelatinase-associated lipocalin OS	LCN2
Q9Y6R7	Q9Y6R7	9	9	382.84	IgGFc-binding protein OS=Homo sapiens GN=FCGBP PE=1 SV=3	0.142746	0.223012	0.521092	0.0949191	2.83294	0.137372	IgGFc-binding protein OS=Homo sapiens GN=FCGBP PE=1 SV=3	0.0713731	0.111506	0.260546	0.0474595	1.41647	0.0686861	0.32934	0.219695	0.0914394	IgGFc-binding protein OS	FCGBP
P55072	P55072	8	8	395.39	Transitional endoplasmic reticulum ATPase OS=Homo sapiens GN=VCP PE=1 SV=4	1.80937	0.182427	0.174283	1.44351	0.100224	0.233896	Transitional endoplasmic reticulum ATPase OS=Homo sapiens GN=VCP PE=1 SV=4	0.904683	0.0912136	0.0871414	0.721756	0.0501118	0.116948	0.328642	0.15529	0.104081	Transitional endoplasmic reticulum ATPase OS	VCP
P15153	P15153	2	2	104.75	Ras-related C3 botulinum toxin substrate 2 OS=Homo sapiens GN=RAC2 PE=1 SV=1	1.18799	1.14954	0.0287495	1.06425	0.263482	0.218396	Ras-related C3 botulinum toxin substrate 2 OS=Homo sapiens GN=RAC2 PE=1 SV=1	0.593996	0.57477	0.0143747	0.532126	0.131741	0.109198	0.326034	0.109247	0.331933	Ras-related C3 botulinum toxin substrate 2 OS	RAC2
Q92765	Q92765	2	2	87.97	Secreted frizzled-related protein 3 OS=Homo sapiens GN=FRZB PE=1 SV=2	0.251048	1.43031	0.233391	0.125662	1.35428	0.427481	Secreted frizzled-related protein 3 OS=Homo sapiens GN=FRZB PE=1 SV=2	0.125524	0.715157	0.116695	0.0628309	0.677141	0.21374	0.318515	0.121143	0.169632	Secreted frizzled-related protein 3 OS	FRZB
P13727	P13727	2	2	62.62	Bone marrow proteoglycan OS=Homo sapiens GN=PRG2 PE=1 SV=2	0.709961	0.241663	0.603707	1.03794	0.57083	0.581828	Bone marrow proteoglycan OS=Homo sapiens GN=PRG2 PE=1 SV=2	0.35498	0.120831	0.301853	0.518969	0.285415	0.290914	0.31216	0.052435	0.296384	Bone marrow proteoglycan OS	PRG2
Q13103	Q13103	2	2	152.29	Secreted phosphoprotein 24 OS=Homo sapiens GN=SPP2 PE=1 SV=1	0.729369	0.360215	1.16302	0.804817	0.164755	0.502192	Secreted phosphoprotein 24 OS=Homo sapiens GN=SPP2 PE=1 SV=1	0.364685	0.180108	0.581511	0.402409	0.0823777	0.251096	0.310364	0.072434	0.30789	Secreted phosphoprotein 24 OS	SPP2
P78539	P78539	4	4	197.43	Sushi repeat-containing protein SRPX OS=Homo sapiens GN=SRPX PE=1 SV=1	0.223358	1.01539	0.424715	0.193671	0.508861	1.25336	Sushi repeat-containing protein SRPX OS=Homo sapiens GN=SRPX PE=1 SV=1	0.111679	0.507695	0.212357	0.0968354	0.254431	0.626682	0.301613	0.0887583	0.233394	Sushi repeat-containing protein SRPX OS	SRPX
P52907;P47755	P52907	2	2	93.29	F-actin-capping protein subunit alpha-1 OS=Homo sapiens GN=CAPZA1 PE=1 SV=3	0.540168	0.538139	0.0978175	1.32184	0.67869	0.439661	F-actin-capping protein subunit alpha-1 OS=Homo sapiens GN=CAPZA1 PE=1 SV=3	0.270084	0.269069	0.0489088	0.660922	0.339345	0.219831	0.30136	0.0822856	0.269577	F-actin-capping protein subunit alpha-1 OS	CAPZA1
Q9Y3I1	Q9Y3I1	5	5	258.9	F-box only protein 7 OS=Homo sapiens GN=FBXO7 PE=1 SV=1	1.0679	0.129991	0.053759	1.71013	0.347607	0.290434	F-box only protein 7 OS=Homo sapiens GN=FBXO7 PE=1 SV=1	0.533952	0.0649955	0.0268795	0.855063	0.173804	0.145217	0.299985	0.133233	0.15951	F-box only protein 7 OS	FBXO7
Q9NQ79	Q9NQ79	5	5	196.8	Cartilage acidic protein 1 OS=Homo sapiens GN=CRTAC1 PE=1 SV=2	0.161772	0.422505	2.08585	0.191137	0.184207	0.477228	Cartilage acidic protein 1 OS=Homo sapiens GN=CRTAC1 PE=1 SV=2	0.080886	0.211252	1.04292	0.0955684	0.0921033	0.238614	0.293558	0.152354	0.15341	Cartilage acidic protein 1 OS	CRTAC1
P60891;P11908;P21108	P60891	3	3	159.36	Ribose-phosphate pyrophosphokinase 1 OS=Homo sapiens GN=PRPS1 PE=1 SV=2	1.20209	0.100576	0.0648186	1.67356	0.348454	0.0955819	Ribose-phosphate pyrophosphokinase 1 OS=Homo sapiens GN=PRPS1 PE=1 SV=2	0.601043	0.0502878	0.0324093	0.83678	0.174227	0.047791	0.290423	0.140428	0.112257	Ribose-phosphate pyrophosphokinase 1 OS	PRPS1
Q96CG8	Q96CG8	3	3	152.45	Collagen triple helix repeat-containing protein 1 OS=Homo sapiens GN=CTHRC1 PE=1 SV=1	0.338411	0.679057	0.0260434	0.454496	0.643274	1.31894	Collagen triple helix repeat-containing protein 1 OS=Homo sapiens GN=CTHRC1 PE=1 SV=1	0.169205	0.339528	0.0130217	0.227248	0.321637	0.659469	0.288352	0.088542	0.274443	Collagen triple helix repeat-containing protein 1 OS	CTHRC1
P08253	P08253	3	3	128.18	72 kDa type IV collagenase OS=Homo sapiens GN=MMP2 PE=1 SV=2	0.573941	0.721717	0.161484	0.536567	0.137531	1.3153	72 kDa type IV collagenase OS=Homo sapiens GN=MMP2 PE=1 SV=2	0.286971	0.360859	0.0807419	0.268284	0.0687653	0.65765	0.287212	0.0881959	0.277627	72 kDa type IV collagenase OS	MMP2
Q15084	Q15084	3	3	214.78	Protein disulfide-isomerase A6 OS=Homo sapiens GN=PDIA6 PE=1 SV=1	0.428611	0.362942	0.0945039	1.09678	1.05337	0.365656	Protein disulfide-isomerase A6 OS=Homo sapiens GN=PDIA6 PE=1 SV=1	0.214305	0.181471	0.047252	0.548389	0.526687	0.182828	0.283489	0.0837559	0.198567	Protein disulfide-isomerase A6 OS	PDIA6
P25788	P25788	2	2	113.17	Proteasome subunit alpha type-3 OS=Homo sapiens GN=PSMA3 PE=1 SV=2	0.707892	0.234768	0.00636776	1.46119	0.526509	0.36051	Proteasome subunit alpha type-3 OS=Homo sapiens GN=PSMA3 PE=1 SV=2	0.353946	0.117384	0.00318388	0.730593	0.263255	0.180255	0.274769	0.103544	0.221755	Proteasome subunit alpha type-3 OS	PSMA3
P61160	P61160	3	2	143.33	Actin-related protein 2 OS=Homo sapiens GN=ACTR2 PE=1 SV=1	0.749383	0.713082	0.036185	0.705928	0.411776	0.627344	Actin-related protein 2 OS=Homo sapiens GN=ACTR2 PE=1 SV=1	0.374691	0.356541	0.0180925	0.352964	0.205888	0.313672	0.270308	0.056216	0.333318	Actin-related protein 2 OS	ACTR2
P28070	P28070	2	2	118.67	Proteasome subunit beta type-4 OS=Homo sapiens GN=PSMB4 PE=1 SV=4	0.659853	0.214598	0.109458	1.46665	0.435728	0.354794	Proteasome subunit beta type-4 OS=Homo sapiens GN=PSMB4 PE=1 SV=4	0.329926	0.107299	0.0547289	0.733323	0.217864	0.177397	0.27009	0.100394	0.197631	Proteasome subunit beta type-4 OS	PSMB4
P49747	P49747	3	3	107.13	Cartilage oligomeric matrix protein OS=Homo sapiens GN=COMP PE=1 SV=2	0.523861	0.51561	0.278332	0.55779	0.0961075	1.25642	Cartilage oligomeric matrix protein OS=Homo sapiens GN=COMP PE=1 SV=2	0.261931	0.257805	0.139166	0.278895	0.0480538	0.628211	0.26901	0.0806185	0.259868	Cartilage oligomeric matrix protein OS	COMP
P60174	P60174	2	2	87.57	Triosephosphate isomerase OS=Homo sapiens GN=TPI1 PE=1 SV=3	0.551987	1.15334	0.236969	0.51432	0.425736	0.325683	Triosephosphate isomerase OS=Homo sapiens GN=TPI1 PE=1 SV=3	0.275994	0.576668	0.118485	0.25716	0.212868	0.162841	0.267336	0.0663092	0.235014	Triosephosphate isomerase OS	TPI1
O15144	O15144	3	3	119.78	Actin-related protein 2/3 complex subunit 2 OS=Homo sapiens GN=ARPC2 PE=1 SV=1	0.816078	0.975965	0.0729216	0.642192	0.353366	0.318344	Actin-related protein 2/3 complex subunit 2 OS=Homo sapiens GN=ARPC2 PE=1 SV=1	0.408039	0.487983	0.0364608	0.321096	0.176683	0.159172	0.264906	0.0694161	0.248889	Actin-related protein 2/3 complex subunit 2 OS	ARPC2
P13667	P13667	3	3	198.13	Protein disulfide-isomerase A4 OS=Homo sapiens GN=PDIA4 PE=1 SV=2	0.565155	0.447213	0.442598	0.665978	0.261492	0.761208	Protein disulfide-isomerase A4 OS=Homo sapiens GN=PDIA4 PE=1 SV=2	0.282577	0.223606	0.221299	0.332989	0.130746	0.380604	0.26197	0.0364637	0.253092	Protein disulfide-isomerase A4 OS	PDIA4
P11021;O95399	P11021	7	5	372.6	78 kDa glucose-regulated protein OS=Homo sapiens GN=HSPA5 PE=1 SV=2	0.131738	0.370327	0.735295	0.540045	0.523077	0.800482	78 kDa glucose-regulated protein OS=Homo sapiens GN=HSPA5 PE=1 SV=2	0.0658688	0.185163	0.367648	0.270023	0.261539	0.400241	0.258414	0.0498767	0.265781	78 kDa glucose-regulated protein OS	HSPA5
Q9HCU0	Q9HCU0	2	2	135.85	Endosialin OS=Homo sapiens GN=CD248 PE=1 SV=1	1.02303	0.281798	0.286622	0.309809	0.482573	0.692298	Endosialin OS=Homo sapiens GN=CD248 PE=1 SV=1	0.511513	0.140899	0.143311	0.154904	0.241286	0.346149	0.256344	0.060497	0.198095	Endosialin OS	CD248
P11047	P11047	7	7	445.08	Laminin subunit gamma-1 OS=Homo sapiens GN=LAMC1 PE=1 SV=3	0.466646	0.43392	0.101796	0.273397	0.316912	1.3862	Laminin subunit gamma-1 OS=Homo sapiens GN=LAMC1 PE=1 SV=3	0.233323	0.21696	0.0508981	0.136698	0.158456	0.693101	0.248239	0.0928347	0.187708	Laminin subunit gamma-1 OS	LAMC1
Q14393	Q14393	2	2	90.39	Growth arrest-specific protein 6 OS=Homo sapiens GN=GAS6 PE=1 SV=2	0.0285726	0.0689535	2.23339	0.0672429	0.175597	0.330696	Growth arrest-specific protein 6 OS=Homo sapiens GN=GAS6 PE=1 SV=2	0.0142863	0.0344767	1.11669	0.0336214	0.0877986	0.165348	0.242037	0.17636	0.0611376	Growth arrest-specific protein 6 OS	GAS6
Q99645	Q99645	3	3	123.59	Epiphycan OS=Homo sapiens GN=EPYC PE=2 SV=3	0.0400332	0.0876453	0.214187	0.0568429	2.33705	0.14403	Epiphycan OS=Homo sapiens GN=EPYC PE=2 SV=3	0.0200166	0.0438227	0.107094	0.0284215	1.16852	0.0720148	0.239982	0.186161	0.0579187	Epiphycan OS	EPYC
P37837	P37837	2	2	81.57	Transaldolase OS=Homo sapiens GN=TALDO1 PE=1 SV=2	0.665264	0.72367	0.0510044	0.636141	0.57514	0.200162	Transaldolase OS=Homo sapiens GN=TALDO1 PE=1 SV=2	0.332632	0.361835	0.0255022	0.31807	0.28757	0.100081	0.237615	0.0569605	0.30282	Transaldolase OS	TALDO1
Q86UD1	Q86UD1	3	3	168.8	Out at first protein homolog OS=Homo sapiens GN=OAF PE=2 SV=1	0.2693	0.34983	0.9735	0.19766	0.631123	0.402913	Out at first protein homolog OS=Homo sapiens GN=OAF PE=2 SV=1	0.13465	0.174915	0.48675	0.0988301	0.315562	0.201456	0.235361	0.0586558	0.188186	Out at first protein homolog OS	OAF
P07942	P07942	3	3	111.29	Laminin subunit beta-1 OS=Homo sapiens GN=LAMB1 PE=1 SV=2	0.468364	0.343121	0.330204	0.319833	0.427564	0.923067	Laminin subunit beta-1 OS=Homo sapiens GN=LAMB1 PE=1 SV=2	0.234182	0.171561	0.165102	0.159917	0.213782	0.461533	0.234346	0.0470154	0.192671	Laminin subunit beta-1 OS	LAMB1
P13645	P13645	5	2	277.43	Keratin, type I cytoskeletal 10 OS=Homo sapiens GN=KRT10 PE=1 SV=6	1.10373	0.125817	0.227165	0.187988	0.776129	0.382086	Keratin, type I cytoskeletal 10 OS=Homo sapiens GN=KRT10 PE=1 SV=6	0.551866	0.0629087	0.113583	0.0939942	0.388064	0.191043	0.233576	0.0795808	0.152313	Keratin, type I cytoskeletal 10 OS	KRT10
Q8NHW5	Q8NHW5	2	2	86.9	60S acidic ribosomal protein P0-like OS=Homo sapiens GN=RPLP0P6 PE=5 SV=1	0.526328	0.705925	0.329496	0.446572	0.409191	0.306102	60S acidic ribosomal protein P0-like OS=Homo sapiens GN=RPLP0P6 PE=5 SV=1	0.263164	0.352962	0.164748	0.223286	0.204596	0.153051	0.226968	0.0300188	0.213941	60S acidic ribosomal protein P0-like OS	RPLP0P6
P63241;Q6IS14	P63241	2	2	87.4	Eukaryotic translation initiation factor 5A-1 OS=Homo sapiens GN=EIF5A PE=1 SV=2	0.683314	0.168109	0.100071	1.38472	0.177457	0.187111	Eukaryotic translation initiation factor 5A-1 OS=Homo sapiens GN=EIF5A PE=1 SV=2	0.341657	0.0840545	0.0500354	0.692358	0.0887283	0.0935553	0.225065	0.103014	0.0911418	Eukaryotic translation initiation factor 5A-1 OS	EIF5A
P04632	P04632	2	2	86.62	Calpain small subunit 1 OS=Homo sapiens GN=CAPNS1 PE=1 SV=1	0.618773	0.205164	0.031629	0.643883	0.243685	0.934094	Calpain small subunit 1 OS=Homo sapiens GN=CAPNS1 PE=1 SV=1	0.309387	0.102582	0.0158145	0.321942	0.121842	0.467047	0.223102	0.069395	0.215615	Calpain small subunit 1 OS	CAPNS1
P18065	P18065	6	6	364.47	Insulin-like growth factor-binding protein 2 OS=Homo sapiens GN=IGFBP2 PE=1 SV=2	0.377745	0.300924	0.0682955	0.33436	0.358301	1.1869	Insulin-like growth factor-binding protein 2 OS=Homo sapiens GN=IGFBP2 PE=1 SV=2	0.188872	0.150462	0.0341478	0.16718	0.17915	0.593452	0.218877	0.0783715	0.173165	Insulin-like growth factor-binding protein 2 OS	IGFBP2
Q9UKZ9	Q9UKZ9	4	4	165.81	Procollagen C-endopeptidase enhancer 2 OS=Homo sapiens GN=PCOLCE2 PE=1 SV=1	0.136676	0.324935	1.79987	0.0471423	0.13371	0.176636	Procollagen C-endopeptidase enhancer 2 OS=Homo sapiens GN=PCOLCE2 PE=1 SV=1	0.068338	0.162468	0.899933	0.0235711	0.066855	0.0883181	0.218247	0.137596	0.0783281	Procollagen C-endopeptidase enhancer 2 OS	PCOLCE2
P09668	P09668	4	4	140.9	Pro-cathepsin H OS=Homo sapiens GN=CTSH PE=1 SV=4	0.232028	0.371583	0.164075	0.0728161	0.504649	1.26207	Pro-cathepsin H OS=Homo sapiens GN=CTSH PE=1 SV=4	0.116014	0.185791	0.0820375	0.036408	0.252325	0.631036	0.217269	0.0884446	0.150903	Pro-cathepsin H OS	CTSH
P17655	P17655	3	3	154.67	Calpain-2 catalytic subunit OS=Homo sapiens GN=CAPN2 PE=1 SV=6	0.529992	0.251472	0.0653178	0.724724	0.433628	0.57197	Calpain-2 catalytic subunit OS=Homo sapiens GN=CAPN2 PE=1 SV=6	0.264996	0.125736	0.0326589	0.362362	0.216814	0.285985	0.214759	0.0484676	0.240905	Calpain-2 catalytic subunit OS	CAPN2
P06865	P06865	2	2	92.42	Beta-hexosaminidase subunit alpha OS=Homo sapiens GN=HEXA PE=1 SV=2	0.166279	0.458499	0.1254	0.869577	0.271675	0.635604	Beta-hexosaminidase subunit alpha OS=Homo sapiens GN=HEXA PE=1 SV=2	0.0831395	0.22925	0.0626998	0.434789	0.135838	0.317802	0.210586	0.0593887	0.182544	Beta-hexosaminidase subunit alpha OS	HEXA
O14498	O14498	2	2	95.6	Immunoglobulin superfamily containing leucine-rich repeat protein OS=Homo sapiens GN=ISLR PE=2 SV=1	0.47446	0.223704	0.120721	0.242316	0.436489	1.0271	Immunoglobulin superfamily containing leucine-rich repeat protein OS=Homo sapiens GN=ISLR PE=2 SV=1	0.23723	0.111852	0.0603605	0.121158	0.218245	0.513549	0.210399	0.0665504	0.169701	Immunoglobulin superfamily containing leucine-rich repeat protein OS	ISLR
Q8WWA0	Q8WWA0	2	2	67.07	Intelectin-1 OS=Homo sapiens GN=ITLN1 PE=1 SV=1	0.326457	0.877104	0.604678	0.227927	0.147401	0.336788	Intelectin-1 OS=Homo sapiens GN=ITLN1 PE=1 SV=1	0.163228	0.438552	0.302339	0.113964	0.0737003	0.168394	0.21003	0.0555223	0.165811	Intelectin-1 OS	ITLN1
P52790;P52789	P52790	5	4	233.88	Hexokinase-3 OS=Homo sapiens GN=HK3 PE=1 SV=2	0.674131	0.816336	0.0323796	0.545478	0.312273	0.120571	Hexokinase-3 OS=Homo sapiens GN=HK3 PE=1 SV=2	0.337065	0.408168	0.0161898	0.272739	0.156136	0.0602853	0.208431	0.0638268	0.214438	Hexokinase-3 OS	HK3
Q8IV08	Q8IV08	2	2	76.56	Phospholipase D3 OS=Homo sapiens GN=PLD3 PE=1 SV=1	0.483904	0.606208	0.170339	0.19652	0.456331	0.584602	Phospholipase D3 OS=Homo sapiens GN=PLD3 PE=1 SV=1	0.241952	0.303104	0.0851693	0.0982599	0.228166	0.292301	0.208159	0.0386613	0.235059	Phospholipase D3 OS	PLD3
P04040	P04040	6	6	386.55	Catalase OS=Homo sapiens GN=CAT PE=1 SV=3	0.714829	0.0725424	0.0353615	1.55928	0.068372	0.0244428	Catalase OS=Homo sapiens GN=CAT PE=1 SV=3	0.357414	0.0362712	0.0176808	0.779642	0.034186	0.0122214	0.206236	0.12693	0.0352286	Catalase OS	CAT
Q9Y4K0	Q9Y4K0	5	5	210.75	Lysyl oxidase homolog 2 OS=Homo sapiens GN=LOXL2 PE=1 SV=1	0.0857636	0.34262	0.300599	0.191249	0.547891	0.961042	Lysyl oxidase homolog 2 OS=Homo sapiens GN=LOXL2 PE=1 SV=1	0.0428818	0.17131	0.150299	0.0956247	0.273946	0.480521	0.20243	0.0640308	0.160805	Lysyl oxidase homolog 2 OS	LOXL2
P25786	P25786	4	4	147.03	Proteasome subunit alpha type-1 OS=Homo sapiens GN=PSMA1 PE=1 SV=1	0.436745	0.209557	0.0841448	1.11044	0.335097	0.226029	Proteasome subunit alpha type-1 OS=Homo sapiens GN=PSMA1 PE=1 SV=1	0.218373	0.104778	0.0420724	0.555222	0.167548	0.113014	0.200168	0.0750883	0.140281	Proteasome subunit alpha type-1 OS	PSMA1
P28799	P28799	6	6	283.14	Granulins OS=Homo sapiens GN=GRN PE=1 SV=2	0.0828314	0.798226	0.0527385	0.0888184	0.449051	0.920917	Granulins OS=Homo sapiens GN=GRN PE=1 SV=2	0.0414157	0.399113	0.0263692	0.0444092	0.224525	0.460458	0.199382	0.0790757	0.134467	Granulins OS	GRN
P49721	P49721	3	3	172.91	Proteasome subunit beta type-2 OS=Homo sapiens GN=PSMB2 PE=1 SV=1	0.566349	0.223282	0.118457	0.823721	0.46259	0.173673	Proteasome subunit beta type-2 OS=Homo sapiens GN=PSMB2 PE=1 SV=1	0.283175	0.111641	0.0592287	0.411861	0.231295	0.0868363	0.197339	0.0557284	0.171468	Proteasome subunit beta type-2 OS	PSMB2
Q15904	Q15904	2	2	121.21	V-type proton ATPase subunit S1 OS=Homo sapiens GN=ATP6AP1 PE=1 SV=2	0.412479	0.359326	0.177954	0.525011	0.493694	0.387253	V-type proton ATPase subunit S1 OS=Homo sapiens GN=ATP6AP1 PE=1 SV=2	0.206239	0.179663	0.0889769	0.262505	0.246847	0.193626	0.19631	0.0250594	0.199933	V-type proton ATPase subunit S1 OS	ATP6AP1
P00492	P00492	2	2	75.93	Hypoxanthine-guanine phosphoribosyltransferase OS=Homo sapiens GN=HPRT1 PE=1 SV=2	0.672272	0.330841	0.130791	0.7596	0.227233	0.115737	Hypoxanthine-guanine phosphoribosyltransferase OS=Homo sapiens GN=HPRT1 PE=1 SV=2	0.336136	0.165421	0.0653956	0.3798	0.113616	0.0578684	0.186373	0.0567816	0.139518	Hypoxanthine-guanine phosphoribosyltransferase OS	HPRT1
P06737	P06737	3	3	120.12	Glycogen phosphorylase, liver form OS=Homo sapiens GN=PYGL PE=1 SV=4	0.533322	0.287208	0.382597	0.560566	0.245081	0.196787	Glycogen phosphorylase, liver form OS=Homo sapiens GN=PYGL PE=1 SV=4	0.266661	0.143604	0.191298	0.280283	0.122541	0.0983936	0.183797	0.0310343	0.167451	Glycogen phosphorylase, liver form OS	PYGL
P27348	P27348	6	2	269.24	14-3-3 protein theta OS=Homo sapiens GN=YWHAQ PE=1 SV=1	0.454233	0.322293	0.0592075	0.503967	0.298892	0.547529	14-3-3 protein theta OS=Homo sapiens GN=YWHAQ PE=1 SV=1	0.227117	0.161147	0.0296037	0.251984	0.149446	0.273765	0.182177	0.0365481	0.194132	14-3-3 protein theta OS	YWHAQ
P30153;P30154	P30153	2	2	61.66	Serine/threonine-protein phosphatase 2A 65 kDa regulatory subunit A alpha isoform OS=Homo sapiens GN=PPP2R1A PE=1 SV=4	0.730326	0.237128	0.0465134	0.675897	0.123985	0.34453	Serine/threonine-protein phosphatase 2A 65 kDa regulatory subunit A alpha isoform OS=Homo sapiens GN=PPP2R1A PE=1 SV=4	0.365163	0.118564	0.0232567	0.337949	0.0619924	0.172265	0.179865	0.058184	0.145415	Serine/threonine-protein phosphatase 2A 65 kDa regulatory subunit A alpha isoform OS	PPP2R1A
P49913	P49913	3	3	143.73	Cathelicidin antimicrobial peptide OS=Homo sapiens GN=CAMP PE=1 SV=1	0.365742	0.784431	0.0728527	0.762464	0.100961	0.0625665	Cathelicidin antimicrobial peptide OS=Homo sapiens GN=CAMP PE=1 SV=1	0.182871	0.392215	0.0364264	0.381232	0.0504803	0.0312833	0.179085	0.0695314	0.116676	Cathelicidin antimicrobial peptide OS	CAMP
P23526	P23526	3	3	125.68	Adenosylhomocysteinase OS=Homo sapiens GN=AHCY PE=1 SV=4	0.589504	0.195826	0.118289	0.597791	0.155305	0.473435	Adenosylhomocysteinase OS=Homo sapiens GN=AHCY PE=1 SV=4	0.294752	0.0979131	0.0591445	0.298896	0.0776525	0.236718	0.177513	0.0455717	0.167315	Adenosylhomocysteinase OS	AHCY
P05783	P05783	5	3	256.68	Keratin, type I cytoskeletal 18 OS=Homo sapiens GN=KRT18 PE=1 SV=2	0.636017	0.0539169	1.14802	0.05447	0.0617631	0.171212	Keratin, type I cytoskeletal 18 OS=Homo sapiens GN=KRT18 PE=1 SV=2	0.318009	0.0269584	0.574009	0.027235	0.0308815	0.085606	0.177116	0.0916779	0.0582438	Keratin, type I cytoskeletal 18 OS	KRT18
O14818;Q8TAA3	O14818	3	2	110.55	Proteasome subunit alpha type-7 OS=Homo sapiens GN=PSMA7 PE=1 SV=1	0.436212	0.0915884	0.0114293	1.00402	0.366818	0.209846	Proteasome subunit alpha type-7 OS=Homo sapiens GN=PSMA7 PE=1 SV=1	0.218106	0.0457942	0.00571463	0.50201	0.183409	0.104923	0.17666	0.0728264	0.144166	Proteasome subunit alpha type-7 OS	PSMA7
P49720	P49720	2	2	76.2	Proteasome subunit beta type-3 OS=Homo sapiens GN=PSMB3 PE=1 SV=2	0.350268	0.345627	0.0327936	0.849908	0.395841	0.116144	Proteasome subunit beta type-3 OS=Homo sapiens GN=PSMB3 PE=1 SV=2	0.175134	0.172813	0.0163968	0.424954	0.19792	0.0580722	0.174215	0.0582611	0.173974	Proteasome subunit beta type-3 OS	PSMB3
P49641	P49641	4	3	236.22	Alpha-mannosidase 2x OS=Homo sapiens GN=MAN2A2 PE=2 SV=3	0.0181396	0.0485432	1.87511	0.00280329	0.102412	0.0391243	Alpha-mannosidase 2x OS=Homo sapiens GN=MAN2A2 PE=2 SV=3	0.0090698	0.0242716	0.937553	0.00140165	0.0512058	0.0195622	0.173844	0.1529	0.0219169	Alpha-mannosidase 2x OS	MAN2A2
Q92563	Q92563	2	2	86.68	Testican-2 OS=Homo sapiens GN=SPOCK2 PE=1 SV=1	0.0318695	0.0329747	1.62007	0.0361575	0.030744	0.280884	Testican-2 OS=Homo sapiens GN=SPOCK2 PE=1 SV=1	0.0159348	0.0164874	0.810033	0.0180787	0.015372	0.140442	0.169391	0.129718	0.0172831	Testican-2 OS	SPOCK2
P55001	P55001	2	2	119.95	Microfibrillar-associated protein 2 OS=Homo sapiens GN=MFAP2 PE=2 SV=1	0.0423611	0.274462	0.0515113	0.0773894	0.339676	1.24456	Microfibrillar-associated protein 2 OS=Homo sapiens GN=MFAP2 PE=2 SV=1	0.0211805	0.137231	0.0257556	0.0386947	0.169838	0.622281	0.169164	0.0941316	0.0879628	Microfibrillar-associated protein 2 OS	MFAP2
Q9UHG2	Q9UHG2	3	3	304.78	ProSAAS OS=Homo sapiens GN=PCSK1N PE=1 SV=1	0.0206237	0.0107876	1.77795	0.067375	0.0671479	0.0117078	ProSAAS OS=Homo sapiens GN=PCSK1N PE=1 SV=1	0.0103118	0.00539381	0.888977	0.0336875	0.033574	0.00585388	0.162966	0.1453	0.0219429	ProSAAS OS	PCSK1N
O75369	O75369	3	3	148.54	Filamin-B OS=Homo sapiens GN=FLNB PE=1 SV=2	0.278466	0.318382	0.0873115	0.0949538	0.224961	0.927625	Filamin-B OS=Homo sapiens GN=FLNB PE=1 SV=2	0.139233	0.159191	0.0436557	0.0474769	0.11248	0.463813	0.160975	0.0635568	0.125857	Filamin-B OS	FLNB
Q8IX30	Q8IX30	4	4	157.98	Signal peptide, CUB and EGF-like domain-containing protein 3 OS=Homo sapiens GN=SCUBE3 PE=1 SV=1	0.0506774	1.24059	0.0153637	0.0384724	0.548678	0.0301978	Signal peptide, CUB and EGF-like domain-containing protein 3 OS=Homo sapiens GN=SCUBE3 PE=1 SV=1	0.0253387	0.620297	0.00768187	0.0192362	0.274339	0.0150989	0.160332	0.101175	0.0222875	Signal peptide, CUB and EGF-like domain-containing protein 3 OS	SCUBE3
Q15149	Q15149	4	4	171.02	Plectin OS=Homo sapiens GN=PLEC PE=1 SV=3	0.191402	0.424007	0.0350969	0.133635	0.2337	0.896537	Plectin OS=Homo sapiens GN=PLEC PE=1 SV=3	0.0957012	0.212003	0.0175484	0.0668175	0.11685	0.448269	0.159532	0.0634491	0.106276	Plectin OS	PLEC
P01563;P05013;P05015;P01562	P01563	6	6	297.12	Interferon alpha-2 OS=Homo sapiens GN=IFNA2 PE=1 SV=1	0.203995	0.113368	0.138853	0.163527	0.0740314	1.19402	Interferon alpha-2 OS=Homo sapiens GN=IFNA2 PE=1 SV=1	0.101998	0.0566841	0.0694267	0.0817636	0.0370157	0.597011	0.157317	0.0883975	0.0755952	Interferon alpha-2 OS	IFNA2
Q06323	Q06323	2	2	83.15	Proteasome activator complex subunit 1 OS=Homo sapiens GN=PSME1 PE=1 SV=1	0.535059	0.29674	0.125306	0.634925	0.0790524	0.12688	Proteasome activator complex subunit 1 OS=Homo sapiens GN=PSME1 PE=1 SV=1	0.267529	0.14837	0.0626532	0.317463	0.0395262	0.0634401	0.14983	0.0480229	0.105905	Proteasome activator complex subunit 1 OS	PSME1
P55786	P55786	2	2	72.82	Puromycin-sensitive aminopeptidase OS=Homo sapiens GN=NPEPPS PE=1 SV=2	0.466681	0.187728	0.0136147	0.283423	0.240331	0.597542	Puromycin-sensitive aminopeptidase OS=Homo sapiens GN=NPEPPS PE=1 SV=2	0.23334	0.0938639	0.00680733	0.141712	0.120165	0.298771	0.14911	0.0423036	0.130938	Puromycin-sensitive aminopeptidase OS	NPEPPS
Q86VP6	Q86VP6	2	2	77.87	Cullin-associated NEDD8-dissociated protein 1 OS=Homo sapiens GN=CAND1 PE=1 SV=2	0.694793	0.100959	0.0629812	0.467473	0.14215	0.251423	Cullin-associated NEDD8-dissociated protein 1 OS=Homo sapiens GN=CAND1 PE=1 SV=2	0.347396	0.0504793	0.0314906	0.233736	0.0710751	0.125712	0.143315	0.0504899	0.0983934	Cullin-associated NEDD8-dissociated protein 1 OS	CAND1
Q9H173	Q9H173	3	3	148.56	Nucleotide exchange factor SIL1 OS=Homo sapiens GN=SIL1 PE=1 SV=1	0.0320879	0.0268865	1.37949	0.113154	0.0350264	0.0906876	Nucleotide exchange factor SIL1 OS=Homo sapiens GN=SIL1 PE=1 SV=1	0.016044	0.0134432	0.689746	0.0565769	0.0175132	0.0453438	0.139778	0.110231	0.0314285	Nucleotide exchange factor SIL1 OS	SIL1
Q6MZW2	Q6MZW2	6	4	296.63	Follistatin-related protein 4 OS=Homo sapiens GN=FSTL4 PE=2 SV=3	0.0428423	0.0578197	1.47021	0.0242565	0.0564534	0.0153088	Follistatin-related protein 4 OS=Homo sapiens GN=FSTL4 PE=2 SV=3	0.0214212	0.0289098	0.735103	0.0121283	0.0282267	0.00765439	0.138907	0.11929	0.0248239	Follistatin-related protein 4 OS	FSTL4
P28838	P28838	4	4	145.75	Cytosol aminopeptidase OS=Homo sapiens GN=LAP3 PE=1 SV=3	0.167826	0.286411	0.0630175	0.213798	0.135178	0.742431	Cytosol aminopeptidase OS=Homo sapiens GN=LAP3 PE=1 SV=3	0.0839129	0.143206	0.0315087	0.106899	0.0675891	0.371216	0.134055	0.0498377	0.095406	Cytosol aminopeptidase OS	LAP3
P04083	P04083	2	2	99.8	Annexin A1 OS=Homo sapiens GN=ANXA1 PE=1 SV=2	0.237522	0.468765	0.038766	0.11096	0.0678242	0.66779	Annexin A1 OS=Homo sapiens GN=ANXA1 PE=1 SV=2	0.118761	0.234383	0.019383	0.0554799	0.0339121	0.333895	0.132636	0.0515027	0.0871204	Annexin A1 OS	ANXA1
P20702	P20702	3	3	146.82	Integrin alpha-X OS=Homo sapiens GN=ITGAX PE=1 SV=3	0.256472	0.979113	0.00690523	0.109443	0.131056	0.107057	Integrin alpha-X OS=Homo sapiens GN=ITGAX PE=1 SV=3	0.128236	0.489556	0.00345261	0.0547217	0.0655279	0.0535283	0.132504	0.073242	0.0601248	Integrin alpha-X OS	ITGAX
P29692	P29692	2	2	96.93	Elongation factor 1-delta OS=Homo sapiens GN=EEF1D PE=1 SV=5	0.101805	0.225041	0	0.955917	0.120429	0.117592	Elongation factor 1-delta OS=Homo sapiens GN=EEF1D PE=1 SV=5	0.0509023	0.11252	0	0.477959	0.0602144	0.0587958	0.126732	0.0717433	0.0595051	Elongation factor 1-delta OS	EEF1D
P16152;O75828	P16152	4	4	147.74	Carbonyl reductase [NADPH] 1 OS=Homo sapiens GN=CBR1 PE=1 SV=3	0.243636	0.296281	0.0907919	0.2169	0.13798	0.514787	Carbonyl reductase [NADPH] 1 OS=Homo sapiens GN=CBR1 PE=1 SV=3	0.121818	0.14814	0.0453959	0.10845	0.0689902	0.257394	0.125031	0.030453	0.115134	Carbonyl reductase [NADPH] 1 OS	CBR1
Q9Y646	Q9Y646	2	2	95.22	Carboxypeptidase Q OS=Homo sapiens GN=CPQ PE=1 SV=1	0.0396803	0.0709182	1.0277	0.132183	0.0360012	0.0602475	Carboxypeptidase Q OS=Homo sapiens GN=CPQ PE=1 SV=1	0.0198402	0.0354591	0.513852	0.0660916	0.0180006	0.0301237	0.113895	0.0803041	0.0327914	Carboxypeptidase Q OS	CPQ
P20591;P20592	P20591	6	6	280.83	Interferon-induced GTP-binding protein Mx1 OS=Homo sapiens GN=MX1 PE=1 SV=4	0.225332	0.0543582	0.0234308	0.187998	0.0179819	0.853029	Interferon-induced GTP-binding protein Mx1 OS=Homo sapiens GN=MX1 PE=1 SV=4	0.112666	0.0271791	0.0117154	0.0939992	0.00899093	0.426515	0.113511	0.0650878	0.0605892	Interferon-induced GTP-binding protein Mx1 OS	MX1
Q9Y490	Q9Y490	3	3	113.57	Talin-1 OS=Homo sapiens GN=TLN1 PE=1 SV=3	0.379575	0.435862	0.0194476	0.338105	0.120856	0.0510781	Talin-1 OS=Homo sapiens GN=TLN1 PE=1 SV=3	0.189788	0.217931	0.00972381	0.169052	0.0604278	0.025539	0.112077	0.0370238	0.11474	Talin-1 OS	TLN1
P35908;Q7Z794	P35908	9	2	457.25	Keratin, type II cytoskeletal 2 epidermal OS=Homo sapiens GN=KRT2 PE=1 SV=2	0.779826	0.0149722	0.0718643	0.0454883	0.187884	0.0970147	Keratin, type II cytoskeletal 2 epidermal OS=Homo sapiens GN=KRT2 PE=1 SV=2	0.389913	0.00748608	0.0359321	0.0227442	0.0939419	0.0485073	0.0997541	0.0592648	0.0422197	Keratin, type II cytoskeletal 2 epidermal OS	KRT2
P50990	P50990	3	3	137.03	T-complex protein 1 subunit theta OS=Homo sapiens GN=CCT8 PE=1 SV=4	0.263519	0.0785153	0.00984871	0.429497	0.072773	0.0430676	T-complex protein 1 subunit theta OS=Homo sapiens GN=CCT8 PE=1 SV=4	0.13176	0.0392577	0.00492436	0.214748	0.0363865	0.0215338	0.0747684	0.033311	0.0378221	T-complex protein 1 subunit theta OS	CCT8
P56705	P56705	2	2	112.96	Protein Wnt-4 OS=Homo sapiens GN=WNT4 PE=1 SV=4	0.00081298	0.0108911	0.0338737	0.0231634	0.632196	0.000716522	Protein Wnt-4 OS=Homo sapiens GN=WNT4 PE=1 SV=4	0.00040649	0.00544555	0.0169368	0.0115817	0.316098	0.000358261	0.0584711	0.0515932	0.00851363	Protein Wnt-4 OS	WNT4
P05107	P05107	2	2	74.3	Integrin beta-2 OS=Homo sapiens GN=ITGB2 PE=1 SV=2	0.0949871	0.456333	0.00757853	0.0377639	0.0403492	0.001643	Integrin beta-2 OS=Homo sapiens GN=ITGB2 PE=1 SV=2	0.0474935	0.228166	0.00378927	0.018882	0.0201746	0.000821498	0.0532212	0.0356366	0.0195283	Integrin beta-2 OS	ITGB2
P02778	P02778	2	2	130.61	C-X-C motif chemokine 10 OS=Homo sapiens GN=CXCL10 PE=1 SV=2	0.00149285	0.00293194	0.00615734	0.00611636	0.0520141	0.527548	C-X-C motif chemokine 10 OS=Homo sapiens GN=CXCL10 PE=1 SV=2	0.000746427	0.00146597	0.00307867	0.00305818	0.026007	0.263774	0.0496883	0.0429965	0.00306843	C-X-C motif chemokine 10 OS	CXCL10
